# Supplementary material for: Proteomic Analysis of Fractionated Toxoplasma Oocysts Reveals Clues to Their Environmental Resistance
Source: PLoS One. 2012 Jan 18;7(1):e29955. doi: 10.1371/journal.pone.0029955 (PMC3261165; doi:10.1371/journal.pone.0029955)
Supplement: Table S1 — All proteins identified by LC-MS/MS with a minimum of two unique peptides. (XLSX) [file pone.0029955.s001.xlsx]

## Sheet: Sheet1
			Wall			Sporocyst/sporozoite
Gene ID	Description	Molecular Weight (Da)	Expt 1 (NBT)	Expt 2 (BT)	Expt 2 (NBT)	Expt 1 (NBT)	Expt 2 (BT)	Expt 2 (NBT)
TGME49_094600	hypothetical protein	64225	63	0	6	81	43	71
TGME49_014570	hypothetical protein	65671	3	10	9	37	19	20
TGME49_077570	GPI transamidase subunit PIG-U, putative	123037	29	0	5	12	9	41
TGME49_035200	PAN domain-containing protein	210483	391	0	150	18	0	23
TGME49_070950	hypothetical protein	38019	51	4	12	73	21	72
TGME49_035210	PAN domain-containing protein	43453	32	0	5	0	0	0
TGME49_071490	hypothetical protein	35631	14	0	0	19	7	15
TGME49_035390	PAN domain-containing protein	135828	144	0	41	0	0	3
TGME49_035580	hypothetical protein	79103	4	0	6	34	25	62
TGME49_112630	hypothetical protein	286441	17	2	2	113	109	143
TGME49_054430	microneme protein, putative	71124	75	0	3	0	0	0
TGME49_067070	aquaporin, putative	44373	5	4	3	27	19	23
TGME49_053030	alpha-glucosidase II, putative	183343	12	0	5	57	61	114
TGME49_026910	glycogen debranching enzyme, putative	208018	10	2	0	55	41	82
TGME49_053150	oxidoreductase, putative	141256	217	0	147	13	0	45
TGME49_059900	hypothetical protein, conserved	81632	19	4	14	84	40	126
TGME49_082230	sulfate adenylyltransferas-adenylylsulfate kinase, putative	68060	4	0	0	3	0	0
TGME49_090950	clathrin heavy chain, putative	194502	3	0	2	44	29	46
TGME49_106060	hypothetical protein	326858	5	4	6	88	18	58
TGME49_094820	type I fatty acid synthase, putative	1093487	18	0	0	12	0	0
TGME49_067680	microneme protein, putative	233821	2	2	5	93	119	156
TGME49_059670	von Willebrand factor type A domain-containing protein	99084	6	12	32	164	94	241
TGME49_009920	PAN domain-containing protein	87272	12	19	34	135	94	184
TGME49_035470	myosin A, putative	93320	19	10	23	106	51	115
TGME49_086250	oocyst wall protein, putative	55900	30	0	12	36	18	44
TGME49_005470	elongation factor 2, putative	93089	6	0	0	56	8	34
TGME49_001780	microneme protein 2	77583	8	4	2	51	29	54
TGME49_069380	hypothetical protein	105607	6	0	2	5	2	6
TGME49_063180	myosin D, putative	91052	6	4	3	38	8	34
TGME49_068850	enolase 2	52114	18	0	3	38	31	30
TGME49_073090	cell division protein 48, putative	89397	5	0	3	29	7	23
TGME49_086420	elongation factor 1-alpha, putative	49006	14	0	7	36	12	50
TGME49_089690	glyceraldehyde-3-phosphate dehydrogenase	36628	18	2	6	75	24	30
TGME49_086780	amiloride-sensitive amine oxidase, copper-containing, putative	171907	11	0	4	41	27	58
TGME49_088380	heat shock protein 90	81933	10	3	0	52	18	56
TGME49_078830	glucose-6-phosphate dehydrogenase, putative	98280	7	8	8	103	40	66
TGME49_060190	microneme protein, putative	51460	29	0	21	120	99	162
TGME49_030420	calcium-transporting ATPase, putative	118877	4	2	0	13	3	10
TGME49_026730	aconitate hydratase, putative	114885	4	0	0	51	8	25
TGME49_097220	very long-chain acyl-CoA synthetase, putative	100749	4	0	0	29	5	22
TGME49_110670	glycogen phosphorylase family protein, putative	106820	4	2	2	68	10	45
TGME49_003500	alanine dehydrogenase, putative	50207	8	0	0	3	0	0
TGME49_044560	heat shock protein 90, putative	96824	5	5	0	46	11	47
TGME49_086580	lysophospholipase, putative	107245	7	3	6	41	14	38
TGME49_024350	aminopeptidase N, putative	156761	5	0	4	30	17	43
cgd3_3770	Hsp90	82354	3	0	2	14	3	21
TGME49_004130	membrane-attack complex / perforin domain-containing protein	113603	2	0	0	37	10	40
TGME49_114970	hypothetical protein	92811	2	0	0	5	2	4
TGME49_057990	heat shock protein, putative	103644	2	2	0	11	3	12
TGME49_110150	long-chain-fatty-acid-CoA ligase, putative	95937	4	0	0	12	4	15
TGME49_019310	heat shock protein, putative	90143	2	0	0	24	3	14
TGME49_073370	coatomer gamma 2-subunit protein, putative	112294	2	0	0	10	0	10
TGME49_026960	phosphofructokinase, putative	131362	2	0	4	14	14	33
TGME49_034570	peroxisomal multifunctional enzyme type 2, putative	67508	8	0	2	23	11	33
TGME49_073760	heat shock protein 70, putative	72881	7	0	0	47	38	87
TGME49_090670	cytosol aminopeptidase	59842	14	0	3	56	30	66
TGME49_111720	heat shock protein 70, putative	73253	7	0	0	36	20	65
TGME49_009810	hypothetical protein	36185	2	0	0	17	11	13
TGME49_121700	hypothetical protein	23623	2	0	0	11	3	14
TGME49_115730	apical membrane antigen, putative	42516	2	0	0	18	5	19
TGME49_064000	hypothetical protein	66228	3	0	0	7	2	8
TGME49_020280	SCP-like domain-containing protein	47796	2	0	0	9	0	6
TGME49_031640	membrane skeletal protein IMC1	69597	4	5	7	53	16	65
TGME49_088360	tryptophanyl-tRNA synthetase, putative	67872	3	0	0	29	5	16
TGME49_110750	hypothetical protein, conserved	64977	2	0	0	21	8	21
TGME49_108080	Rhoptry kinase family protein ROP5 (incomplete catalytic triad)	60971	10	0	10	69	32	74
cgd2_20	heat shock 70 (HSP70) protein	74458	4	0	0	3	4	8
TGME49_055260	apical membrane antigen 1, putative	63021	2	0	2	14	5	18
TGME49_056970	vacuolar ATP synthase catalytic subunit A, putative	68122	2	0	0	12	0	15
TGME49_006400	DNA photolyase, putative	70451	3	0	2	32	5	48
TGME49_016000	inner membrane complex protein IMC3	58000	2	0	0	28	7	26
TGME49_032170	hypothetical protein	80968	5	0	0	0	0	7
TGME49_085980	phosphoglucomutase/parafusin related protein 1, putative	70587	2	0	0	0	0	4
TGME49_044850	GMC oxidoreductase, putative	65256	2	0	0	5	0	4
TGME49_051780	heat shock protein 70, putative	78251	2	0	0	10	2	16
TGME49_058200	glutamic acid-rich protein, putative	82465	8	0	2	31	15	37
TGME49_010260	glycerol-3-phosphate dehydrogenase, putative	57420	12	0	5	17	12	19
TGME49_009980	Rhoptry kinase family protein ROP42 (incomplete catalytic triad)	61799	5	2	6	57	19	68
TGME49_009470	hypothetical protein	57616	36	5	17	35	13	65
TGME49_056760	pyruvate kinase, putative	57530	3	0	0	19	12	23
TGME49_116400	tubulin alpha chain	50114	8	0	3	40	21	58
TGME49_066960	tubulin beta chain	50073	5	0	3	17	12	34
TGME49_012240	tubulin beta chain, putative	50052	6	0	2	54	28	58
cgd4_2860	alpha tubulin	51023	3	0	0	12	11	16
TGME49_061950	ATP synthase beta chain, putative	59917	3	0	2	13	7	16
TGME49_011680	protein disulfide isomerase	52802	5	0	3	28	37	35
TGME49_015780	Rhoptry kinase family protein ROP2A (incomplete catalytic triad)	66748	7	0	12	106	57	88
TGME49_048810	hypothetical protein	54283	5	0	3	5	2	2
TGME49_005250	Rhoptry kinase family protein ROP18	62666	4	0	2	44	18	39
TGME49_113140	isocitrate dehydrogenase, putative	56538	2	0	0	5	2	2
TGME49_086150	PAN domain-containing protein	46800	2	0	0	0	0	0
TGME49_019320	acid phosphatase, putative	46607	2	0	2	28	20	34
TGME49_002680	mitochondrial-processing peptidase alpha subunit, putative	62204	2	0	0	2	0	8
TGME49_036210	mitochondrial-processing peptidase beta subunit, putative	58655	2	0	0	8	0	13
TGME49_072240	hypothetical protein	72099	4	0	0	15	10	14
TGME49_069860	hypothetical protein	41096	9	0	7	16	3	13
TGME49_119350	SRS domain containing protein	39375	7	5	6	31	21	44
TGME49_108020	SRS57	41971	13	7	17	83	26	114
TGME49_009030	actin	41908	11	12	13	74	41	56
TGME49_100140	elongation factor 1-gamma, putative	44040	4	0	0	7	2	0
TGME49_036040	fructose-1,6-bisphosphate aldolase	46960	6	0	2	34	25	15
TGME49_000230	PAN domain-containing protein	38763	9	0	2	61	38	32
TGME49_108840	SRS51	38053	7	7	14	43	10	76
TGME49_069120	oxidoreductase, putative	39948	17	6	9	67	27	79
TGME49_090700	hypothetical protein	34732	2	0	2	12	7	12
TGME49_118230	phosphoglycerate kinase, putative	44676	4	0	0	36	32	6
TGME49_023940	hypothetical protein	27334	2	0	0	11	8	18
TGME49_015290	saccharopine dehydrogenase, putative	48117	3	0	0	23	9	22
TGME49_039490	mitochondrial branched-chain alpha-keto acid dehydrogenase E1, putative	52025	3	0	0	18	5	0
TGME49_008450	serine proteinase inhibitor, putative	32556	2	0	0	17	5	20
TGME49_014940	MIC2-associated protein M2AP	34552	2	0	0	10	8	7
TGME49_046130	serine protease inhibitor, putative	47407	4	0	3	27	16	4
TGME49_112270	hypothetical protein	44802	5	4	4	39	8	38
TGME49_089580	strictosidine synthase domain-containing protein	49472	2	0	0	2	4	8
TGME49_114400	branched-chain alpha-keto acid dehydrogenase E1 component beta chain, putative	45599	4	0	0	17	7	2
TGME49_075710	hypothetical protein	48945	2	0	0	0	0	0
TGME49_112930	cystathionine beta-lyase, putative	45927	2	0	0	7	2	0
TGME49_088650	hypothetical protein	47923	3	0	3	34	14	33
TGME49_073740	acetyl-CoA acyltransferase B, putative	44402	2	0	2	12	13	0
cgd5_3160	actin	42174	4	2	4	16	11	11
TGME49_097160	hypothetical protein	60494	2	0	4	43	16	43
TGME49_043930	hypothetical protein	101348	3	3	8	33	12	25
TGME49_112950	hypothetical protein	53486	2	0	0	46	21	41
cgd1_3020	fructose-1,6-bisphosphate aldolase	39968	2	0	0	6	6	2
TGME49_078120	SCP-like extracellular domain-containing protein	75262	2	0	3	7	0	8
TGME49_003240	hypothetical protein	80263	0	4	2	41	19	45
TGME49_061750	hypothetical protein	92176	0	2	0	8	6	14
TGME49_049990	microtubule-binding protein, putative	92586	0	2	0	3	2	4
TGME49_097470	myosin light chain 2, putative	40556	0	2	2	11	3	10
TGME49_032350	lactate dehydrogenase	35548	15	9	7	116	47	23
TGME49_058550	SRS28	30222	26	29	27	192	157	273
TGME49_119890	hypothetical protein	25535	9	10	22	50	70	47
TGME49_058810	SRS27B	31582	0	2	2	11	5	8
TGME49_003310	dense granule protein 7	25919	17	11	17	109	73	99
TGME49_014080	toxofilin	26789	6	7	13	37	41	62
TGME49_106450	short chain dehydrogenase family protein, putative	27640	3	2	0	6	4	6
TGME49_032410	hypothetical protein	24909	2	2	0	15	12	15
TGME49_048340	GTP-binding nuclear protein RAN/TC4, putative	24594	0	2	0	15	4	9
TGME49_032940	small heat shock protein 20	21035	0	2	3	16	4	8
TGME49_003890	hypothetical protein	34115	0	3	0	3	13	9
Rev_cgd5_2500	ubiquitin C-terminal hydrolase of the cysteine proteinase fold	184359	0	2	0	0	0	0
TGME49_013280	hypothetical protein	20791	16	7	14	74	36	114
TGME49_106050	hypothetical protein	21551	5	3	4	4	4	0
TGME49_064040	hypothetical protein, conserved	24595	0	2	2	6	4	5
TGME49_026860	hypothetical protein	23136	0	3	0	5	0	3
TGME49_010110	Rhoptry kinase family protein ROP44 (incomplete catalytic triad)	68479	3	2	4	17	7	34
TGME49_014190	SRS46	38537	6	3	0	26	28	61
cgd2_90	ABC transporter with 9x transmembrande domains and 2xAAA	182460	0	2	0	0	0	0
TGME49_037080	hypothetical protein	42622	27	2	2	3	5	4
TGME49_055460	EGF-like domain-containing protein	172021	0	0	0	10	15	16
TGME49_042890	hypothetical protein	343018	0	0	0	15	6	21
TGME49_094550	dynein heavy chain, putative	554742	0	0	0	4	0	47
TGME49_035590	hypothetical protein	15174	0	0	0	3	4	2
TGME49_023920	hypothetical protein	220864	0	0	5	80	29	68
TGME49_118520	hypothetical protein	79085	0	0	0	18	4	17
TGME49_080170	hypothetical protein	133586	0	0	0	18	7	10
TGME49_086450	dense granule protein 5 precursor	12838	4	0	4	59	31	79
TGME49_089330	ubiquitin carboxyl-terminal hydrolase, putative	227475	0	0	0	27	5	23
TGME49_078870	myosin F (TgMyoF) protein	216396	0	0	0	18	0	0
TGME49_014260	alpha-glucan water dikinase 1, putative	190426	0	0	0	17	14	17
TGME49_119090	hypothetical protein	41793	0	0	0	2	0	0
TGME49_118530	hypothetical protein	90432	0	0	0	5	0	11
TGME49_022430	ubiquitin-transferase domain containing protein	174701	0	0	0	14	2	14
TGME49_094350	DEAD/DEAH box helicase, putative	273732	0	0	0	18	0	10
TGME49_023390	sec63 domain-containing DEAD/DEAH box helicase, putative	247631	0	0	0	11	2	6
TGME49_088460	hypothetical protein	188224	0	0	0	6	0	3
TGME49_019710	hypothetical protein	201532	0	0	0	11	0	2
TGME49_015260	carbamoyl phosphate synthetase II	187036	0	0	0	6	3	3
TGME49_031970	pre-mRNA splicing factor PRP8, putative	291847	0	0	0	8	3	8
TGME49_111400	hypothetical protein, conserved	158709	0	0	0	9	0	5
TGME49_022660	hypothetical protein	70601	0	0	0	2	0	0
TGME49_015040	hypothetical protein	191890	0	0	0	12	2	8
TGME49_069180	MIF4G domain-containing protein	273008	0	0	0	12	0	6
TGME49_108710	hypothetical protein, conserved	124534	0	0	0	25	4	24
TGME49_045500	dipeptidyl peptidase IV domain-containing protein	173468	0	0	0	3	0	0
TGME49_047450	hypothetical protein, conserved	245867	0	0	0	4	0	0
TGME49_035680	M16 family peptidase, putative	186528	0	0	0	7	3	7
TGME49_047330	hypothetical protein	196292	0	0	0	3	0	0
TGME49_091180	hypothetical protein, conserved	142473	0	0	0	2	0	2
TGME49_092210	hypothetical protein	103400	0	0	0	6	0	0
TGME49_097420	beta-tubulin cofactor D, putative	203132	0	0	0	2	0	0
TGME49_114410	hypothetical protein	253469	0	0	0	3	4	0
TGME49_017680	hypothetical protein, conserved	229609	0	0	0	5	0	4
TGME49_065250	alpha-1 type II collagen, putative	160180	0	0	0	5	0	0
TGME49_015910	hypothetical protein	327985	0	0	0	10	0	2
TGME49_108890	hypothetical protein, conserved	349889	0	0	0	3	0	0
TGME49_118440	DEAH-box RNA/DNA helicase, putative	236959	0	0	0	3	0	0
TGME49_031480	translational activator, putative	358005	0	0	0	8	3	16
TGME49_025260	DNA-directed RNA polymerase II largest subunit, putative	208999	0	0	0	2	0	0
TGME49_062460	PX domain-containing protein	267366	0	0	0	2	0	0
TGME49_024270	hypothetical protein, conserved	355621	0	0	0	3	0	0
TGME49_114780	myosin G	227271	0	0	0	5	0	2
TGME49_010720	hypothetical protein	226955	0	0	0	2	0	0
TGME49_093320	hypothetical protein	201373	0	0	0	2	0	0
TGME49_095700	UBA/TS-N domain-containing protein	539160	0	0	0	6	0	2
TGME49_065130	hypothetical protein	18457	0	0	0	5	0	0
TGME49_065120	hypothetical protein, conserved	70133	0	0	2	14	2	19
TGME49_014490	M16 family peptidase, putative	148867	0	0	0	17	11	15
TGME49_094330	EGF-like domain-containing protein	120616	0	0	5	41	12	52
TGME49_063060	26S proteasome non-ATPase regulatory subunit 1, putative	125593	0	0	0	16	2	25
TGME49_029180	importin beta-3 subunit, putative	136164	0	0	0	15	0	18
TGME49_013900	regulator of chromosome condensation, putative	122605	0	0	0	9	2	12
TGME49_080700	lysine decarboxylase, putative	135672	0	0	2	13	3	18
TGME49_111360	AGC kinase TgPKG1	111242	0	0	0	12	0	4
TGME49_115480	acyl-CoA oxidase, putative	94123	0	0	0	14	5	6
TGME49_113410	26S proteasome non-ATPase regulatory subunit 2, putative	117709	0	0	0	13	2	20
TGME49_109530	hypothetical protein	19195	0	0	0	8	0	6
TGME49_028170	serine/threonine protein phosphatase, putative	170815	0	0	10	35	29	64
TGME49_109540	hypothetical protein	29553	0	0	0	7	3	6
TGME49_031600	importin, putative	128091	0	0	0	8	0	10
TGME49_086080	U5 small nuclear ribonucleoprotein, putative	113342	0	0	0	8	0	3
TGME49_040650	coatomer alpha subunit, putative	142954	0	0	0	13	3	9
TGME49_044200	2-oxoglutarate dehydrogenase, putative	124265	0	0	0	9	0	5
TGME49_084190	pyruvate carboxylase, putative	137176	0	0	0	17	2	16
TGME49_066990	coatomer beta subunit, putative	121954	0	0	0	6	0	8
TGME49_090290	ubiquitin-activating enzyme E1, putative	119682	0	0	0	7	6	14
TGME49_022380	exportin 7, putative	129488	0	0	0	8	4	2
TGME49_080490	ubiquitin conjugation factor, putative	121997	0	0	0	6	0	0
TGME49_049530	exportin, putative	129092	0	0	0	8	0	5
TGME49_121650	protein kinase	142375	0	0	0	7	0	4
TGME49_029010	hypothetical protein	107176	0	0	3	13	9	20
TGME49_079420	hypothetical protein	89314	0	0	0	8	4	11
TGME49_053290	valyl-tRNA synthetase, putative	118029	0	0	0	6	0	2
TGME49_019540	alanyl-tRNA synthetase, putative	113409	0	0	0	5	0	5
TGME49_094620	eukaryotic translation initiation factor 3 subunit 8, putative	122891	0	0	0	11	3	4
TGME49_046690	1,4-alpha-glucan branching enzyme, putative	98613	0	0	0	10	0	10
TGME49_035020	coatomer protein complex subunit beta, putative	137056	0	0	0	6	0	4
TGME49_100100	rhoptry neck protein 2	157821	0	0	0	30	6	28
TGME49_090960	phosphoglucan, water dikinase protein, putative	133830	0	0	0	6	0	3
TGME49_064830	hypothetical protein	137220	0	0	0	5	0	9
TGME49_062400	lipase domain-containing protein	155949	0	0	0	13	3	8
TGME49_040890	phosphofructokinase, putative	154690	0	0	0	7	0	8
TGME49_016670	KH domain-containing protein	100094	0	0	0	6	0	7
TGME49_049390	NAD-specific glutamate dehydrogenase, putative	125548	0	0	0	5	3	4
TGME49_025860	hypothetical protein	102356	0	0	0	3	0	0
TGME49_049610	nuclear cap binding protein, putative	135999	0	0	0	4	0	2
TGME49_119920	dihydrolipoamide branched chain transacylase, E2 subunit, putative	55032	0	0	0	13	4	8
TGME49_003570	acyltransferase, putative	55458	0	0	0	19	4	20
TGME49_080600	histidyl-tRNA synthetase, putative	119956	0	0	0	4	0	2
TGME49_035160	hypothetical protein	155786	0	0	0	5	0	6
TGME49_092080	leucyl-tRNA synthetase, putative	131095	0	0	0	4	0	6
TGME49_069950	hypothetical protein	104680	0	0	0	22	3	10
TGME49_053730	importin-alpha re-exporter, putative	120886	0	0	0	4	0	8
TGME49_078660	P-type Ca(2+)-ATPase, putative	144647	0	0	3	12	0	8
TGME49_077000	transport protein Sec24, putative	108034	0	0	0	6	0	4
TGME49_116520	1,4-alpha-glucan branching enzyme, putative	109787	0	0	0	3	0	0
TGME49_024890	hypothetical protein, conserved	119939	0	0	0	6	0	3
TGME49_021670	transcription elongation factor FACT 140 kDa, putative	134599	0	0	0	3	0	0
TGME49_087980	forkhead-aasociated domain-containing protein	131396	0	0	0	3	0	0
TGME49_106500	hypothetical protein	153153	0	0	0	7	3	12
TGME49_089300	methionyl-tRNA synthetase, putative	106101	0	0	0	3	0	2
TGME49_105780	exoribonuclease, putative	138629	0	0	0	3	0	3
TGME49_051850	serine/threonine protein phosphatase 5, putative	123054	0	0	0	2	0	2
TGME49_016590	transportin, putative	104357	0	0	0	3	0	2
TGME49_026830	DnaK family protein	103192	0	0	0	19	0	11
TGME49_042570	hypothetical protein	94877	0	0	0	2	0	0
TGME49_056060	nucleosome assembly protein, putative	89465	0	0	0	2	0	0
TGME49_005010	splicing factor 3B subunit 1, putative	150781	0	0	0	4	0	6
TGME49_058210	DNA-directed RNA polymerase II subunit RPB2, putative	140950	0	0	0	2	0	0
TGME49_097720	trehalose-6-phosphate synthase domain-containing protein	136691	0	0	0	3	0	0
TGME49_023540	hypothetical protein, conserved	118817	0	0	0	2	0	0
TGME49_090160	sortilin, putative	105819	0	0	0	5	2	2
TGME49_089820	TBC domain-containing protein	114283	0	0	0	2	0	0
TGME49_065010	glutamate 5-kinase, putative	94015	0	0	0	2	0	0
TGME49_038050	tudor / staphylococcal nuclease domain-containing protein	104042	0	0	0	2	0	4
TGME49_013770	RNA helicase, putative	135031	0	0	0	2	0	0
TGME49_039480	RNB-like protein domain containing protein	115069	0	0	0	2	0	2
TGME49_027950	zinc metalloprotease 2, putative	190764	0	0	0	3	0	3
TGME49_077790	hypothetical protein	148408	0	0	0	2	0	0
TGME49_013870	ubiquitin carboxyl-terminal hydrolase, putative	119357	0	0	0	2	2	2
TGME49_089080	adaptin N terminal region domain-containing protein	129380	0	0	0	2	0	0
TGME49_025850	hypothetical protein	167669	0	0	0	16	2	8
TGME49_030960	splicing factor 3B subunit 3, putative	135744	0	0	0	5	0	10
TGME49_011690	ATP-dependent helicase, putative	154627	0	0	0	2	0	0
TGME49_071430	hypothetical protein	154033	0	0	0	2	0	2
TGME49_108580	lon protease, putative	164126	0	0	0	2	0	0
TGME49_060310	ATP-binding cassette protein subfamily B member 1	144529	0	0	0	2	0	2
TGME49_101400	hypothetical protein	209750	0	0	0	2	0	0
TGME49_092020	cysteine repeat modular protein, putative	799285	0	0	0	6	0	4
TGME49_044250	hypothetical protein	62903	0	0	0	18	4	10
TGME49_110160	piwi-PAZ domain-containing protein	83456	0	0	0	18	0	9
TGME49_019230	acetoacetyl-CoA synthetase, putative	59559	0	0	0	13	0	4
TGME49_019850	prolyl-tRNA synthetase, putative	80432	0	0	0	10	0	0
TGME49_042660	vacuolar sorting protein 35, putative	95636	0	0	0	11	0	6
TGME49_047760	long chain acyl-CoA synthetase, putative	86987	0	0	0	11	0	2
TGME49_063870	glutamyl-tRNA synthetase, putative	88084	0	0	0	6	0	0
TGME49_074190	eukaryotic initiation factor 2B epsilon subunit, putative	88812	0	0	0	7	0	0
TGME49_054330	lipase domain-containing protein	115013	0	0	0	10	0	8
TGME49_100260	threonyl-tRNA synthetase, putative	95898	0	0	0	6	0	7
TGME49_121620	dynamin-like protein, putative	95931	0	0	0	6	2	2
TGME49_004340	hypothetical protein	97095	0	0	0	8	2	4
TGME49_040870	beta adaptin protein, putative	101992	0	0	0	7	0	2
TGME49_088210	phospholipase A2 activating protein, putative	98168	0	0	0	6	0	4
TGME49_024850	polyadenylate-binding protein, putative	82573	0	0	0	8	2	7
TGME49_091680	protein transport protein Sec23, putative	87610	0	0	0	9	0	0
TGME49_026250	ATP-dependent RNA helicase, putative	78593	0	0	0	4	3	6
TGME49_113670	gamma-adaptin, putative	107006	0	0	0	7	0	0
TGME49_109030	hypothetical protein, conserved	40655	0	0	0	2	0	0
TGME49_019810	hypothetical protein	103730	0	0	0	4	0	2
TGME49_043960	ras-GTPase-activating protein binding protein, putative	84196	0	0	0	3	0	0
TGME49_054390	hypothetical protein	66912	0	0	0	4	0	0
TGME49_028240	hypothetical protein	124845	0	0	0	8	0	6
TGME49_052510	hypothetical protein, conserved	81222	0	0	0	5	0	0
TGME49_060140	mannose-6-phosphate isomerase, putative	72413	0	0	0	3	4	2
TGME49_088810	hypothetical protein	42747	0	0	0	2	0	0
TGME49_038200	alpha/beta hydrolase fold domain containing protein	76592	0	0	0	9	2	3
TGME49_109600	hypothetical protein	106521	0	0	0	9	0	0
TGME49_017460	glutaminyl-tRNA synthetase, putative	95527	0	0	0	3	0	0
TGME49_014270	translation initiation factor IF-2, putative	126068	0	0	0	3	0	3
TGME49_075650	p97 protein	101159	0	0	0	3	0	5
TGME49_043540	U4/U6 small nuclear ribonucleoprotein, putative	77280	0	0	0	3	0	0
TGME49_106330	hypothetical protein, conserved	63256	0	0	2	11	3	9
TGME49_095040	importin subunit beta-1, putative	104595	0	0	0	3	0	4
TGME49_089310	cullin family protein	103665	0	0	0	3	0	4
TGME49_022860	eukaryotic translation initiation factor 3 subunit 9, putative	88392	0	0	0	4	0	6
TGME49_055890	monodehydroascorbate reductase, putative	78038	0	0	0	7	0	2
TGME49_086120	prolyl endopeptidase, putative	93071	0	0	0	5	2	0
TGME49_046800	acylamino-acid-releasing enzyme, putative	92719	0	0	0	5	0	5
TGME49_072640	translation initiation factor eIF-2B epsilon subunit, putative	81861	0	0	0	2	0	0
TGME49_005320	hypothetical protein	70850	0	0	0	2	0	0
TGME49_110800	CRAL/TRIO domain-containing protein	88004	0	0	0	4	0	0
TGME49_060170	elongation factor G, putative	95901	0	0	0	3	0	0
TGME49_094400	hypothetical protein	166472	0	0	0	6	0	2
TGME49_008370	myosin heavy chain, putative	124813	0	0	0	10	5	10
TGME49_043800	long-chain fatty acid CoA ligase, putative	82198	0	0	0	6	0	0
TGME49_023700	LCCL domain-containing protein / F5/8 type C domain-containing protein	162317	0	0	0	3	0	0
TGME49_115670	HEAT repeat containing protein	83539	0	0	0	2	0	0
TGME49_035490	hypothetical protein	102119	0	0	0	2	0	3
TGME49_043250	myosin, putative	169658	0	0	0	5	0	4
TGME49_075690	chaperone clpB 1 protein, putative	100635	0	0	0	2	0	0
TGME49_092920	heat shock protein 90, putative	95159	0	0	0	2	0	0
TGME49_073870	chromatin remodelling complex protein SNF2L, putative	175263	0	0	0	3	0	2
TGME49_073360	ABC transporter, putative	127366	0	0	0	2	0	0
TGME49_109370	adaptin, putative	144045	0	0	0	2	0	0
TGME49_067410	scavenger receptor protein TgSR1, putative	136544	0	0	0	2	0	0
TGME49_040980	hypothetical protein	147711	0	0	0	4	2	0
TGME49_032830	vacuolar proton-translocating ATPase subunit, putative	101077	0	0	0	11	2	4
TGME49_092220	26S proteasome non-ATPase regulatory subunit, putative	61440	0	0	0	12	2	4
TGME49_047550	heat shock protein 60	60914	0	0	0	17	5	15
TGME49_059180	cystathionine beta-synthase, putative	55877	0	0	0	13	0	11
TGME49_120280	hypothetical protein	52348	0	0	0	10	2	8
TGME49_085690	notch (DSL) domain-containing protein	55235	0	0	0	8	0	7
TGME49_057480	succinate-semialdehyde dehydrogenase, putative	60939	0	0	0	7	0	3
TGME49_083780	glucose-6-phosphate isomerase	63171	0	0	0	11	6	6
TGME49_118580	phosphoglucomutase, putative	65882	0	0	0	8	0	5
TGME49_067330	fumarase, putative	69657	0	0	0	7	4	4
TGME49_046080	hypothetical protein	62894	0	0	0	9	3	9
TGME49_121420	kelch motif domain-containing protein	61088	0	0	0	7	2	5
TGME49_071210	4-alpha-glucanotransferase, putative	71064	0	0	2	15	0	27
TGME49_029000	kelch motif domain-containing protein	68113	0	0	0	8	0	11
TGME49_030450	GMP synthase, putative	62295	0	0	0	5	0	0
TGME49_016640	homoserine kinase, putative	50274	0	0	0	5	2	5
TGME49_032250	peroxisomal catalase	57298	0	0	0	7	10	15
TGME49_021470	hypothetical protein	68409	0	0	0	12	8	13
TGME49_039820	D-3-phosphoglycerate dehydrogenase, putative	65194	0	0	0	14	4	7
TGME49_035930	KH domain-containing protein	64265	0	0	0	6	0	2
TGME49_120630	choline kinase, putative	69384	0	0	0	6	0	3
TGME49_043710	TCP-1/cpn60 family chaperonin, putative	61473	0	0	0	4	0	0
TGME49_118410	TCP-1/cpn60 family chaperonin, putative	58666	0	0	0	5	0	0
TGME49_016260	eukaryotic initiation factor-2B gamma subunit, putative	54194	0	0	0	3	0	0
TGME49_058360	hypothetical protein	59123	0	0	0	4	0	2
TGME49_008030	microneme protein MIC4	63021	0	0	0	5	3	11
TGME49_002390	hypothetical protein	61797	0	0	0	5	0	6
TGME49_112200	serine/threonine protein phosphatase, putative	61537	0	0	0	6	0	0
TGME49_017530	hypothetical protein	63768	0	0	0	18	2	30
TGME49_117720	eukaryotic translation initiation factor 3 subunit 7, putative	61321	0	0	0	5	0	2
TGME49_068950	la domain-containing protein	60197	0	0	0	4	0	5
TGME49_001680	eukaryotic translation initiation factor 3 subunit 10, putative	119127	0	0	0	5	2	7
TGME49_118310	transketolase, putative	76907	0	0	0	4	2	13
TGME49_015220	hypothetical protein, conserved	68630	0	0	0	8	7	6
TGME49_105860	CAM kinase, CDPK family TgCDPK1_2 (TGTPK4)	60430	0	0	0	10	0	5
TGME49_077720	nucleoside-triphosphatase, putative	92539	0	0	0	4	0	7
TGME49_089930	phosphoenolpyruvate carboxykinase, putative	67958	0	0	0	3	0	0
TGME49_093900	hypothetical protein	57593	0	0	0	3	2	0
TGME49_086240	leucine-zipper-like transcriptional regulator 1, putative	67371	0	0	0	4	0	0
TGME49_047500	acyl-coenzyme A oxidase, putative	79270	0	0	0	5	0	5
TGME49_076860	late embryogenesis abundant domain-containing protein	55517	0	0	4	24	18	43
TGME49_033300	rhoGAP protein, putative	56355	0	0	0	2	0	0
TGME49_109730	thioredoxin reductase, putative	70782	0	0	0	9	4	2
TGME49_010840	arginyl-tRNA synthetase, putative	68298	0	0	0	6	0	0
TGME49_087500	TCP-1/cpn60 family chaperonin, putative	59333	0	0	0	2	0	0
TGME49_047220	hypothetical protein	52373	0	0	2	10	7	9
TGME49_119530	splicing factor, putative	60569	0	0	0	2	2	0
TGME49_086750	MA3 domain protein	58969	0	0	0	11	5	9
TGME49_120570	G1 to S phase transition protein, putative	63550	0	0	0	2	0	2
TGME49_114280	hypothetical protein	71687	0	0	0	2	0	0
TGME49_031210	EH protein, putative	66866	0	0	0	3	0	3
TGME49_040600	TCP-1/cpn60 chaperonin family protein, putative	72237	0	0	0	2	0	0
TGME49_073520	proteasome PCI domain-containing protein	67341	0	0	0	3	0	2
TGME49_053430	asparagine synthase, putative	65868	0	0	0	2	0	0
TGME49_094360	ubiquitin carboxyl-terminal hydrolase, putative	64190	0	0	0	2	0	2
TGME49_048990	hypothetical protein	75858	0	0	0	2	0	3
TGME49_089650	phosphoenolpyruvate carboxykinase	75343	0	0	0	2	0	0
TGME49_091890	microneme protein MIC1	48629	0	0	0	16	8	7
TGME49_005710	lysyl-tRNA synthetase, putative	74395	0	0	0	2	0	2
TGME49_031350	glucosamine--fructose-6-phosphate aminotransferase (isomerizing), putative	65551	0	0	0	5	0	2
TGME49_115490	hypothetical protein	60912	0	0	0	6	0	5
cgd3_3440	heat shock protein HSP70, mitochondrial	74643	0	0	0	3	0	3
TGME49_058870	hypothetical protein	61948	0	0	0	7	0	2
TGME49_077760	hypothetical protein, conserved	74234	0	0	0	2	0	2
TGME49_006510	peptidase M16 domain containing protein	256554	0	0	0	8	0	8
TGME49_073510	hypothetical protein	80201	0	0	2	33	23	29
TGME49_105270	hypothetical protein	78723	0	0	0	6	2	0
TGME49_110010	sushi domain-containing protein / SCR repeat-containing protein	124729	0	0	0	5	5	5
TGME49_073460	eukaryotic translation initiation factor 3 subunit 6 interacting protein, putative	75074	0	0	0	2	0	6
TGME49_099810	cysteinyl-tRNA synthetase, putative	86335	0	0	0	2	0	3
cgd7_360	heat shock protein, Hsp70	71871	0	0	0	6	4	5
TGME49_058740	eukaryotic translation initiation factor 2A, putative	64654	0	0	0	2	0	0
TGME49_065530	RNA binding motif-containing protein	51488	0	0	0	2	2	4
TGME49_061600	X-prolyl aminopeptidase, putative	78829	0	0	0	2	0	0
TGME49_007620	pyridine nucleotide-disulphide oxidoreductase domain-containing protein	71159	0	0	0	2	0	0
TGME49_002530	aspartyl-tRNA synthetase, putative	86803	0	0	0	2	0	0
TGME49_057290	tRNA 2' phosphotransferase, putative	139528	0	0	0	2	0	0
TGME49_025200	trichohyalin, putative	189785	0	0	0	2	0	0
TGME49_005130	glyoxalase, putative	434480	0	0	0	3	3	3
TGME49_066270	2-methylbutyryl-CoA dehydrogenase, putative	38497	0	0	0	20	17	8
TGME49_022160	aldehyde dehydrogenase, putative	53702	0	0	2	21	11	13
TGME49_075660	hypothetical protein	50856	0	0	4	36	15	24
TGME49_080380	non-transmembrane antigen	61837	0	0	5	28	9	17
TGME49_079100	hypothetical protein	47694	0	0	2	12	7	6
TGME49_050770	eukaryotic translation initiation factor 4A	46673	0	0	0	12	10	2
TGME49_035970	eukaryotic translation initiation factor 2 gamma subunit, putative	50509	0	0	0	9	4	4
TGME49_107850	6-phosphogluconate dehydrogenase, putative	54701	0	0	0	15	0	7
TGME49_069110	ornithine aminotransferase, putative	48331	0	0	0	13	8	0
TGME49_111370	methylmalonate-semialdehyde dehydrogenase, putative	45681	0	0	0	5	4	0
TGME49_016860	ATP-dependent RNA helicase, putative	49114	0	0	0	8	4	4
TGME49_065450	hexokinase	51498	0	0	0	6	12	10
TGME49_061210	26S proteasome non-ATPase regulatory subunit, putative	55050	0	0	0	5	0	0
TGME49_091960	Rhoptry kinase family protein ROP40 (incomplete catalytic triad)	57611	0	0	0	11	3	2
TGME49_066760	isocitrate dehydrogenase, putative	66341	0	0	0	11	6	2
TGME49_002380	rab GDP dissociation inhibitor alpha, putative	51021	0	0	0	5	0	0
TGME49_027810	Rhoptry kinase family protein ROP11 (incomplete catalytic triad)	58034	0	0	0	13	8	10
TGME49_090660	polypyrimidine track-binding protein, putative	48395	0	0	0	8	0	0
TGME49_023960	26S proteasome non-ATPase regulatory subunit 4, putative	41377	0	0	0	6	0	0
TGME49_099780	hypothetical protein	59371	0	0	0	4	0	2
TGME49_075300	Rhoptry kinase family protein ROP2B (incomplete catalytic triad)	42361	0	0	0	11	5	20
TGME49_013680	MmgE/PrpD family domain containing protein	57156	0	0	0	4	0	0
TGME49_018780	phosphoserine aminotransferase, putative	48330	0	0	0	5	3	0
TGME49_111890	hypothetical protein	44137	0	0	0	9	4	0
TGME49_068890	citrate synthase, putative	60382	0	0	0	5	0	0
TGME49_105030	ribokinase, putative	46829	0	0	0	4	0	2
TGME49_121680	nuclear RNA binding protein, putative	40661	0	0	0	3	0	2
TGME49_027960	proteasome PCI domain-containing protein	55708	0	0	0	6	0	0
TGME49_007830	MORN repeat-containing protein	39834	0	0	0	5	0	3
TGME49_031900	acyl-CoA dehydrogenase, putative	49572	0	0	0	8	8	2
TGME49_009600	hypothetical protein	50201	0	0	0	4	4	0
TGME49_058160	hypothetical protein	54724	0	0	0	4	0	0
TGME49_093180	NADP-specific glutamate dehydrogenase, putative	53660	0	0	0	7	6	11
TGME49_111240	DnaJ domain-containing protein	55545	0	0	0	4	0	0
TGME49_069400	oxidoreductase, short chain dehydrogenase/reductase domain-containing protein	52851	0	0	0	9	3	6
TGME49_106910	hypothetical protein	50893	0	0	0	3	0	0
TGME49_006470	dihydrolipoyl dehydrogenase, putative	55121	0	0	0	4	3	4
TGME49_114750	hypothetical protein, conserved	49995	0	0	0	4	0	0
TGME49_010370	RNA helicase-1	52432	0	0	0	7	4	6
TGME49_120210	WD-40 repeat protein, putative	56081	0	0	0	5	0	3
TGME49_063190	adenylosuccinate lyase, putative	55136	0	0	0	3	0	2
TGME49_093770	chitinase class I, putative	74943	0	0	0	4	2	2
TGME49_043600	acetyltransferase domain-containing protein	55427	0	0	0	6	10	0
TGME49_088500	malate:quinone oxidoreductase, putative	60381	0	0	0	6	0	2
TGME49_097970	aspartyl aminopeptidase, putative	55637	0	0	0	2	0	0
TGME49_049270	thioredoxin, putative	46976	0	0	0	10	0	2
TGME49_025150	hypothetical protein	76724	0	0	0	3	0	0
TGME49_109120	60s ribosomal protein L4, putative	45748	0	0	0	25	5	9
TGME49_009160	glycylpeptide N-tetradecanoyltransferase, putative	50531	0	0	0	2	0	0
TGME49_044110	nucleosome assembly protein, putative	48587	0	0	0	2	2	0
TGME49_064610	heterogeneous nuclear ribonucleoprotein A3, putative	44974	0	0	0	2	6	2
TGME49_058580	Rhoptry kinase family protein ROP17	69087	0	0	0	13	6	15
TGME49_032660	58 kDa phosphoprotein, putative	45143	0	0	0	4	2	0
TGME49_025310	ARF1-directed GTPase-activating protein, putative	52472	0	0	2	2	0	0
TGME49_079450	adenylosuccinate synthetase, putative	50590	0	0	0	2	0	0
TGME49_011090	cysteine desulfurase, putative	52324	0	0	0	2	0	0
TGME49_010090	Rhoptry kinase family protein ROP43 (incomplete catalytic triad)	62950	0	0	2	4	5	5
TGME49_047240	ubiquitin carboxyl-terminal hydrolase isozyme L5, putative	45342	0	0	0	2	0	0
TGME49_034190	glycine hydroxymethyltransferase, putative	65115	0	0	0	2	0	0
TGME49_003810	kelch motif domain-containing protein	58060	0	0	0	2	0	0
TGME49_121500	CELF family protein, putative	50938	0	0	0	2	0	6
TGME49_065860	nit protein 2, putative	48222	0	0	0	2	0	0
TGME49_097500	TCP-1/cpn60 family chaperonin, putative	59475	0	0	0	5	2	2
TGME49_090200	opine dehydrogenase, putative	48073	0	0	0	2	0	0
TGME49_005360	hypothetical protein	284122	0	0	0	5	0	2
TGME49_029360	transaldolase, putative	40268	0	0	0	10	4	0
TGME49_082050	hypothetical protein	15799	0	0	0	2	0	0
TGME49_016650	hypothetical protein, conserved	48988	0	0	0	15	7	0
TGME49_031850	serine-threonine phosophatase 2C	36791	0	0	0	17	2	2
TGME49_115260	alanine dehydrogenase, putative	41656	0	0	0	10	2	0
TGME49_056770	ATP-dependent helicase, putaive	45126	0	0	0	8	0	2
TGME49_087040	hypothetical protein	36230	0	0	0	15	14	0
TGME49_032280	hypothetical protein	33957	0	0	0	13	6	18
TGME49_110780	hypothetical protein	36330	0	0	4	16	11	17
TGME49_110680	hypothetical protein	14251	0	0	0	2	0	0
TGME49_093430	hypothetical protein	44583	0	0	0	13	2	11
TGME49_088220	hypothetical protein	26628	0	0	0	3	0	0
TGME49_018520	microneme protein MIC6	36669	2	0	0	8	6	0
TGME49_003990	hypothetical protein, conserved	25483	0	0	0	4	2	0
TGME49_065330	CMGC kinase, GSK family TgPK3	44468	0	0	0	4	0	0
TGME49_067980	hypothetical protein	40509	0	0	0	3	3	0
TGME49_113230	eukaryotic translation initiation factor 2 alpha subunit, putative	39126	0	0	0	4	4	0
TGME49_105850	RNA binding protein, putative	39168	0	0	0	2	0	4
TGME49_013730	lanthionine synthetase C-like protein 1, putative	46400	0	0	0	6	0	2
TGME49_023680	ubiquitin, putative	41747	0	0	0	2	0	0
TGME49_086720	heat shock protein 28	31094	8	0	3	11	2	14
TGME49_110830	delta3,5-delta2,4-dienoyl-CoA isomerase, putative	36961	0	0	0	7	0	2
cgd6_3790	glyceraldehyde 3-phosphate dehydrogenase	36126	0	0	3	15	5	0
TGME49_062920	trypsin, putative	102674	0	0	0	8	0	0
TGME49_049780	hypothetical protein	35575	0	0	0	2	0	0
TGME49_111470	hypothetical protein	56200	0	0	0	10	7	19
TGME49_009950	thioredoxin, putative	47700	0	0	0	5	5	0
TGME49_027360	60S ribosomal protein L3, putative	44057	0	0	0	3	0	0
TGME49_025880	UDP-glucose 4-epimerase, putative	39777	0	0	0	2	0	0
TGME49_101120	acetyil CoA acetyltransferase/thiolase, putative	43893	0	0	0	4	0	0
TGME49_026300	oxidoreductase, putative	39145	0	0	0	2	0	3
TGME49_014760	D-3-phosphoglycerate dehydrogenase, putative	41130	0	0	0	2	0	0
TGME49_068880	hypothetical protein	44063	0	0	0	3	0	0
TGME49_110860	hypothetical protein, conserved	39274	0	0	0	2	0	0
TGME49_000250	PAN domain-containing protein	38754	0	0	0	5	2	0
cgd8_840	26S proteasome regulatory subunit S10b like AAA+ ATpase	45544	0	0	0	2	0	0
TGME49_026380	hypothetical protein	42612	0	0	0	16	9	18
TGME49_071890	3-ketoacyl-CoA reductase, putative	56525	3	0	0	8	0	7
TGME49_023670	inositol monophosphatase domain-containing protein	48316	0	0	0	2	0	0
TGME49_025160	hypothetical protein	45443	0	0	2	6	0	7
TGME49_081620	aldo/keto reductase family oxidoreductase, putative	69563	0	0	0	2	0	0
TGME49_001410	protein phosphatase 2C, putative	43485	0	0	0	2	0	0
TGME49_120710	hypothetical protein	45224	0	0	0	2	0	0
TGME49_116250	hypothetical protein	44749	0	0	0	8	4	9
TGME49_069190	glyceraldehyde-3-phosphate dehydrogenase	53529	0	0	0	2	2	0
TGME49_020100	phosphoribosylpyrophosphate synthetase, putative	61019	0	0	0	4	0	3
TGME49_052360	Rhoptry kinase family protein ROP24 (incomplete catalytic triad)	60795	0	0	0	5	0	7
TGME49_050880	adenosine kinase	49957	0	0	0	2	0	0
TGME49_070320	protein phosphatase 2C, putative	58674	0	0	0	2	0	0
TGME49_058370	Rhoptry kinase family protein ROP28	78560	0	0	0	7	2	9
TGME49_006670	hypothetical protein	218497	0	0	0	3	0	0
TGME49_055420	hypothetical protein	30213	2	0	4	27	8	17
TGME49_063090	14-3-3 protein, putative	37174	4	0	2	15	10	11
TGME49_110640	uridine phosphorylase, putative	33043	0	0	0	9	4	0
TGME49_063850	hypothetical protein	24594	0	0	0	19	7	16
TGME49_016880	receptor for activated C kinase, RACK protein, putative	35147	0	0	0	7	3	3
TGME49_118430	malate dehydrogenase, putative	50368	2	0	0	13	13	4
TGME49_066060	40S ribosomal protein S0-A, putative	31512	2	0	0	5	0	9
TGME49_105520	40S ribosomal protein S2, putative	29336	4	0	0	12	5	7
TGME49_097430	hypothetical protein, conserved	25337	0	0	0	5	5	7
TGME49_066130	glutathione/thioredoxin peroxidase, putative	31641	0	0	0	4	5	0
TGME49_093340	ran-specific GTPase-activating protein, putative	24292	0	0	0	4	2	0
TGME49_031920	sepiapterin reductase, putative	33735	0	0	0	5	2	0
TGME49_032710	40S ribosomal protein S3a, putative	29371	0	0	3	13	8	13
TGME49_075440	granule antigen protein GRA6	23308	0	0	0	9	7	20
TGME49_067050	hypothetical protein	34049	0	0	0	3	0	0
TGME49_028630	hypothetical protein	24273	2	0	0	2	0	0
TGME49_054720	dense granule protein GRA8	28628	0	0	0	8	0	2
TGME49_011290	hypothetical protein	33649	0	0	0	5	0	0
TGME49_090890	carbonyl reductase, putative	33518	3	0	0	4	3	3
TGME49_026410	elongation factor 1-beta, putative	36049	0	0	0	7	2	5
TGME49_120050	ribosomal protein L5, putative	35342	0	0	0	8	2	10
TGME49_063500	vacuolar protein sorting 26, putative	34199	0	0	0	2	0	0
TGME49_032400	PAN domain-containing protein	37164	2	0	0	6	8	3
TGME49_033460	SRS29B	32917	4	0	3	17	7	18
TGME49_035700	sedoheptulose-1,7 bisphosphatase, putative	35773	0	0	0	2	0	0
TGME49_004020	60S ribosomal protein L8, putative	28255	0	0	0	4	0	3
TGME49_018410	60S acidic ribosomal protein P0	34157	2	0	0	6	2	5
TGME49_115130	protein-L-isoaspartate O-methyltransferase, putative	58474	0	0	0	4	0	0
TGME49_054870	hypothetical protein	47001	0	0	0	2	0	0
TGME49_001840	eukaryotic aspartyl protease, putative	66901	0	0	2	5	0	0
TGME49_042290	proteasome subunit alpha type 6, putative	28114	0	0	0	9	0	0
TGME49_058150	proteasome subunit alpha type 7, putative	27010	0	0	0	8	0	0
TGME49_042390	enoyl-CoA hydratase/isomerase family protein, putative	26970	0	0	0	15	2	2
TGME49_116190	superoxide dismutase, putative	29678	4	0	2	23	10	11
TGME49_015470	60S ribosomal protein L10a, putative	24603	0	0	0	9	0	0
TGME49_025930	triosephosphate isomerase, putative	27890	0	0	2	8	3	0
TGME49_053820	hypothetical protein, conserved	25222	0	0	0	6	2	2
TGME49_112480	uracil phosphoribosyltransferase	27646	0	0	0	6	0	0
TGME49_097060	phosphoglycerate mutase 1, putative	30047	0	0	2	10	4	2
TGME49_049590	proteasome subunit alpha type 5, putative	28279	0	0	0	4	0	0
TGME49_088720	60S ribosomal protein L10, putative	24801	0	0	0	13	2	4
TGME49_062040	eukaryotic translation initiation factor 3 subunit 11, putative	29694	0	0	0	9	2	0
TGME49_024900	adenylate kinase, putative	28561	2	0	0	7	4	2
TGME49_000320	hypoxanthine-xanthine-guanine phosphoribosyl transferase	31485	0	0	0	8	3	2
TGME49_099050	60S ribosomal protein L17, putative	22269	0	0	0	7	0	6
TGME49_025120	rRNA processing protein, putative	23800	0	0	0	5	2	0
TGME49_036070	pyrroline-5-carboxylate reductase, putative	29597	0	0	0	4	0	0
TGME49_092130	60s ribosomal protein L13a, putative	32749	0	0	0	13	3	2
TGME49_118160	major sperm protein domain-containing protein	25975	0	0	0	6	0	4
TGME49_078050	proteasome subunit alpha type 1, putative	27241	0	0	0	3	0	0
TGME49_009690	U2 small nuclear ribonucleoprotein, putative	24897	0	0	0	3	0	0
TGME49_039740	hypothetical protein	44711	0	0	0	17	7	23
TGME49_025060	nnucleoredoxin, putative	45226	0	0	0	5	2	0
TGME49_003230	hypothetical protein	23485	0	0	0	9	5	0
TGME49_109210	peroxidoxin 2	24462	0	0	0	2	5	6
TGME49_016450	proteasome subunit alpha type 3, putative	27939	0	0	0	4	0	0
TGME49_067810	Rab 5	26503	0	0	0	2	0	0
TGME49_048460	ubiquitin, putative	24405	0	0	0	4	3	3
TGME49_011030	hypothetical protein	22216	0	0	0	2	0	2
TGME49_033500	triosephosphate isomerase, putative	39560	0	0	0	3	0	0
TGME49_028470	ribosomal protein L15, putative	24326	0	0	0	4	0	2
TGME49_045460	40S ribosomal protein S8, putative	23561	0	0	0	12	4	5
TGME49_106930	proteasome subunit beta type 7, putative	39588	0	0	0	3	0	0
TGME49_049650	apolipoprotein A-I binding protein, putative	43547	0	0	0	4	2	3
TGME49_080710	proteasome A-type and B-type domain-containing protein	30266	0	0	0	2	0	0
TGME49_066120	glutathione/thioredoxin peroxidase, putative	37219	0	0	2	7	9	5
TGME49_117700	enoyl-CoA hydratase/isomerase family domain-containing protein	31825	0	0	0	2	0	0
TGME49_062620	Gbp1p protein, putative	31760	0	0	0	2	6	5
TGME49_068760	hypothetical protein	31988	0	0	0	3	0	3
TGME49_109760	hypothetical protein	34545	0	0	0	12	6	11
TGME49_007440	hypothetical protein	34783	0	0	0	4	2	3
TGME49_087210	proteasome subunit alpha type 2, putative	25867	0	0	0	2	0	2
TGME49_032130	hypothetical protein, conserved	47866	0	0	0	2	0	4
TGME49_071610	pyrroline-5-carboxylase reductase, putative	40683	0	0	0	2	0	0
TGME49_032300	40S ribosomal protein S3, putative	26076	2	0	2	4	2	3
TGME49_022950	14 kDa phosphohistidine phosphatase, putative	32783	0	0	0	2	2	0
TGME49_005560	nascent polypeptide-associated complex alpha chain, putative	650863	0	0	2	8	3	5
TGME49_017890	peroxiredoxin	21722	8	0	0	26	12	18
TGME49_093690	profilin family protein	17555	0	0	0	12	5	9
TGME49_076870	LEA1 protein, putative	17916	0	0	0	34	7	34
TGME49_023590	proteasome component PRE3 precursor, putative	25358	0	0	0	8	0	6
TGME49_018820	hypothetical protein, conserved	15392	0	0	0	3	0	3
TGME49_013350	40S ribosomal protein S15, putative	17157	0	0	0	5	3	0
TGME49_084560	60S ribosomal protein L9, putative	21424	2	0	0	9	0	7
TGME49_029930	p25-alpha domain-containing protein	17340	0	0	0	4	3	3
TGME49_023070	hypothetical protein	23925	0	0	0	6	0	6
TGME49_062670	60S ribosomal protein L18a, putative	21330	0	0	0	6	2	6
TGME49_032230	60S ribosomal protein L30, putative	11662	0	0	0	5	4	10
TGME49_014290	intracellular protease, putative	27939	0	0	0	6	0	2
TGME49_109820	ribosomal protein L11, putative	20199	0	0	2	4	0	0
TGME49_051810	translation initiation factor eIF-5A, putative	17468	0	0	0	5	2	9
TGME49_110490	ribosomal protein L22, putative	16344	0	0	0	6	0	4
TGME49_015460	40S ribosomal protein S24, putative	15195	0	0	0	4	0	3
TGME49_011420	hypothetical protein	20398	0	0	0	2	2	3
TGME49_057380	hypothetical protein	23919	0	0	0	3	2	9
TGME49_114260	hypothetical protein	23795	0	0	0	5	0	3
TGME49_076140	ADP ribosylation factor 1	21062	0	0	0	7	0	3
TGME49_051680	translationally-controlled tumor protein, putative	19172	0	0	0	2	0	0
TGME49_054440	60S ribosomal protein L12, putative	17821	0	0	0	3	0	7
TGME49_005700	20 kDa cyclophilin precursor	38197	2	0	0	8	3	8
TGME49_115920	RNA polymerase II subunit RPB11, putative	19769	0	0	0	2	0	0
TGME49_070250	dense granule protein 1 / major antigenp24	20225	0	0	0	4	0	9
TGME49_027030	hypothetical protein	18688	0	0	0	3	0	0
TGME49_026970	40S ribosomal protein S11, putative	18677	0	0	0	3	0	2
TGME49_070380	40S ribosomal protein S13, putative	17176	0	0	0	2	6	4
TGME49_015980	hypothetical protein	22095	0	0	0	6	0	8
TGME49_030410	peroxiredoxin 3	30534	2	0	0	3	2	3
TGME49_025080	40S ribosomal protein S18, putative	17723	0	0	0	2	2	5
TGME49_038010	ribosomal protein L23a, putative	36435	0	0	0	8	2	7
TGME49_030520	cyclophilin, putative	18758	0	0	0	2	0	0
TGME49_021210	18 kDa cyclophilin	19604	0	0	0	4	0	3
TGME49_007930	phosphatidylethanolamine-binding protein, putative	22600	0	0	0	2	0	3
TGME49_004520	hypothetical protein	40493	0	0	0	9	4	12
TGME49_010690	40s ribosomal protein S6, putative	28956	2	0	0	11	5	2
TGME49_048390	60S ribosomal protein L26, putative	16309	0	0	0	3	0	0
TGME49_112640	hypothetical protein	31692	0	0	0	2	0	0
TGME49_090300	hypothetical protein	38287	0	0	0	2	2	7
cgd6_4320	40S ribosomal protein S5	23138	4	0	0	7	2	3
TGME49_061570	60S ribosomal protein L7a, putative	31032	0	0	0	2	0	0
TGME49_020400	actin depolymerizing factor	12922	2	0	0	18	8	23
TGME49_076850	late embryogenesis abundant domain-containing protein	10711	0	0	0	20	39	56
TGME49_061250	histone H2A, putative	13629	8	0	3	17	9	27
TGME49_066460	ubiquitin-like protein SMT3 precursor, putative	10319	0	0	0	3	0	0
TGME49_076880	late embryogenesis abundant domain-containing protein	12799	0	0	0	12	27	36
TGME49_109810	60S acidic ribosomal protein P2, putative	11768	0	0	0	9	8	14
TGME49_090040	macrophage migration inhibitory factor, putative	12254	0	0	0	16	7	10
TGME49_106270	hypothetical protein	16113	0	0	0	2	3	4
TGME49_112090	60S ribosomal protein L23, putative	14818	2	0	0	12	5	10
TGME49_007840	40S ribosomal protein S17, putative	15229	0	0	0	4	0	0
TGME49_036580	60S ribosomal protein L7a, putative	14153	0	0	0	2	0	0
TGME49_063040	40S ribosomal protein S16, putative	24055	0	0	0	12	3	11
TGME49_053690	hypothetical protein	12277	2	0	0	11	8	8
TGME49_049250	60s ribosomal protein L33-A, putative	12847	0	0	0	3	0	0
TGME49_011710	TB2/DP1, HVA22 domain-containing protein	19036	0	0	0	3	0	0
TGME49_113390	60s ribosomal protein l6, putative	21519	0	0	0	14	2	4
TGME49_095350	nucleoside diphosphate kinase, putative	17639	0	0	0	5	0	8
TGME49_031140	R1 protein	12167	0	0	0	4	0	2
TGME49_039760	60S ribosomal protein L22, putative	15074	0	0	0	4	0	0
TGME49_029670	ribosomal protein S23, putative	15801	0	0	0	5	3	0
TGME49_005340	40S ribosomal protein S12, putative	15399	2	0	0	3	0	3
TGME49_019750	cytochrome c, putative	12453	0	0	0	2	0	5
TGME49_063700	40s ribosomal protein S14, putative	16302	0	0	0	10	2	10
TGME49_110040	ubiquitin-conjugating enzyme E2, putative	22630	0	0	0	2	0	3
TGME49_105160	histone H2B, putative	12602	3	0	0	8	2	12
TGME49_027100	glutaredoxin, putative	12403	0	0	0	12	26	62
TGME49_092350	hypothetical protein	17428	5	0	0	43	16	50
TGME49_034450	40S ribosomal protein S15a, putative	22351	2	0	0	5	0	6
TGME49_000360	hypothetical protein	20311	0	0	0	2	0	0
TGME49_086770	hypothetical protein, conserved	17322	0	0	0	6	2	5
TGME49_027970	DNA-binding protein HU, putative	25188	0	0	0	2	0	3
TGME49_043580	HIT domain-containing protein	30516	0	0	0	2	0	0
TGME49_023050	40s ribosomal protein S20, putative	25899	0	0	0	2	0	10
TGME49_060260	60S acidic ribosomal protein P1, putative	18802	0	0	0	2	0	6
TGME49_039260	histone H4, putative	11439	4	0	0	11	7	13
TGME49_026430	reticulon domain-containing protein	21621	0	0	0	6	2	11
TGME49_036890	hypothetical protein	24605	0	0	0	2	0	0
TGME49_058460	hypothetical protein	36469	0	0	0	2	0	0
TGME49_097280	hypothetical protein, conserved	22787	0	0	0	10	0	10
TGME49_094670	eukaryotic translation initiation factor 3, putative	31813	0	0	0	2	0	0
cgd2_3000	40S ribosomal protein S16	16096	0	0	0	2	0	0
TGME49_120530	hypothetical protein	54025	0	0	0	2	0	3
TGME49_040060	hypothetical protein	88533	0	0	0	4	0	4
TGME49_085440	hypothetical protein	102970	0	0	0	3	0	0
TGME49_019830	high mobility group protein, putative	73104	0	0	0	2	0	0
TGME49_051550	acyl-CoA-binding protein, putative	10807	0	0	0	2	3	0
TGME49_114790	small nuclear ribonucleoprotein E/G, putative	10199	0	0	0	3	0	0
TGME49_063530	chaperonin CPN10, mitochondrial, putative	13862	0	0	0	4	0	3
TGME49_062480	dynein light chain roadblock-type 2, putative	11246	0	0	0	2	0	0
TGME49_093870	thioredoxin, putative	12036	0	0	0	2	0	6
TGME49_011040	Sec61beta family protein	10103	0	0	0	4	3	4
TGME49_023000	dynein light chain, putative	15983	0	0	0	3	0	0
TGME49_050710	microneme protein 10	23113	0	0	0	7	4	18
TGME49_024910	CutA1 divalent ion tolerance domain-containing protein	15939	0	0	0	2	0	0
TGME49_067060	60S ribosomal protein L14, putative	15462	0	0	0	3	0	2
TGME49_079400	glutaredoxin, putative	12313	0	0	0	2	0	8
TGME49_002100	hypothetical protein	14882	0	0	0	2	0	0
TGME49_047520	hypothetical protein, conserved	26536	0	0	0	2	0	12
TGME49_017540	splicing factor, putative	38104	0	0	0	2	0	0
TGME49_109590	rhoptry protein, putative	47995	0	0	0	8	5	17
TGME49_086590	hypothetical protein, conserved	34725	0	0	0	2	0	0
TGME49_111110	hypothetical protein	9474	0	0	0	4	0	0
TGME49_009290	40S ribosomal protein S28, putative	7588	0	0	0	7	0	3
TGME49_063720	HMG box domain-containing protein	11257	2	0	0	3	0	5
TGME49_004530	microneme protein MIC11	18897	0	0	0	13	8	10
TGME49_091600	interferon gamma-inducible protein 30	40631	0	0	0	8	0	8
cgd5_2550	polyubiquitin with 3 Ub domains	27261	0	0	0	16	0	18
TGME49_047510	fructose-1,6-bisphosphatase, putative	42397	0	0	0	5	0	2
TGME49_021690	hypothetical protein, conserved	149621	0	0	0	0	2	0
Rev_cgd4_2670	FRP1 like protein involved in DNA repair with a FAT domain and a phosphatidylinositol kinase domain at the C-terminus	401161	0	0	0	0	2	0
TGME49_113940	hypothetical protein	40124	0	0	0	0	2	0
TGME49_052290	importin alpha, putative	59360	0	0	0	3	2	0
TGME49_029990	TCP-1/cpn60 family chaperonin, putative	59216	0	0	0	0	2	3
TGME49_083850	peptidyl-prolyl isomerase, putative	57293	0	0	0	0	2	3
TGME49_030360	hypothetical protein	75962	0	0	0	2	2	0
TGME49_095340	UV excision repair protein rhp23, putative	39740	0	0	0	0	2	0
TGME49_019520	arginine N-methyltransferase 1	44029	0	0	0	0	2	0
TGME49_034440	aminotransferase, putative	45632	0	0	0	0	2	0
TGME49_071810	inhibitor-1 of protein phosphatase type 2A	31931	0	0	0	0	2	0
TGME49_058170	hypothetical protein	43916	0	0	0	0	2	0
TGME49_097910	hypothetical protein	40350	0	0	3	5	5	3
TGME49_057090	NAC domain containing protein	20316	0	0	0	0	2	2
TGME49_110030	adenylyl cyclase associated protein	22484	0	0	0	0	2	0
TGME49_116310	superoxide dismutase	22551	0	0	0	0	2	0
TGME49_003450	hypothetical protein, conserved	25171	0	0	0	0	2	0
TGME49_017740	oxoacyl-ACP reductase, putative	39040	2	0	0	0	2	2
TGME49_090010	proteasome subunit beta type 1, putative	39916	0	0	0	0	2	0
TGME49_121530	cathepsin L-like thiolproteinase, putative	47551	0	0	0	0	2	6
cgd8_5230	histone H4	11310	2	0	0	3	3	13
TGME49_066440	hypothetical protein	119548	0	0	0	0	0	5
TGME49_066420	hypothetical protein	331742	0	0	0	2	2	12
TGME49_087840	hypothetical protein	100706	0	0	0	0	0	3
TGME49_026660	hypothetical protein	394339	0	0	0	0	0	3
TGME49_068370	hypothetical protein	904553	0	0	0	0	0	4
TGME49_105340	hypothetical protein	203723	0	0	0	0	0	7
TGME49_024280	hypothetical protein	297386	0	0	0	0	0	3
TGME49_042420	amine oxidase, flavin-containing domain-containing protein	342482	0	0	0	0	0	2
TGME49_070930	hypothetical protein	317121	0	0	0	0	0	2
TGME49_067660	hypothetical protein	170923	0	0	0	0	0	4
cgd1_1240	Sec14 domain containing protein	52562	0	0	0	0	0	2
TGME49_049480	TPR domain-containing protein	126392	0	0	0	0	0	2
TGME49_023840	ATP-citrate synthase, putative	139835	0	0	0	0	0	2
TGME49_072550	hypothetical protein	181876	0	0	0	0	0	2
TGME49_067710	hypothetical protein	230710	0	0	0	0	0	2
TGME49_095710	ubiquitin-transferase domain-containing protein	325514	0	0	0	0	0	2
TGME49_094200	glucose-6-phosphate dehydrogenase	62736	0	0	0	0	0	5
TGME49_095640	endothelin-converting enzyme, putative	117478	0	0	0	0	0	13
TGME49_120670	hypothetical protein, conserved	98996	0	0	0	0	0	2
TGME49_094900	DnaK family domain containing protein	146539	0	0	0	0	0	2
TGME49_062450	hypothetical protein	176280	0	0	0	0	0	2
TGME49_032600	patatin-like phospholipase domain-containing protein	70680	0	0	0	0	0	4
TGME49_052220	Hsc70/Hsp90-organizing protein, putative	63343	0	0	0	0	0	4
TGME49_001700	sec 13, putative	67437	0	0	0	0	0	3
TGME49_056990	glycyl-tRNA synthetase, putative	86374	0	0	0	0	0	3
TGME49_054470	hypothetical protein	72961	0	0	0	0	0	2
TGME49_015590	succinate dehydrogenase (ubiquinone) flavoprotein subunit, mitochondrial, putative	72751	0	0	0	2	0	2
TGME49_066640	acetyl-coenzyme A synthetase, putative	59169	0	0	0	0	0	2
TGME49_081580	protein phosphatase 2C, putative	71960	0	0	0	0	0	2
TGME49_071350	folylpolyglutamate synthase, putative	61449	0	0	0	0	0	2
TGME49_118510	N-ethylmaleimide-sensitive factor	83467	0	0	0	0	0	2
TGME49_008530	nicotinate phosphoribosyltransferase, putative	65580	0	0	0	0	0	2
TGME49_032580	acetyl-coenzyme A synthetase, putative	91338	0	0	0	0	0	2
TGME49_099070	pyruvate kinase, putative	106814	0	0	0	0	0	2
TGME49_094710	hypothetical protein	122115	0	0	0	0	0	2
TGME49_051690	seryl-tRNA synthetase, putative	54117	0	0	0	0	0	3
TGME49_019800	vacuolar ATP synthase subunit B, putative	56614	0	0	0	2	0	5
TGME49_002770	RNA-binding protein, putative	55868	0	0	0	0	0	2
TGME49_111310	serine/threonine protein phosphatase, putative	56446	0	0	0	0	0	3
TGME49_036540	RRM domain-containing protein	53439	0	0	0	0	0	2
TGME49_115610	hypothetical protein	15971	0	0	0	2	0	6
TGME49_027620	28 kDa antigen	19804	0	0	0	2	0	2
TGME49_114810	60S ribosomal protein L7, putative	30122	0	0	0	4	2	7
TGME49_014770	RAS small GTpase, putative	22880	0	0	0	2	0	4
TGME49_002870	mitochondrial carrier domain-containing protein	29404	0	0	0	0	0	4
TGME49_018530	hypothetical protein	31998	0	0	0	0	0	2
TGME49_063050	60S ribosomal protein L13, putative	35701	0	0	0	2	0	2
TGME49_048880	Ras family domain-containing protein	47713	0	0	0	3	0	2
TGME49_034370	SRS42	19315	0	0	0	0	0	4
TGME49_105010	RNA binding protein, putative	17216	0	0	0	0	0	2
TGME49_120600	glycine-rich protein 2, putative	23061	0	0	0	0	0	5
TGME49_010700	hypothetical protein	548261	0	0	0	0	0	2
TGME49_007240	hypothetical protein	11948	0	0	0	0	0	3
TGME49_038250	60s ribosomal protein L36, putative	11408	0	0	0	2	0	2
TGME49_064080	acyl carrier protein	19380	0	0	0	0	0	2
TGME49_011320	C protein immunoglobulin-A-binding beta antigen	40538	3	0	4	3	4	4
TGME49_100310	26S protease regulatory subunit 6a, putative	73268	0	0	0	0	0	2
TGME49_024870	hypothetical protein	912473	0	0	0	0	0	2
TGME49_081590	hypothetical protein	13874	12	0	10	6	13	20
TGME49_087250	hypothetical protein	25710	13	0	3	3	3	3
TGME49_009610	oocyst wall protein COWP, putative	50701	18	0	2	29	17	38
TGME49_049900	ADP/ATP carrier, putative	35256	4	0	0	12	5	11
TGME49_113380	hypothetical protein, conserved	31513	3	0	3	14	8	23
TGME49_031060	subtilase family serine protease, putative	62419	4	0	0	0	0	0
TGME49_074060	mitochondrial 2-oxoglutarate/malate carrier protein, putative	35042	3	0	0	4	3	7
TGME49_115320	SRS52A	34260	2	0	0	10	5	15
TGME49_063300	porin, putative	31352	2	0	3	3	2	7
TGME49_058910	hypothetical protein	95251	5	0	0	0	0	0
TGME49_051910	hypothetical protein	20870	29	0	2	0	0	4
TGME49_078840	hypothetical protein	77955	2	0	2	2	0	3
TGME49_011840	hypothetical protein	85682	4	0	0	0	0	0
TGME49_097290	hypothetical protein, conserved	28606	2	0	0	5	0	4
TGME49_116550	hypothetical protein	12988	2	0	0	6	2	7
TGME49_039360	hypothetical protein	44974	4	0	0	0	0	0
cgd7_5460	VPS16 vacuolar sorting protein	108288	2	0	0	0	0	0
TGME49_066700	hypothetical protein	25260	2	0	0	0	0	0
TGME49_050820	hypothetical protein	120890	0	0	3	3	0	5
TGME49_055190	myosin C	132658	0	0	2	7	2	2
TGME49_031630	membrane skeletal protein IMC1, putative	50172	0	0	2	22	5	27
TGME49_030210	hypothetical protein	61188	0	0	2	7	0	17
Rev_cgd4_2900	polyketide synthase	1516312	0	0	2	0	0	2
TGME49_039500	proteasome subunit alpha type 4, subunit	27937	0	0	2	0	0	0
TGME49_113000	hypothetical protein	44810	0	0	0	5	3	4
TGME49_003720	vitamin K epoxide reductase complex subunit 1, putative	20480	0	0	0	8	0	6
TGME49_045550	hypothetical protein	20545	0	0	0	2	0	0
TGME49_006690	hypothetical protein, conserved	46789	0	0	0	8	0	6
TGME49_040860	1-acyl-sn-glycerol-3-phosphate acyltransferase, putative	31851	0	0	0	2	0	0
TGME49_021180	transmembrane domain-containing protein	77085	0	0	0	24	9	18
TGME49_046450	hypothetical protein	30125	0	0	0	2	0	0
TGME49_048910	hypothetical protein	44829	0	0	0	5	0	0
TGME49_049850	hypothetical protein, conserved	43082	0	0	0	2	0	0
TGME49_109560	hypothetical protein, conserved	29322	0	0	0	7	2	6
TGME49_002500	hypothetical protein	33535	0	0	0	4	0	4
TGME49_038160	hypothetical protein	39379	0	0	0	6	0	8
TGME49_044370	hypothetical protein	55748	0	0	0	4	0	2
TGME49_003580	NAD-binding domain-containing protein	46072	0	0	0	9	3	10
TGME49_060500	hypothetical protein, conserved	29924	0	0	0	4	0	0
TGME49_090940	endomembrane domain70-containing protein	69909	0	0	0	4	0	4
TGME49_013340	glucose-methanol-choline oxidoreductase domain-containing protein	109346	0	0	0	6	0	5
TGME49_033770	Ca2+-ATPase, putative	153519	0	0	0	7	3	2
TGME49_030350	hypothetical protein, conserved	26288	0	0	0	3	0	0
TGME49_115220	rhoptry protein, putative	121911	0	0	0	9	3	9
TGME49_073560	kinesin heavy chain, putative	181382	0	0	0	7	5	5
TGME49_048670	H+-translocating inorganic pyrophosphatase TVP, putative	85296	0	0	0	5	0	5
TGME49_038040	thioredoxin, putative	152765	0	0	0	8	2	0
TGME49_061080	hypothetical protein, conserved	174805	0	0	0	2	0	0
TGME49_095470	C2 domain-containing protein	199053	0	0	0	2	0	0
TGME49_088000	hypothetical protein	327417	0	0	0	4	0	0
TGME49_016620	EF hand domain-containing protein	411983	0	0	0	5	0	0
TGME49_021320	acetyl-CoA carboxylase, putative	286129	0	0	0	2	0	2
TGME49_069890	M16 family peptidase, putative	104998	0	0	0	5	4	7
TGME49_048740	hypothetical protein	134977	0	0	0	9	7	19
TGME49_111210	hypothetical protein	192533	0	0	0	4	0	5
TGME49_033220	hypothetical protein	114725	0	0	0	10	2	7
TGME49_108600	hypothetical protein	78554	0	0	0	2	0	3
TGME49_039020	ATP-binding cassette protein subfamily B member 2	151636	0	0	0	3	2	2
TGME49_021870	hypothetical protein	130512	0	0	0	3	0	0
TGME49_020360	FAD-depdendent monooxygenase, putative	150097	0	0	0	2	0	3
TGME49_115210	rhoptry protein, putative	109818	0	0	0	2	0	0
TGME49_031960	ppg3, putative	201901	0	0	0	2	0	2
TGME49_029640	hypothetical protein, conserved	135764	0	0	0	2	0	0
TGME49_053400	hypothetical protein	97653	0	0	0	4	0	0
TGME49_048900	hypothetical protein	56749	0	0	0	2	0	0
TGME49_101210	NAD(P) transhydrogenase, alpha subunit, putative	124070	0	0	0	4	0	0
TGME49_052430	hypothetical protein, conserved	83842	0	0	0	3	0	0
TGME49_032050	DnaJ domain-containing protein	96129	0	0	0	4	2	0
TGME49_108860	hypothetical protein	69757	0	0	0	2	2	5
TGME49_009060	thrombospondin type 1 domain-containing protein	79605	0	0	0	2	0	0
TGME49_089000	hypothetical protein	113074	0	0	0	2	0	0
TGME49_030690	lipin, putative	82258	0	0	0	2	0	0
TGME49_027800	hypothetical protein, conserved	134326	0	0	0	3	0	0
TGME49_013010	hypothetical protein	102557	0	0	0	2	0	0
TGME49_056040	LCCL domain-containing protein	108786	0	0	0	2	0	0
TGME49_019630	NADPH-cytochrome p450 reductase, putative	103988	0	0	0	2	0	0
TGME49_109100	hypothetical protein	146464	0	0	0	2	0	0
TGME49_052380	hypothetical protein	135813	0	0	0	2	0	0
TGME49_098630	SPX domain-containing protein	141628	0	0	0	2	0	0
TGME49_046980	hypothetical protein	228394	0	0	0	2	0	0
TGME49_111230	hypothetical protein, conserved	504767	0	0	0	5	0	2
TGME49_058830	hypothetical protein	200802	0	0	0	2	0	0
TGME49_013670	hypothetical protein	21789	0	0	0	2	0	0
TGME49_058950	lectin-domain protein	74522	0	0	0	4	0	3
TGME49_020510	hypothetical protein	65002	0	0	0	3	0	2
TGME49_110080	long-chain-fatty-acid-CoA ligase, putative	93495	0	0	0	5	0	0
TGME49_068590	rhomboid-like protease 4	72264	0	0	0	5	4	2
TGME49_062150	kelch motif domain-containing protein	89048	0	0	0	5	0	3
TGME49_030340	high molecular mass nuclear antigen, putative	102408	0	0	0	4	2	11
TGME49_060630	DnaJ domain-containing protein	76803	0	0	0	3	0	3
TGME49_060540	hypothetical protein	61127	0	0	0	3	0	0
TGME49_063730	glycerol-3-phosphate dehydrogenase, putative	71503	0	0	0	2	0	2
TGME49_046340	DnaJ domain-containing protein	91534	0	0	0	2	0	0
TGME49_012300	hypothetical protein	75643	0	0	0	2	0	5
TGME49_094220	hypothetical protein	62201	0	0	0	2	0	0
TGME49_023430	hypothetical protein	80443	0	0	0	2	2	3
TGME49_108000	Gpi16 subunit, GPI transamidase domain-containing protein	83158	0	0	0	2	0	0
TGME49_006590	CAM kinase, CDPK family	83257	0	0	0	2	0	0
TGME49_045490	microneme protein 8	103079	0	0	0	4	0	3
TGME49_090580	ABC transporter, putative	128018	0	0	0	2	0	0
TGME49_097960	hypothetical protein, conserved	180025	0	0	0	2	0	3
TGME49_020270	hypothetical protein, conserved	48635	0	0	0	7	0	10
TGME49_115770	cytochrome p450, putative	31586	0	0	0	5	0	4
TGME49_068830	hypothetical protein, conserved	61284	0	0	0	6	0	0
TGME49_112150	hypothetical protein	60547	0	0	0	6	0	6
TGME49_003970	dolichyl-di-phosphooligosaccharide-protein glycotransferase, putative	67278	0	0	0	4	0	0
TGME49_043660	glucose-methanol-choline domain-containing protein	50372	0	0	0	3	0	0
TGME49_049030	endonuclease/exonuclease/phosphatase domain-containing protein	60227	0	0	0	3	0	2
TGME49_004400	ATP synthase alpha chain, putative	61111	0	0	0	2	2	4
cgd5_820	calcium/calmodulin dependent protein kinase with a kinase domain and 4 calmodulin like EF hands	59760	0	0	0	2	0	2
cgd3_920	calmodulin-domain protein kinase 1, putative	60954	0	0	0	2	0	2
TGME49_112110	nucleoredoxin, putative	81771	0	0	0	2	0	3
TGME49_059010	vacuoloar ATP synthase subunit D, putative	44951	0	0	0	6	0	7
TGME49_042070	cAMP-dependent protein kinase regulatory subunit, putative	35010	0	0	0	3	3	4
TGME49_040470	hypothetical protein	45211	0	0	0	4	0	2
TGME49_113080	hypothetical protein	49528	0	0	0	5	2	5
TGME49_063520	hypothetical protein, conserved	38797	0	0	0	6	2	5
TGME49_028360	FK506-binding protein 1, putative	38046	0	0	0	2	0	0
TGME49_097070	duplicated carbonic anhydrase	58104	0	0	0	3	2	9
TGME49_017510	hypothetical protein	42060	0	0	0	2	2	0
TGME49_093390	cytochrome c heme lyase, putative	43432	0	0	0	2	0	2
TGME49_046580	hypothetical protein	40926	0	0	0	2	0	2
TGME49_019170	hypothetical protein	33334	0	0	0	2	0	0
TGME49_053300	hypothetical protein, conserved	50386	0	0	0	2	0	0
TGME49_030850	mucin, putative	50618	0	0	0	2	0	4
TGME49_093590	3-oxoacyl-[acyl-carrier-protein] synthase, putative	58395	0	0	0	2	0	3
TGME49_040280	hypothetical protein	48524	0	0	0	2	2	6
TGME49_026070	hypothetical protein, conserved	132741	0	0	0	2	0	0
TGME49_120460	ABC transporter protein, putative	202959	0	0	0	2	0	0
TGME49_120220	ubiquinol-cytochrome c reductase domain-containing protein	54792	0	0	0	7	0	11
TGME49_061780	microneme protein 7	36352	0	0	0	3	0	5
TGME49_093570	translocation protein Sec62, putative	44882	0	0	0	3	0	3
TGME49_116340	hypothetical protein	26850	0	0	0	2	0	0
TGME49_106030	hypothetical protein	37831	0	0	0	2	0	3
TGME49_020890	hypothetical protein	51196	0	0	0	3	0	3
TGME49_064440	signal recognition particle receptor subunit beta, putative	37369	0	0	0	2	0	3
TGME49_119560	microneme protein MIC3	37884	0	0	0	2	0	11
TGME49_026030	AGC kinase	39411	0	0	0	2	0	2
TGME49_058660	rhoptry protein 6	51403	0	0	0	5	0	13
TGME49_086040	hypothetical protein	46621	0	0	0	2	0	6
TGME49_104670	internalin, putative	38295	0	0	0	2	0	2
TGME49_035140	hypothetical protein	44226	0	0	0	2	0	2
TGME49_110420	hypothetical protein	13845	0	0	0	2	2	0
TGME49_047960	hypothetical protein	10814	0	0	0	2	0	2
TGME49_057680	myosin light chain TgMLC1	24124	0	0	0	5	0	7
TGME49_093360	hypothetical protein	26752	0	0	0	3	4	3
TGME49_043950	prohibitin, putative	30222	0	0	0	4	2	0
TGME49_071930	hypothetical protein, conserved	26080	0	0	0	6	2	8
TGME49_033100	prohibitin, putative	32061	0	0	0	3	0	0
TGME49_104490	hypothetical protein	31978	0	0	0	4	3	2
TGME49_076990	cytochrome b5-like Heme/Steroid binding domain containing protein	26251	0	0	0	2	0	0
TGME49_078990	phosphate carrier protein, putative	53093	0	0	0	3	4	3
TGME49_101420	hypothetical protein, conserved	29494	0	0	0	3	0	2
TGME49_049670	cysteine proteinase, putative	62477	0	0	0	2	0	0
TGME49_071050	SRS34A	14872	0	0	0	7	0	9
TGME49_058060	hypothetical protein, conserved	23352	0	0	0	4	0	2
TGME49_037250	hypothetical protein	28587	0	0	0	4	4	3
TGME49_039100	40S ribosomal protein S7, putative	22588	0	0	0	3	2	5
TGME49_080740	signal peptidase, putative	24664	0	0	0	2	0	2
TGME49_097810	hypothetical protein, conserved	22792	0	0	0	2	0	0
TGME49_060820	hypothetical protein	19413	0	0	0	6	5	6
TGME49_009260	cytochrome c oxidase, putative	34707	0	0	0	2	0	0
TGME49_089680	Ras family domain-containing protein	24996	0	0	0	2	2	0
TGME49_047350	thioredoxin, putative	33676	0	0	0	2	0	0
TGME49_068980	hypothetical protein	14344	0	0	0	2	0	0
TGME49_029030	hypothetical protein, conserved	25424	0	0	0	2	3	0
TGME49_031160	hypothetical protein	18282	0	0	0	2	0	0
TGME49_001800	RNA-binding protein, putative	28527	0	0	0	2	0	0
TGME49_100000	60S ribosomal protein L18, putative	21170	0	0	0	2	0	0
TGME49_100060	signal peptidase subunit, putative	19500	0	0	0	3	0	3
TGME49_052630	hypothetical protein	15081	0	0	0	2	0	2
TGME49_058410	hypothetical protein	18844	0	0	0	2	0	3
TGME49_009910	histone H2B variant 1	13732	0	0	0	5	0	3
TGME49_038100	emp24/gp25L/p24 family domain-containing, transmembrane protein, putative	26920	0	0	0	3	0	2
TGME49_057040	hypothetical protein, conserved	24052	0	0	0	2	0	0
TGME49_084540	ATP synthase subunit O, putative	27635	0	0	0	2	2	2
TGME49_053180	hypothetical protein	27851	0	0	0	2	2	2
TGME49_100200	histone H2A	15920	0	0	0	2	2	0
Rev_cgd8_4030	apicomplexan specific coiled coil protein	209581	0	0	0	2	0	0
TGME49_018240	hypothetical protein	132282	0	0	0	4	2	4
Rev_TGME49_039050	hypothetical protein, conserved	133525	0	0	0	2	0	0
TGME49_105050	calmodulin, putative	15277	0	0	0	3	0	5
TGME49_058820	hypothetical protein, conserved	14860	0	0	0	3	0	4
TGME49_006480	hypothetical protein, conserved	22522	0	0	0	2	0	0
TGME49_015140	hypothetical protein	37544	0	0	0	5	4	9
TGME49_031390	hypothetical protein	28820	0	0	0	2	0	0
TGME49_038170	hypothetical protein	165151	0	0	0	2	0	0
TGME49_089750	ubiquitin / ribosomal protein CEP52 fusion protein, putative	14685	0	0	0	2	0	2
TGME49_035340	hypothetical protein	28730	0	0	0	0	2	3
TGME49_002200	hypothetical protein	87043	0	0	0	0	2	0
TGME49_115550	microneme protein, putative	33195	0	0	0	0	2	7
TGME49_016660	hypothetical protein, conserved	48992	0	0	0	0	3	2
TGME49_078910	O-acetylserine (thiol) lyase, putative	54857	0	0	0	0	3	0
TGME49_021620	tubulin beta chain, putative	50037	0	0	0	0	5	3
TGME49_067430	DnaJ domain-containing protein	48939	0	0	0	0	3	5
TGME49_029210	U2 small nuclear ribonucleoprotein, putative	28695	0	0	0	0	2	0
TGME49_027890	hypothetical protein	28992	0	0	0	0	2	2
TGME49_008790	mitochondrial carrier domain-containing protein	33687	0	0	0	0	4	0
TGME49_095360	hypothetical protein	29550	0	0	0	0	2	6
TGME49_049630	glutaredoxin domain containing protein	36031	0	0	0	0	2	0
TGME49_031910	ATP synthase gama chain, putative	34530	0	0	0	0	2	0
TGME49_061240	histone H3	15402	0	0	0	0	3	6
TGME49_067400	ribosomal protein L32, putative	15617	0	0	0	0	2	3
TGME49_012290	40s ribosomal protein s19, putative	18380	0	0	0	0	2	3
TGME49_067350	small nuclear ribonucleoprotein, putative	13536	0	0	0	0	2	0
TGME49_007170	hypothetical protein	15232	0	0	0	0	2	0
TGME49_063630	hypothetical protein	16988	0	0	0	0	2	0
TGME49_000310	hypothetical protein, conserved	18815	0	0	0	0	2	2
TGME49_110000	lung seven transmembrane receptor domain-containing protein	79317	0	0	0	0	0	7
TGME49_071970	hypothetical protein	34316	0	0	0	0	0	2
Rev_cgd7_2600	Low complexity protein, putative	166533	0	0	0	0	0	2
TGME49_031000	phosphatidylcholine transfer protein, putative	86170	0	0	0	0	0	2
TGME49_069980	protein transport protein Sec61 alpha subunit isoform 1, putative	52165	0	0	0	0	0	7
TGME49_049170	ras family domain-containing protein	82301	0	0	0	0	0	2
TGME49_078740	diaminopimelate decarboxylase, putative	63168	0	0	0	0	0	2
TGME49_002460	diacylglycerol kinase, putative	72895	0	0	0	0	0	2
TGME49_005570	hypothetical protein, conserved	68157	0	0	0	0	0	2
TGME49_032180	UBA/TS-N domain-containing protein	207222	0	0	0	0	0	2
TGME49_024210	pseudouridylate synthase 1, putative	127988	0	0	0	0	0	2
TGME49_010780	ubiquitin carboxyl-terminal hydrolase, putative	451379	0	0	0	0	0	2
TGME49_016690	ankyrin repeat domain-containing protein	15220	0	0	0	0	0	2
TGME49_087270	hypothetical protein	43093	0	0	0	0	0	4
TGME49_040090	Rhoptry kinase family protein ROP34, putative	61668	0	0	0	0	0	5
TGME49_025940	hypothetical protein, conserved	33736	0	0	0	0	0	4
TGME49_058800	Rhoptry kinase family protein ROP31	41050	0	0	0	0	0	2
TGME49_105810	hypothetical protein	42439	0	0	0	0	0	2
TGME49_063320	hypothetical protein	42137	0	0	0	0	0	2
TGME49_031410	hypothetical protein, conserved	64728	0	0	0	0	0	4
TGME49_031770	tubulin alpha chain, putative	51304	0	0	0	0	0	3
Rev_TGME49_112100	Ca2+-ATPase	199142	0	0	0	0	0	2
TGME49_067740	hypothetical protein	37033	0	0	0	0	0	6
TGME49_015280	iron-sulfur subunit of succinate dehydrogenase, putative	38610	0	0	0	0	0	5
TGME49_029480	membrane-associated calcum-binding protein, related	38291	0	0	0	0	0	4
TGME49_075460	hypothetical protein	30744	0	0	0	0	0	2
TGME49_047930	syntaxin, putative	36304	0	0	0	0	0	2
TGME49_030510	hypothetical protein	39456	0	0	0	0	0	2
TGME49_066970	hypothetical protein	35139	0	0	0	0	0	2
TGME49_110440	phosphatidylinositol-4-phosphate 5-kinase, putative	40890	0	0	0	0	0	2
TGME49_002930	hypothetical protein	32810	0	0	0	0	0	2
TGME49_069870	hypothetical protein, conserved	46575	0	0	0	0	0	2
TGME49_094790	hypothetical protein	37700	0	0	0	0	0	2
TGME49_105930	hypothetical protein	25967	0	0	0	0	0	3
TGME49_061440	armadillo/beta-catenin-like repeat-containing protein	30510	0	0	0	0	0	2
TGME49_059660	orotate phosphoribosyltransferase, putative	31593	0	0	0	0	0	2
TGME49_045680	ribosomal protein L21, putative	17894	0	0	0	0	0	2
TGME49_009720	hypothetical protein	23416	0	0	0	0	0	5
TGME49_089970	hypothetical protein	24448	0	0	0	0	0	3
TGME49_110460	RAB6 protein	23471	0	0	0	0	0	2
TGME49_063080	hypothetical protein	14408	0	0	0	0	0	2
TGME49_066070	60s ribosomal protein L31, putative	14356	0	0	0	0	0	3
TGME49_015060	small GTP-binding protein sar1, putative	22139	0	0	0	0	0	2
Rev_TGME49_022300	hypothetical protein	159728	0	0	0	0	0	2
TGME49_116680	RNA pseudouridylate synthase domain-containing protein	289806	0	0	0	0	0	2
Rev_TGME49_077050	hypothetical protein	203525	0	0	0	0	0	2
TGME49_014220	hypothetical protein	12238	0	0	0	0	0	4
TGME49_031080	hypothetical protein	9583	0	0	0	0	0	2
TGME49_069440	calmodulin, putative	14780	0	0	0	0	0	3
TGME49_106390	hypothetical protein	22030	0	0	0	0	0	2
TGME49_065370	hypothetical protein	13491	0	0	0	0	0	2
TGME49_010410	high mobility group protein	33900	0	0	0	0	0	2
cgd7_5430	possible 2 transmembrane domains, low complexity protein	67422	0	0	0	0	0	2
TGME49_057160	hypothetical protein	16482	0	0	0	0	0	2
