# Supplementary material for: Proteomic Analysis of Fractionated Toxoplasma Oocysts Reveals Clues to Their Environmental Resistance
Source: PLoS One. 2012 Jan 18;7(1):e29955. doi: 10.1371/journal.pone.0029955 (PMC3261165; doi:10.1371/journal.pone.0029955)
Supplement: Table S2 — All tryptic and semi-tryptic peptides identified by LC-MS/MS, singlet peptides included. (XLSX) [file pone.0029955.s002.xlsx]

## Sheet: Singlet peptides included
				Wall (Experiment 1 not bleach-treated)															Wall (Experiment 2 bleach-treated)															Wall (Experiment 2 not bleach-treated)															Sporocyst/sporozoite soluble fraction (Experiment 1 not bleach-treated)
Peptide	Accession number	Description	Molecular Weight (Da)	NBT wall band1	NBT wall band2	NBT wall band3	NBT wall band4	NBT wall band5	NBT wall band6	NBT wall band7	NBT wall band8	NBT wall band9	NBT wall band10	NBT wall band11	NBT wall band12	NBT wall band13	NBT wall band14	SUM wall expt 1 (NBT)	BT wall band1	BT wall band2	BT wall band3	BT wall band4	BT wall band5	BT wall band6	BT wall band7	BT wall band8	BT wall band9	BT wall band10	BT wall band11	BT wall band12	BT wall band13	BT wall band14	SUM wall expt 2 (BT)	NBT wall band1	NBT wall band2	NBT wall band3	NBT wall band4	NBT wall band5	NBT wall band6	NBT wall band7	NBT wall band8	NBT wall band9	NBT wall band10	NBT wall band11	NBT wall band12	NBT wall band13	NBT wall band14	SUM wall expt 2 (NBT)	NBT sol sporocyst band1
A.DPEATSCETEGSSISFTVEK.A	gb|TGME49_058550	| organism=Toxoplasma_gondii_ME49 | product=SRS28 | location=TGME49_chrVIIb:3324793-3325797(+) | length=291	30222	0	0	0	0	0	0	0	1	0	0	1	1	0	0	3	0	0	0	0	0	0	0	1	1	0	0	1	0	0	3	0	0	0	0	0	0	0	1	0	0	0	1	0	2	4	0
K.LSVTDLPQQQQK.L	gb|TGME49_058550	| organism=Toxoplasma_gondii_ME49 | product=SRS28 | location=TGME49_chrVIIb:3324793-3325797(+) | length=291	30222	0	0	0	0	0	0	1	1	0	1	2	1	0	0	6	0	0	0	0	0	0	0	0	1	1	3	1	0	0	6	0	0	0	0	0	0	1	2	0	1	0	0	0	0	4	0
K.VLQGDSCETEVDLVSLVPHASR.S	gb|TGME49_058550	| organism=Toxoplasma_gondii_ME49 | product=SRS28 | location=TGME49_chrVIIb:3324793-3325797(+) | length=291	30222	0	0	0	0	0	0	0	1	0	0	3	1	0	0	5	0	0	0	0	0	0	0	0	1	1	2	0	0	0	4	0	0	0	0	0	0	0	2	2	1	2	2	0	1	10	0
R.AIQEESKESATAEEEEVAEE.E	gb|TGME49_086450	| organism=Toxoplasma_gondii_ME49 | product=dense granule protein 5 precursor | location=TGME49_chrV:1774431-1774793(+) | length=120	12838	0	0	0	0	0	0	0	0	0	0	0	0	0	0	0	0	0	0	0	0	0	0	0	0	0	0	0	0	0	0	0	0	0	0	0	0	0	0	0	0	0	0	0	0	0	0
K.NGSDVVEAANVITGPK.T	gb|TGME49_009920	| organism=Toxoplasma_gondii_ME49 | product=PAN domain-containing protein | location=TGME49_chrIb:1546653-1549085(+) | length=810	87272	0	2	0	2	0	0	0	0	0	0	0	0	0	0	4	0	1	3	0	0	0	0	0	0	0	0	0	0	0	4	0	0	4	2	0	0	0	0	0	0	0	0	0	0	6	0
R.GNSETTLFLNVAPLTLLNR.I	gb|TGME49_070950	| organism=Toxoplasma_gondii_ME49 | product=hypothetical protein | location=TGME49_chrVIII:4836399-4837598(-) | length=357	38019	1	2	0	1	2	1	1	2	0	0	0	0	0	0	10	1	0	0	1	0	0	1	2	1	1	0	0	0	0	7	0	1	1	1	0	1	1	2	0	1	0	0	0	0	8	0
K.IKNGSDVVEAANVITGPK.T	gb|TGME49_009920	| organism=Toxoplasma_gondii_ME49 | product=PAN domain-containing protein | location=TGME49_chrIb:1546653-1549085(+) | length=810	87272	0	0	1	1	0	0	0	0	0	0	0	0	0	0	2	0	1	3	2	0	0	0	0	0	0	0	0	0	0	6	0	0	3	1	0	0	0	0	0	0	0	0	0	0	4	0
R.LHGIIEVTNLLSQQDFNLR.S	Rev_gb|cgd2_1720	| organism=Cryptosporidium_parvum | product=hypothetical protein | location=CM000430:357184-358983(-) | length=599	69800	0	0	0	0	0	0	0	0	0	0	0	1	0	1	2	0	0	0	1	0	1	1	0	0	0	1	0	0	0	4	1	0	1	3	1	0	0	3	1	0	1	1	1	0	13	0
K.EQTTFGCGPSMALEPADR.T	gb|TGME49_014190	| organism=Toxoplasma_gondii_ME49 | product=SRS46 | location=TGME49_chrX:6035455-6036585(-) | length=376	38537	0	0	0	0	0	0	0	0	0	0	2	1	0	0	3	0	0	0	0	0	0	0	0	0	0	2	0	0	0	2	0	0	0	0	0	0	0	0	0	0	0	1	0	0	1	0
K.VAASSNLTPDNALAGAPQNEVAATEK.V	gb|TGME49_119890	| organism=Toxoplasma_gondii_ME49 | product=hypothetical protein | location=TGME49_chrIV:667685-668805(-) | length=236	25535	0	0	0	0	0	0	0	1	1	0	0	0	0	0	2	0	0	0	0	0	0	0	1	1	0	0	0	0	0	2	0	0	0	0	0	1	1	2	2	0	0	0	0	0	6	0
R.NSKPAEEAEEFLEK.T	gb|TGME49_059900	| organism=Toxoplasma_gondii_ME49 | product=hypothetical protein, conserved | location=TGME49_chrVIIb:2614466-2616628(+) | length=720	81632	0	0	0	0	0	0	0	1	1	0	0	0	0	0	2	0	0	0	0	0	0	0	0	1	0	0	1	0	0	2	0	0	0	0	0	0	0	0	3	1	0	0	0	0	4	0
K.IGDTAANITEGSSNTGE.F	gb|TGME49_076880	| organism=Toxoplasma_gondii_ME49 | product=late embryogenesis abundant domain-containing protein | location=TGME49_chrXII:6869647-6870409(+) | length=123	12799	0	0	0	0	0	0	0	0	0	0	1	0	0	1	2	0	0	0	0	0	0	0	0	0	0	0	1	0	0	1	0	0	0	0	0	0	0	0	0	0	0	0	0	0	0	0
R.LLPLQAMETPEYEQLR.T	gb|TGME49_015780	| organism=Toxoplasma_gondii_ME49 | product=Rhoptry kinase family protein ROP2A (incomplete catalytic triad) | location=TGME49_chrX:7096602-7098374(+) | length=590	66748	0	0	0	0	0	2	0	0	0	0	0	0	0	0	2	0	0	0	0	0	0	0	0	0	0	0	0	0	0	0	0	0	0	0	0	3	0	0	0	0	0	0	0	0	3	0
R.REPLETEPDEQEEVHFR.K	gb|TGME49_003310	| organism=Toxoplasma_gondii_ME49 | product=dense granule protein 7 | location=TGME49_chrVIIa:2568343-2569053(+) | length=236	25919	0	0	0	0	0	0	0	2	2	1	0	0	0	0	5	0	0	0	0	0	0	0	0	2	0	0	0	0	0	2	0	0	0	0	0	0	0	1	0	2	0	0	0	0	3	0
R.VPGTDSLLFDSCIPVPDFVQTLTR.R	gb|TGME49_108080	| organism=Toxoplasma_gondii_ME49 | product=Rhoptry kinase family protein ROP5 (incomplete catalytic triad) | location=TGME49_chrXII:539776-542310(-) | length=549	60971	0	0	0	0	1	2	1	1	0	0	0	0	0	0	5	0	0	0	0	0	0	0	0	0	0	0	0	0	0	0	0	0	0	0	0	1	0	1	0	1	0	0	0	0	3	0
R.ILVHSGDSVTIQCPGAIASNPQDVSK.Y	gb|TGME49_013280	| organism=Toxoplasma_gondii_ME49 | product=hypothetical protein | location=TGME49_chrV:846525-847100(-) | length=191	20791	0	0	0	0	0	0	0	0	1	1	0	0	0	0	2	0	0	0	0	0	0	0	0	0	1	0	0	0	0	1	0	0	0	0	0	0	0	0	1	1	0	0	0	0	2	0
L.QGDSCETEVDLVSLVPHASR.S	gb|TGME49_058550	| organism=Toxoplasma_gondii_ME49 | product=SRS28 | location=TGME49_chrVIIb:3324793-3325797(+) | length=291	30222	0	0	0	0	0	0	0	0	0	0	2	0	0	0	2	0	0	0	0	0	0	0	0	0	0	2	0	0	0	2	0	0	0	0	0	0	0	2	0	0	0	1	0	0	3	0
R.AANDYCASEFADSLAR.Y	gb|TGME49_060190	| organism=Toxoplasma_gondii_ME49 | product=microneme protein, putative | location=TGME49_chrVIIb:2462502-2465008(+) | length=468	51460	0	0	0	0	1	1	0	1	0	0	0	0	0	0	3	0	0	0	0	0	0	1	0	0	0	0	0	0	0	1	0	0	0	1	0	1	0	0	0	0	0	0	0	0	2	0
R.SICVDNCGGEIECPGGR.S	gb|TGME49_060190	| organism=Toxoplasma_gondii_ME49 | product=microneme protein, putative | location=TGME49_chrVIIb:2462502-2465008(+) | length=468	51460	0	0	0	1	1	1	0	0	0	0	0	0	0	0	3	0	0	0	1	0	0	0	0	0	0	0	0	0	0	1	0	0	1	1	0	1	0	1	0	0	0	0	0	0	4	0
K.EAAASIGQGVSNAAR.D	gb|TGME49_076850	| organism=Toxoplasma_gondii_ME49 | product=late embryogenesis abundant domain-containing protein | location=TGME49_chrXII:6877099-6877413(-) | length=104	10711	0	0	0	0	0	0	0	0	0	0	0	1	1	0	2	0	0	0	0	0	0	0	0	0	0	0	0	0	0	0	0	0	0	0	0	0	0	0	0	0	0	0	0	0	0	0
K.LALPAVGMGASYFAADR.I	gb|TGME49_003310	| organism=Toxoplasma_gondii_ME49 | product=dense granule protein 7 | location=TGME49_chrVIIa:2568343-2569053(+) | length=236	25919	0	0	0	0	0	0	0	0	1	1	0	0	0	0	2	0	0	0	0	0	0	0	0	2	0	0	0	0	0	2	0	0	0	0	0	0	0	1	1	0	0	0	0	0	2	0
R.DVQLNPILTVIDVLSGR.V	gb|TGME49_067070	| organism=Toxoplasma_gondii_ME49 | product=aquaporin, putative | location=TGME49_chrIX:900179-901459(-) | length=426	44373	0	1	0	1	0	1	1	0	0	0	0	0	0	0	4	0	0	1	1	0	0	1	0	1	0	0	0	0	0	4	1	1	1	0	0	0	1	0	1	0	0	0	0	0	5	0
R.HFCYLCSSTEASETK.A	gb|TGME49_014190	| organism=Toxoplasma_gondii_ME49 | product=SRS46 | location=TGME49_chrX:6035455-6036585(-) | length=376	38537	0	0	0	0	0	0	0	0	1	1	1	1	0	0	4	0	0	0	0	0	0	0	0	0	0	1	0	0	0	1	0	0	0	0	0	0	1	0	0	1	0	0	0	0	2	0
K.ELGAASFMNGNTFTPK.A	gb|TGME49_059670	| organism=Toxoplasma_gondii_ME49 | product=von Willebrand factor type A domain-containing protein | location=TGME49_chrVIIb:2714625-2718144(+) | length=929	99084	0	0	0	0	0	0	0	0	0	0	0	0	0	0	0	0	0	1	0	0	0	0	0	0	0	0	0	0	0	1	0	0	3	0	0	0	0	0	0	0	0	0	0	0	3	0
R.ADLECIFAGGEAPK.R	gb|TGME49_009470	| organism=Toxoplasma_gondii_ME49 | product=hypothetical protein | location=TGME49_chrIb:1248379-1251370(-) | length=520	57616	0	0	0	0	0	1	2	2	0	0	0	0	0	0	5	0	0	0	0	0	0	1	1	0	0	0	0	0	0	2	0	0	0	0	0	1	2	1	0	0	0	1	0	0	5	0
R.NDPLVDVIFEILR.S	gb|TGME49_053150	| organism=Toxoplasma_gondii_ME49 | product=oxidoreductase, putative | location=TGME49_chrIII:777232-787214(+) | length=1272	141256	1	2	1	1	1	1	2	1	1	1	1	1	1	1	16	0	0	0	0	0	0	0	0	0	0	0	0	0	0	0	1	1	1	1	0	1	1	2	1	2	1	1	0	0	13	0
R.TLSCSLMVAEEMSGGR.A	gb|TGME49_053150	| organism=Toxoplasma_gondii_ME49 | product=oxidoreductase, putative | location=TGME49_chrIII:777232-787214(+) | length=1272	141256	0	1	0	1	1	1	1	1	3	5	2	2	0	1	19	0	0	0	0	0	0	0	0	0	0	0	0	0	0	0	1	0	1	0	0	2	2	2	2	4	0	2	0	0	16	0
R.FNCPSTLEEIKPAYEAGDSTK.V	gb|TGME49_058550	| organism=Toxoplasma_gondii_ME49 | product=SRS28 | location=TGME49_chrVIIb:3324793-3325797(+) | length=291	30222	0	0	0	0	0	0	0	1	0	0	0	0	0	0	1	0	0	0	0	0	0	0	1	1	0	0	1	0	0	3	0	0	0	0	0	0	0	1	0	0	0	1	0	0	2	0
R.GTDPGDVVIEELFNR.I	gb|TGME49_015780	| organism=Toxoplasma_gondii_ME49 | product=Rhoptry kinase family protein ROP2A (incomplete catalytic triad) | location=TGME49_chrX:7096602-7098374(+) | length=590	66748	0	1	0	0	1	1	0	0	0	0	0	0	0	0	3	0	0	0	0	0	0	0	0	0	0	0	0	0	0	0	0	0	0	0	0	1	0	0	0	0	0	0	0	0	1	0
R.LNPLATLIMFGVYGAMK.K	gb|TGME49_053150	| organism=Toxoplasma_gondii_ME49 | product=oxidoreductase, putative | location=TGME49_chrIII:777232-787214(+) | length=1272	141256	0	0	0	0	2	2	1	1	2	2	3	2	0	1	16	0	0	0	0	0	0	0	0	0	0	0	0	0	0	0	2	0	1	0	0	1	2	2	2	4	2	0	0	0	16	0
R.TAVGLAAAVVAVVSLLR.L	gb|TGME49_086450	| organism=Toxoplasma_gondii_ME49 | product=dense granule protein 5 precursor | location=TGME49_chrV:1774431-1774793(+) | length=120	12838	0	0	0	0	0	0	0	0	0	0	1	1	0	0	2	0	0	0	0	0	0	0	0	0	0	0	0	0	0	0	0	0	0	0	0	0	0	0	0	0	1	1	0	1	3	1
K.CNSEPSLPICQTMTGDTLAK.N	gb|TGME49_070950	| organism=Toxoplasma_gondii_ME49 | product=hypothetical protein | location=TGME49_chrVIII:4836399-4837598(-) | length=357	38019	0	1	0	2	1	1	0	1	0	0	0	0	0	0	6	0	0	0	0	0	0	0	1	0	0	0	0	0	0	1	1	0	0	0	0	0	1	0	0	0	0	0	0	0	2	0
R.GVSNLINAMNGDAYR.G	gb|TGME49_053150	| organism=Toxoplasma_gondii_ME49 | product=oxidoreductase, putative | location=TGME49_chrIII:777232-787214(+) | length=1272	141256	0	1	0	2	0	1	0	3	5	5	2	5	2	1	27	0	0	0	0	0	0	0	0	0	0	0	0	0	0	0	0	0	0	0	0	1	1	0	3	3	0	1	0	0	9	0
R.LPQPYGGTNTPAALEEAYK.I	gb|TGME49_059670	| organism=Toxoplasma_gondii_ME49 | product=von Willebrand factor type A domain-containing protein | location=TGME49_chrVIIb:2714625-2718144(+) | length=929	99084	0	0	0	1	0	0	0	0	0	0	0	0	0	0	1	0	0	2	0	0	0	0	0	0	0	0	0	0	0	2	0	0	1	1	0	1	0	0	0	0	0	0	0	0	3	0
R.AEYSYEAALTGADCVIVTAGLTK.V	gb|TGME49_032350	| organism=Toxoplasma_gondii_ME49 | product=lactate dehydrogenase | location=TGME49_chrVIII:2026385-2027912(+) | length=329	35548	0	0	0	0	0	0	0	0	0	1	0	0	0	0	1	0	0	0	0	0	0	0	1	0	0	0	0	0	0	1	0	0	0	0	0	0	0	0	0	0	0	0	0	0	0	0
R.VPASSTTTSASEGIFR.R	gb|TGME49_108080	| organism=Toxoplasma_gondii_ME49 | product=Rhoptry kinase family protein ROP5 (incomplete catalytic triad) | location=TGME49_chrXII:539776-542310(-) | length=549	60971	0	0	0	0	1	1	0	0	0	0	0	0	0	0	2	0	0	0	0	0	0	0	0	0	0	0	0	0	0	0	0	0	0	0	0	1	0	0	1	1	0	0	0	0	3	0
R.YPAPIPDTGLSSNLVCIHPR.H	gb|TGME49_009920	| organism=Toxoplasma_gondii_ME49 | product=PAN domain-containing protein | location=TGME49_chrIb:1546653-1549085(+) | length=810	87272	0	0	0	1	1	0	0	0	0	0	0	0	0	0	2	0	0	0	1	0	0	0	0	0	0	0	0	0	0	1	0	0	2	0	0	0	0	0	0	0	0	0	0	0	2	0
Q.GDSCETEVDLVSLVPHASR.S	gb|TGME49_058550	| organism=Toxoplasma_gondii_ME49 | product=SRS28 | location=TGME49_chrVIIb:3324793-3325797(+) | length=291	30222	0	0	0	0	0	0	0	1	0	0	1	0	0	0	2	0	0	0	0	0	0	0	1	0	0	2	0	0	0	3	0	0	0	0	0	0	0	1	0	0	0	0	0	0	1	0
R.ICAPSAGSLEINVDFVGNDIK.L	gb|TGME49_035200	| organism=Toxoplasma_gondii_ME49 | product=PAN domain-containing protein | location=TGME49_chrX:4706208-4714533(-) | length=1931	210483	0	3	1	7	2	2	1	2	1	1	1	0	1	0	22	0	0	0	0	0	0	0	0	0	0	0	0	0	0	0	1	0	1	3	0	3	0	1	0	2	0	1	0	0	12	0
R.NSDFFDGQAPVDSLRPTNAGVDSK.G	gb|TGME49_003310	| organism=Toxoplasma_gondii_ME49 | product=dense granule protein 7 | location=TGME49_chrVIIa:2568343-2569053(+) | length=236	25919	0	0	0	0	0	0	0	0	1	0	0	0	0	0	1	0	0	0	0	0	0	0	0	1	0	0	0	0	0	1	0	0	0	0	0	0	0	1	0	0	0	0	0	0	1	0
R.YTMGPLDLFNLLSSGTK.S	gb|TGME49_067070	| organism=Toxoplasma_gondii_ME49 | product=aquaporin, putative | location=TGME49_chrIX:900179-901459(-) | length=426	44373	0	1	0	2	1	0	0	0	0	0	0	0	0	0	4	0	0	0	0	0	0	0	0	2	0	0	0	0	0	2	0	0	0	0	0	0	0	0	1	0	0	0	0	0	1	0
K.YVCPGEEPNCTDATK.A	gb|TGME49_013280	| organism=Toxoplasma_gondii_ME49 | product=hypothetical protein | location=TGME49_chrV:846525-847100(-) | length=191	20791	0	0	0	0	0	0	0	0	1	1	0	0	0	0	2	0	0	0	0	0	0	0	0	0	0	0	0	0	0	0	0	0	0	0	0	1	0	0	1	0	0	0	0	0	2	0
R.DTGELGLAVASFLYTDPAAMTELSAK.Y	gb|TGME49_112950	| organism=Toxoplasma_gondii_ME49 | product=hypothetical protein | location=TGME49_chrXI:2984880-2986292(+) | length=470	53486	0	0	0	0	0	0	2	0	0	0	0	0	0	0	2	0	0	0	0	0	0	0	0	0	0	0	0	0	0	0	0	0	0	0	0	0	0	0	0	0	0	0	0	0	0	0
R.EACAQVFAESLHSAIYAETQDAAFTK.D	gb|TGME49_070950	| organism=Toxoplasma_gondii_ME49 | product=hypothetical protein | location=TGME49_chrVIII:4836399-4837598(-) | length=357	38019	0	0	1	2	1	2	1	1	0	0	0	0	0	0	8	0	0	0	0	0	0	0	0	0	0	0	0	0	0	0	0	0	1	0	0	0	1	0	0	0	0	0	0	0	2	0
R.TQDAATAGLVSGPK.T	gb|TGME49_035200	| organism=Toxoplasma_gondii_ME49 | product=PAN domain-containing protein | location=TGME49_chrX:4706208-4714533(-) | length=1931	210483	0	2	0	3	3	2	3	1	1	1	0	0	0	0	16	0	0	0	0	0	0	0	0	0	0	0	0	0	0	0	0	0	2	1	0	3	2	3	2	1	0	0	0	0	14	0
A.PCSCADLVK.E	gb|TGME49_119890	| organism=Toxoplasma_gondii_ME49 | product=hypothetical protein | location=TGME49_chrIV:667685-668805(-) | length=236	25535	0	0	0	0	0	0	0	0	1	1	1	0	0	0	3	0	0	0	0	0	0	0	1	1	0	0	0	0	0	2	0	0	0	0	0	0	0	0	1	1	0	0	0	0	2	0
C.PGAIASNPQDVSK.Y	gb|TGME49_013280	| organism=Toxoplasma_gondii_ME49 | product=hypothetical protein | location=TGME49_chrV:846525-847100(-) | length=191	20791	0	0	0	0	0	0	0	0	1	2	0	0	0	0	3	0	0	0	0	0	0	0	0	0	2	0	0	0	0	2	0	0	0	0	0	0	0	0	1	2	0	0	0	0	3	0
K.TITLDVEPSDTIENVK.A	gb|TGME49_089750	| organism=Toxoplasma_gondii_ME49 | product=ubiquitin / ribosomal protein CEP52 fusion protein, putative | location=TGME49_chrIX:3519973-3521182(+) | length=129	14685	0	0	0	1	1	0	0	0	0	0	0	0	0	0	2	0	0	0	0	0	0	0	0	0	0	0	0	0	0	0	0	0	0	1	0	0	0	0	0	0	0	0	0	0	1	0
R.SSESASSSSSE.S	gb|TGME49_007890	| organism=Toxoplasma_gondii_ME49 | product=hypothetical protein | location=TGME49_chrIb:404440-405471(+) | length=343	34974	0	1	0	1	0	0	0	1	0	0	0	0	0	0	3	1	1	1	0	0	0	0	0	0	0	0	1	1	2	7	0	0	1	1	0	0	0	1	0	0	0	0	0	0	3	0
R.VPVPDVSVVDLTCK.L	gb|TGME49_089690	| organism=Toxoplasma_gondii_ME49 | product=glyceraldehyde-3-phosphate dehydrogenase | location=TGME49_chrIX:3472938-3474392(-) | length=340	36628	0	0	0	1	1	0	1	1	1	1	1	0	0	0	7	0	0	0	0	0	0	0	1	0	0	0	0	0	0	1	0	0	0	0	0	0	1	0	0	0	0	0	0	0	1	0
C.PGEEPNCTDATK.A	gb|TGME49_013280	| organism=Toxoplasma_gondii_ME49 | product=hypothetical protein | location=TGME49_chrV:846525-847100(-) | length=191	20791	0	0	0	0	0	0	0	0	2	2	0	0	0	0	4	0	0	0	0	0	0	0	0	0	0	0	0	0	0	0	0	0	0	0	0	0	0	0	0	2	0	0	0	0	2	0
R.DNIQGITKPAIR.R	gb|cgd8_5230	| organism=Cryptosporidium_parvum | product=histone H4 | location=CM000436:1298789-1299100(-) | length=103	11310	0	0	0	0	0	0	0	0	1	0	2	1	0	0	4	0	0	0	0	0	0	0	0	0	0	1	1	0	0	2	0	0	0	0	0	0	0	0	0	0	0	0	0	0	0	0
K.SVLTCGADELLVGDRCEVEEFIK.A	gb|TGME49_086250	| organism=Toxoplasma_gondii_ME49 | product=oocyst wall protein, putative | location=TGME49_chrV:1836015-1838462(-) | length=512	55900	0	1	0	1	1	1	1	1	1	0	0	0	0	0	7	0	0	0	0	0	0	1	0	0	0	0	0	0	0	1	0	0	0	0	0	1	0	0	0	0	0	0	0	0	1	0
R.APLGIGEYTAVFSGFISGIDSELAVK.A	gb|TGME49_009980	| organism=Toxoplasma_gondii_ME49 | product=Rhoptry kinase family protein ROP42 (incomplete catalytic triad) | location=TGME49_chrIb:1609262-1610977(-) | length=571	61799	0	0	0	0	1	1	0	0	0	0	0	0	0	0	2	0	0	0	0	0	1	0	0	0	0	0	0	0	0	1	1	0	0	0	0	1	0	1	0	0	0	0	0	0	3	0
R.DASGALQSGAVK.A	gb|TGME49_014080	| organism=Toxoplasma_gondii_ME49 | product=toxofilin | location=TGME49_chrX:5953610-5954341(+) | length=243	26789	0	0	0	0	0	0	0	0	1	0	0	0	0	0	1	0	0	0	0	0	0	0	0	0	0	0	0	0	0	0	0	0	0	0	0	0	0	0	1	0	0	0	0	0	1	0
K.AGQATGAGIQYAGEAAAK.L	gb|TGME49_076860	| organism=Toxoplasma_gondii_ME49 | product=late embryogenesis abundant domain-containing protein | location=TGME49_chrXII:6872751-6874304(+) | length=517	55517	0	0	0	0	0	1	0	0	1	0	0	0	0	0	2	0	0	0	0	0	0	0	0	0	0	0	0	0	0	0	0	0	0	0	0	1	0	1	0	0	0	0	0	0	2	0
K.GAADGCVDIDECTEGVDTCPR.Q	gb|TGME49_067680	| organism=Toxoplasma_gondii_ME49 | product=microneme protein, putative | location=TGME49_chrIX:564527-573394(+) | length=2182	233821	0	1	0	0	0	0	0	0	0	0	0	0	0	0	1	0	0	0	0	0	0	0	0	0	0	0	0	0	0	0	1	0	0	0	0	0	0	0	0	0	0	0	0	0	1	3
K.GRVDAVAVLDGSGSISR.A	gb|TGME49_059670	| organism=Toxoplasma_gondii_ME49 | product=von Willebrand factor type A domain-containing protein | location=TGME49_chrVIIb:2714625-2718144(+) | length=929	99084	0	0	1	0	0	0	0	0	0	0	0	0	0	0	1	0	0	0	0	0	0	0	0	0	0	0	0	0	0	0	0	0	1	0	0	0	0	0	0	0	0	0	0	0	1	0
K.IDFLFNNAGIIGVGALMPYK.S	gb|TGME49_069120	| organism=Toxoplasma_gondii_ME49 | product=oxidoreductase, putative | location=TGME49_chrVIII:6046786-6048616(-) | length=363	39948	0	0	0	0	0	0	1	1	1	1	0	0	0	0	4	0	0	0	0	0	0	0	1	0	0	0	0	0	0	1	0	0	0	0	0	0	0	2	1	0	0	0	0	0	3	0
K.EAVDAAGEKTEDVVDQIR.N	gb|TGME49_059900	| organism=Toxoplasma_gondii_ME49 | product=hypothetical protein, conserved | location=TGME49_chrVIIb:2614466-2616628(+) | length=720	81632	0	0	0	0	0	0	1	1	0	1	0	0	0	0	3	0	0	0	0	0	0	0	0	1	1	0	0	0	0	2	0	0	0	0	0	0	0	1	2	1	0	0	0	0	4	0
K.GAPGLNTLLACQQGCAAEPR.C	gb|TGME49_000230	| organism=Toxoplasma_gondii_ME49 | product=PAN domain-containing protein | location=TGME49_chrVIII:6753802-6754857(-) | length=351	38763	0	0	0	0	1	1	0	1	0	0	0	0	0	0	3	0	0	0	0	0	0	1	1	0	0	0	0	0	0	2	0	0	0	0	0	0	1	0	0	1	0	0	0	0	2	0
K.GSDAPNTLSPSPDDVVGPR.D	gb|TGME49_009920	| organism=Toxoplasma_gondii_ME49 | product=PAN domain-containing protein | location=TGME49_chrIb:1546653-1549085(+) | length=810	87272	0	0	0	0	1	0	0	0	0	0	0	0	0	0	1	0	1	1	1	0	0	0	0	0	0	0	0	0	0	3	0	0	1	0	0	0	0	0	0	0	0	0	0	0	1	0
K.SQAIEIDPNSQLETFVKLR.I	gb|cgd1_650	| organism=Cryptosporidium_parvum | product=predicted secreted protein, signal peptide | location=CM000429:153238-157059(-) | length=1273	145821	0	1	0	0	0	0	0	1	0	0	0	1	0	1	4	1	1	0	1	0	0	0	0	0	0	0	0	0	0	3	0	0	1	0	0	0	0	0	0	0	0	0	0	0	1	0
K.VCTTADCSNEAALKDVLK.S	gb|TGME49_058550	| organism=Toxoplasma_gondii_ME49 | product=SRS28 | location=TGME49_chrVIIb:3324793-3325797(+) | length=291	30222	0	0	0	0	0	0	0	1	0	0	0	1	0	0	2	0	0	0	0	0	0	0	1	1	0	0	1	0	0	3	0	0	0	0	0	0	0	0	0	0	0	1	0	0	1	0
R.GSGVTQVVIIVGDGDLR.F	gb|TGME49_070950	| organism=Toxoplasma_gondii_ME49 | product=hypothetical protein | location=TGME49_chrVIII:4836399-4837598(-) | length=357	38019	0	1	0	1	1	0	1	1	0	0	0	0	0	0	5	0	0	0	0	0	0	0	0	0	0	0	0	0	0	0	1	0	1	0	0	0	0	1	1	0	0	0	0	0	4	0
K.AEGSPAQVNSPETSELK.H	gb|TGME49_097160	| organism=Toxoplasma_gondii_ME49 | product=hypothetical protein | location=TGME49_chrII:1562601-1566468(-) | length=564	60494	0	0	0	0	0	0	0	1	0	0	0	0	0	0	1	0	0	0	0	0	0	1	0	0	0	0	0	0	0	1	0	0	0	0	0	0	1	0	0	0	0	0	0	0	1	0
K.EAAGQPEAICQSGVLEDGK.C	gb|TGME49_009610	| organism=Toxoplasma_gondii_ME49 | product=oocyst wall protein COWP, putative | location=TGME49_chrIb:1358578-1360076(-) | length=462	50701	0	0	0	1	1	0	1	1	1	1	0	0	0	0	6	0	0	0	0	0	0	0	0	0	0	1	0	0	0	1	0	0	0	0	0	1	0	0	1	1	0	0	0	0	3	0
R.HNVACANIVESR.E	gb|TGME49_067680	| organism=Toxoplasma_gondii_ME49 | product=microneme protein, putative | location=TGME49_chrIX:564527-573394(+) | length=2182	233821	0	0	0	0	0	0	0	0	0	0	0	0	0	0	0	0	0	0	0	0	0	0	0	0	0	0	0	0	0	0	1	0	0	0	0	0	0	0	0	0	0	0	0	0	1	2
R.IQNAIMAANPVLEAFGNAK.T	gb|TGME49_035470	| organism=Toxoplasma_gondii_ME49 | product=myosin A, putative | location=TGME49_chrX:4823394-4829068(+) | length=831	93320	0	0	0	2	1	0	0	0	0	0	0	0	0	0	3	0	0	0	2	0	0	0	0	0	0	0	0	0	0	2	0	0	0	3	0	0	0	0	0	0	0	0	0	0	3	0
R.LGLVSYSDSVTVLR.K	gb|TGME49_059670	| organism=Toxoplasma_gondii_ME49 | product=von Willebrand factor type A domain-containing protein | location=TGME49_chrVIIb:2714625-2718144(+) | length=929	99084	0	0	0	0	0	0	0	0	0	0	0	0	0	0	0	0	0	1	0	0	0	0	0	0	0	0	0	0	0	1	0	0	1	0	0	0	0	0	0	0	0	0	0	0	1	0
R.QAALAGQILNEQR.D	gb|TGME49_014080	| organism=Toxoplasma_gondii_ME49 | product=toxofilin | location=TGME49_chrX:5953610-5954341(+) | length=243	26789	0	0	0	0	0	0	0	0	0	0	0	0	0	0	0	0	0	0	0	0	0	0	0	0	0	0	0	0	0	0	0	0	0	0	0	0	0	0	1	0	0	0	0	0	1	0
R.SLDAPCPSLLLTSWDSLQK.D	gb|TGME49_059670	| organism=Toxoplasma_gondii_ME49 | product=von Willebrand factor type A domain-containing protein | location=TGME49_chrVIIb:2714625-2718144(+) | length=929	99084	0	0	1	0	0	0	0	0	0	0	0	0	0	0	1	0	0	0	0	0	0	0	0	0	0	0	0	0	0	0	0	0	1	0	0	0	0	0	0	0	0	0	0	0	1	0
K.ALFNLTMQQPTQVQLSAEQAAK.L	gb|TGME49_031640	| organism=Toxoplasma_gondii_ME49 | product=membrane skeletal protein IMC1 | location=TGME49_chrVIII:1515085-1517860(+) | length=609	69597	0	0	0	0	2	0	0	0	0	0	0	0	0	0	2	0	0	0	1	0	0	0	0	0	0	0	0	0	0	1	0	0	0	1	0	0	0	0	0	0	0	0	0	0	1	0
R.SRLDGPLSVDDVLNAHEGISEAMK.S	gb|TGME49_060190	| organism=Toxoplasma_gondii_ME49 | product=microneme protein, putative | location=TGME49_chrVIIb:2462502-2465008(+) | length=468	51460	0	0	0	0	0	1	0	0	0	0	0	0	0	0	1	0	0	0	0	0	0	0	0	0	0	0	0	0	0	0	0	0	0	0	0	1	0	0	0	0	0	0	0	0	1	0
R.TNDSSHVTEEVDHITGPK.S	gb|TGME49_009920	| organism=Toxoplasma_gondii_ME49 | product=PAN domain-containing protein | location=TGME49_chrIb:1546653-1549085(+) | length=810	87272	0	0	0	0	0	0	0	0	0	0	0	0	0	0	0	0	0	0	1	0	0	0	0	0	0	0	0	0	0	1	0	0	2	0	0	0	0	0	0	0	0	0	0	0	2	0
R.VLLLATDGCVNQWDR.F	gb|TGME49_059670	| organism=Toxoplasma_gondii_ME49 | product=von Willebrand factor type A domain-containing protein | location=TGME49_chrVIIb:2714625-2718144(+) | length=929	99084	0	0	0	0	0	0	0	0	0	0	0	0	0	0	0	0	0	1	0	0	0	0	0	0	0	0	0	0	0	1	0	0	1	0	0	0	0	0	0	0	0	0	0	0	1	0
R.VTCGYSESGPVNLEVDLSK.N	gb|TGME49_108020	| organism=Toxoplasma_gondii_ME49 | product=SRS57 | location=TGME49_chrXII:484120-485277(-) | length=385	41971	0	0	0	0	0	0	0	1	0	0	0	0	0	0	1	0	0	0	0	0	0	1	1	1	0	0	0	0	0	3	0	0	0	0	0	1	0	1	1	0	0	0	0	0	3	0
A.TSFEVVIPESIAATR.V	gb|TGME49_092350	| organism=Toxoplasma_gondii_ME49 | product=hypothetical protein | location=TGME49_chrIX:4795722-4796231(+) | length=169	17428	0	0	0	0	0	0	0	0	0	0	2	0	0	0	2	0	0	0	0	0	0	0	0	0	0	0	0	0	0	0	0	0	0	0	0	0	0	0	0	0	0	0	0	0	0	0
K.EHDPLSFEVVETLK.Q	gb|TGME49_027100	| organism=Toxoplasma_gondii_ME49 | product=glutaredoxin, putative | location=TGME49_chrX:1031818-1032761(+) | length=112	12403	0	0	0	0	0	0	0	0	0	0	0	1	0	0	1	0	0	0	0	0	0	0	0	0	0	0	0	0	0	0	0	0	0	0	0	0	0	0	0	0	0	0	0	0	0	0
K.EHPDMTIECVDDGLGGEFLPLEGAR.S	gb|TGME49_108020	| organism=Toxoplasma_gondii_ME49 | product=SRS57 | location=TGME49_chrXII:484120-485277(-) | length=385	41971	0	0	0	0	0	0	3	0	0	0	0	0	0	0	3	0	0	0	0	0	0	1	0	0	0	0	0	0	0	1	0	0	0	0	0	0	1	0	0	0	0	0	0	0	1	0
K.VVIGLSGGSTPLPIYSALR.H	gb|TGME49_078830	| organism=Toxoplasma_gondii_ME49 | product=glucose-6-phosphate dehydrogenase, putative | location=TGME49_chrXII:5820049-5833205(+) | length=878	98280	0	0	0	1	1	0	0	0	0	0	0	0	1	0	3	0	0	0	1	0	0	0	0	0	0	0	0	0	0	1	0	0	1	1	0	0	0	0	0	0	0	0	0	0	2	0
L.PAVGMGASYFAADR.I	gb|TGME49_003310	| organism=Toxoplasma_gondii_ME49 | product=dense granule protein 7 | location=TGME49_chrVIIa:2568343-2569053(+) | length=236	25919	0	0	0	0	0	0	0	0	0	0	0	0	0	0	0	0	0	0	0	0	0	0	0	2	0	0	0	0	0	2	0	0	0	0	0	0	0	0	3	0	0	0	0	0	3	0
R.NALPPGLGSQNGESDESLVSK.L	gb|TGME49_001780	| organism=Toxoplasma_gondii_ME49 | product=microneme protein 2 | location=TGME49_chrVIIa:3756567-3759280(-) | length=723	77583	0	0	0	2	0	0	0	0	0	0	0	0	0	0	2	0	0	0	1	0	0	0	0	0	0	0	0	0	0	1	0	0	0	1	0	0	0	0	0	0	0	0	0	0	1	0
R.VQANNSQGNLEVTYR.E	gb|TGME49_017530	| organism=Toxoplasma_gondii_ME49 | product=hypothetical protein | location=TGME49_chrXII:1863740-1866398(+) | length=577	63768	0	0	0	0	0	0	0	0	0	0	0	0	0	0	0	0	0	0	0	0	0	0	1	0	0	0	0	0	0	1	0	0	0	0	0	1	1	0	0	0	0	0	0	0	2	0
R.YGPGAGDQTSQFR.C	gb|TGME49_060190	| organism=Toxoplasma_gondii_ME49 | product=microneme protein, putative | location=TGME49_chrVIIb:2462502-2465008(+) | length=468	51460	0	0	0	0	1	2	0	0	0	0	0	0	0	0	3	0	0	0	0	0	0	0	0	0	0	0	0	0	0	0	0	0	0	0	0	2	0	0	0	0	0	0	0	0	2	0
K.ASNPSDGTAAGGVDGSFVGK.A	gb|TGME49_097160	| organism=Toxoplasma_gondii_ME49 | product=hypothetical protein | location=TGME49_chrII:1562601-1566468(-) | length=564	60494	0	0	0	0	0	0	1	0	0	0	0	0	0	0	1	0	0	0	0	0	0	0	0	0	0	0	0	0	0	0	0	0	0	0	0	1	1	0	0	0	0	0	0	0	2	0
K.DSQTVTCAYGSASNADVHR.V	gb|TGME49_108840	| organism=Toxoplasma_gondii_ME49 | product=SRS51 | location=TGME49_chrXI:286974-288056(+) | length=360	38053	0	0	0	1	0	0	1	1	0	0	0	0	0	0	3	0	0	0	0	0	0	0	1	0	0	0	0	0	0	1	0	0	0	0	0	0	1	1	0	1	0	0	0	0	3	0
K.FLGGVTIASGGVMPNVHSVLLPK.K	gb|TGME49_061250	| organism=Toxoplasma_gondii_ME49 | product=histone H2A, putative | location=TGME49_chrVIIb:1798270-1798656(-) | length=128	13629	0	0	0	0	0	0	0	0	0	2	3	1	0	0	6	0	0	0	0	0	0	0	0	0	0	1	0	0	0	1	0	0	0	0	0	0	0	0	0	0	1	0	0	0	1	0
R.AKETVITAGETAK.G	gb|TGME49_076850	| organism=Toxoplasma_gondii_ME49 | product=late embryogenesis abundant domain-containing protein | location=TGME49_chrXII:6877099-6877413(-) | length=104	10711	0	0	0	0	0	0	0	0	0	0	0	0	0	0	0	0	0	0	0	0	0	0	0	0	0	0	0	0	0	0	0	0	0	0	0	0	0	0	0	0	0	0	0	0	0	0
R.CVFLDLEPTVVDEVR.T	gb|TGME49_116400	| organism=Toxoplasma_gondii_ME49 | product=tubulin alpha chain | location=TGME49_chrXI:5280722-5282743(+) | length=453	50114	0	0	0	0	0	1	0	0	0	0	0	0	0	0	1	0	0	0	0	0	0	0	0	0	0	0	0	0	0	0	0	0	0	0	0	1	0	0	0	0	0	0	0	0	1	0
R.GSIVGPDLAVLNLVLVK.K	gb|TGME49_010690	| organism=Toxoplasma_gondii_ME49 | product=40s ribosomal protein S6, putative | location=TGME49_chrIV:2134306-2136015(+) | length=256	28956	0	0	0	0	0	0	0	1	1	0	1	1	1	0	5	0	0	0	0	0	0	0	1	0	0	0	0	0	0	1	0	0	0	0	0	0	0	1	0	0	0	0	0	0	1	0
S.STTATSLLQMALNTINDNSIK.I	gb|cgd2_3490	| organism=Cryptosporidium_parvum | product=protein with low complexity regions and an apicomplexan specific domain | location=CM000430:734529-738356(+) | length=1275	129115	0	0	0	0	0	0	0	0	0	0	0	0	0	0	0	1	0	1	1	0	0	0	0	0	0	0	1	0	0	4	0	0	0	0	0	1	0	0	0	0	0	0	0	0	1	0
K.EATSQQVAAVEVSAPISAAHAVHPPPAPPLA.P	gb|TGME49_053690	| organism=Toxoplasma_gondii_ME49 | product=hypothetical protein | location=TGME49_chrIII:1097014-1097757(+) | length=119	12277	0	0	0	0	0	0	0	0	0	0	2	0	0	0	2	0	0	0	0	0	0	0	0	0	0	1	0	0	0	1	0	0	0	0	0	0	0	0	0	0	0	0	0	0	0	0
K.LFSGALNIAEDQSHVSVVR.F	gb|TGME49_059670	| organism=Toxoplasma_gondii_ME49 | product=von Willebrand factor type A domain-containing protein | location=TGME49_chrVIIb:2714625-2718144(+) | length=929	99084	0	0	0	0	0	0	0	0	0	0	0	0	0	0	0	0	0	1	0	0	0	0	0	0	0	0	0	0	0	1	0	0	2	0	0	0	0	0	0	0	0	0	0	0	2	0
K.PAEEAEEFLEK.T	gb|TGME49_059900	| organism=Toxoplasma_gondii_ME49 | product=hypothetical protein, conserved | location=TGME49_chrVIIb:2614466-2616628(+) | length=720	81632	0	0	0	0	0	0	0	0	1	0	0	0	0	0	1	0	0	0	0	0	0	0	0	0	0	0	0	0	0	0	0	0	0	0	0	0	0	0	2	0	0	0	0	0	2	0
K.SQNLSPTELDTAFGVDAAGNCDTTR.L	gb|TGME49_119350	| organism=Toxoplasma_gondii_ME49 | product=SRS domain containing protein | location=TGME49_chrIV:987775-991521(+) | length=379	39375	0	0	0	0	0	0	1	0	0	0	0	0	0	0	1	0	0	0	0	0	0	2	0	0	0	0	0	0	0	2	0	0	0	0	0	0	1	0	0	0	0	0	0	0	1	0
R.DTNGCFYFTFNR.N	gb|TGME49_009920	| organism=Toxoplasma_gondii_ME49 | product=PAN domain-containing protein | location=TGME49_chrIb:1546653-1549085(+) | length=810	87272	0	0	0	1	0	0	0	0	0	0	0	0	0	0	1	0	0	1	0	0	0	0	0	0	0	0	0	0	0	1	0	0	0	0	0	0	0	0	0	0	0	0	0	0	0	0
R.GAPLGSGGFATVYEATDVETNEELAVK.V	gb|TGME49_005250	| organism=Toxoplasma_gondii_ME49 | product=Rhoptry kinase family protein ROP18 | location=TGME49_chrVIIa:1479903-1481567(-) | length=554	62666	0	0	0	0	0	1	1	0	0	0	0	0	0	0	2	0	0	0	0	0	0	0	0	0	0	0	0	0	0	0	0	0	0	0	0	1	1	0	0	0	0	0	0	0	2	0
R.GTQVEDFLDNLLGTK.N	gb|TGME49_003890	| organism=Toxoplasma_gondii_ME49 | product=hypothetical protein | location=TGME49_chrVIIa:2119010-2121306(-) | length=315	34115	0	0	0	0	0	0	0	0	1	0	0	0	0	0	1	0	0	0	0	0	0	0	0	1	0	0	0	0	0	1	0	0	0	0	0	0	0	1	0	0	0	0	0	0	1	0
R.SETSGELLSQHYTR.E	gb|TGME49_060190	| organism=Toxoplasma_gondii_ME49 | product=microneme protein, putative | location=TGME49_chrVIIb:2462502-2465008(+) | length=468	51460	0	0	0	0	0	1	0	0	0	0	0	0	0	0	1	0	0	0	0	0	0	0	0	0	0	0	0	0	0	0	0	0	0	0	0	1	0	0	0	0	0	0	0	0	1	0
E.PDEQEEVHFR.K	gb|TGME49_003310	| organism=Toxoplasma_gondii_ME49 | product=dense granule protein 7 | location=TGME49_chrVIIa:2568343-2569053(+) | length=236	25919	0	0	0	0	0	0	0	1	1	2	0	0	0	0	4	0	0	0	0	0	0	0	0	2	0	0	0	0	0	2	0	0	0	0	0	0	0	0	2	0	0	0	0	0	2	0
K.ATYQTMFPIAPPDFQFWSGGDSK.S	gb|TGME49_013280	| organism=Toxoplasma_gondii_ME49 | product=hypothetical protein | location=TGME49_chrV:846525-847100(-) | length=191	20791	0	0	0	0	0	0	0	0	0	2	0	0	0	0	2	0	0	0	0	0	0	0	0	0	0	0	0	0	0	0	0	0	0	0	0	0	0	0	0	1	0	0	0	0	1	0
K.EVDEQMLNVQNK.N	gb|TGME49_012240	| organism=Toxoplasma_gondii_ME49 | product=tubulin beta chain, putative | location=TGME49_chrX:3910996-3913470(-) | length=449	50052	0	0	0	0	0	0	0	0	0	0	0	0	0	0	0	0	0	0	0	0	0	0	0	0	0	0	0	0	0	0	0	0	0	0	0	0	0	0	0	0	0	0	0	0	0	0
K.NMITGTSQADVALLVVPAEAGGFEGAFSK.E	gb|TGME49_086420	| organism=Toxoplasma_gondii_ME49 | product=elongation factor 1-alpha, putative | location=TGME49_chrV:1785317-1787253(-) | length=448	49006	0	0	0	1	0	3	1	0	1	1	0	0	0	0	7	0	0	0	0	0	0	0	0	0	0	0	0	0	0	0	0	0	0	0	0	1	0	0	0	0	0	0	0	0	1	0
K.VVAPGVYFAQELVNAPANYCNPVTLAR.A	gb|TGME49_090670	| organism=Toxoplasma_gondii_ME49 | product=cytosol aminopeptidase | location=TGME49_chrIX:3921458-3926651(+) | length=563	59842	0	0	0	0	3	2	2	1	0	0	0	0	0	0	8	0	0	0	0	0	0	0	0	0	0	0	0	0	0	0	0	0	0	0	0	1	0	0	0	0	0	0	0	0	1	0
R.AVCMISNSTAIAEVFSR.M	gb|TGME49_116400	| organism=Toxoplasma_gondii_ME49 | product=tubulin alpha chain | location=TGME49_chrXI:5280722-5282743(+) | length=453	50114	0	0	0	0	0	1	0	1	0	0	0	0	0	1	3	0	0	0	0	0	0	0	0	0	0	0	0	0	0	0	0	0	0	0	0	1	0	0	0	0	0	0	0	0	1	0
R.DQTLQLQQLLALQQK.Q	gb|TGME49_058200	| organism=Toxoplasma_gondii_ME49 | product=glutamic acid-rich protein, putative | location=TGME49_chrVIIb:3504970-3507180(+) | length=736	82465	0	0	0	0	0	1	1	1	0	1	0	0	0	0	4	0	0	0	0	0	0	0	0	0	0	0	0	0	0	0	0	0	0	0	0	1	1	0	0	0	0	0	0	0	2	0
R.LPAFSDSVSVSTEDSGLTVVR.D	gb|TGME49_110780	| organism=Toxoplasma_gondii_ME49 | product=hypothetical protein | location=TGME49_chrXI:1579402-1580439(-) | length=345	36330	0	0	0	0	0	0	0	1	1	0	0	0	0	0	2	0	0	0	0	0	0	1	0	1	0	0	0	0	0	2	0	0	0	0	0	0	1	1	0	0	0	0	0	0	2	0
R.YGTGIQSQQTAEWR.C	gb|TGME49_060190	| organism=Toxoplasma_gondii_ME49 | product=microneme protein, putative | location=TGME49_chrVIIb:2462502-2465008(+) | length=468	51460	0	0	0	1	1	1	0	0	0	0	0	0	0	0	3	0	0	0	0	0	0	0	0	0	0	0	0	0	0	0	0	0	0	0	0	1	0	0	0	0	0	0	0	0	1	0
K.ALDSAYELFKETIHEDSEGAEDQEK.R	gb|TGME49_059670	| organism=Toxoplasma_gondii_ME49 | product=von Willebrand factor type A domain-containing protein | location=TGME49_chrVIIb:2714625-2718144(+) | length=929	99084	0	0	0	0	0	0	0	0	0	0	0	0	0	0	0	0	0	0	0	0	0	0	0	0	0	0	0	0	0	0	0	0	1	0	0	0	0	0	0	0	0	0	0	0	1	0
K.VSPNINFLISHTVGDIQYNAEGFLFK.N	gb|TGME49_035470	| organism=Toxoplasma_gondii_ME49 | product=myosin A, putative | location=TGME49_chrX:4823394-4829068(+) | length=831	93320	0	0	0	2	0	0	0	0	0	0	0	0	0	0	2	0	0	0	1	0	0	0	0	0	0	0	0	0	0	1	0	0	0	2	0	0	0	0	0	0	0	0	0	0	2	0
R.ASLSNATAEQCGQR.L	gb|TGME49_094330	| organism=Toxoplasma_gondii_ME49 | product=EGF-like domain-containing protein | location=TGME49_chrIa:801830-806848(+) | length=1125	120616	0	0	0	0	0	0	0	0	0	0	0	0	0	0	0	0	0	0	0	0	0	0	0	0	0	0	0	0	0	0	0	0	1	1	0	0	0	0	0	0	0	0	0	0	2	0
R.KVGETEDGGHILLGK.A	gb|TGME49_009470	| organism=Toxoplasma_gondii_ME49 | product=hypothetical protein | location=TGME49_chrIb:1248379-1251370(-) | length=520	57616	0	0	0	0	0	1	2	1	0	0	0	0	0	0	4	0	0	0	0	0	0	0	1	0	0	0	0	0	0	1	0	0	0	0	0	0	1	1	1	0	0	0	0	0	3	0
R.SDAEVTDDNIYEEHTDR.K	gb|TGME49_003310	| organism=Toxoplasma_gondii_ME49 | product=dense granule protein 7 | location=TGME49_chrVIIa:2568343-2569053(+) | length=236	25919	0	0	0	0	0	0	0	0	1	0	0	0	0	0	1	0	0	0	0	0	0	0	0	0	0	0	0	0	0	0	0	0	0	0	0	0	0	1	1	0	0	0	0	0	2	0
R.TLLGPAVYELNCR.Y	gb|TGME49_073510	| organism=Toxoplasma_gondii_ME49 | product=hypothetical protein | location=TGME49_chrVIII:3426477-3429248(-) | length=736	80201	0	0	0	0	0	0	0	0	0	0	0	0	0	0	0	0	0	0	0	0	0	0	0	0	0	0	0	0	0	0	0	0	0	0	0	0	0	0	0	0	0	0	0	0	0	0
R.TTGIVLDSGDGVSHTVPIYEGYAIPHAIMR.L	gb|cgd5_3160	| organism=Cryptosporidium_parvum | product=actin | location=CM000433:735608-736738(-) | length=376	42174	0	0	0	0	0	0	0	0	0	1	0	0	0	0	1	0	0	0	0	0	0	2	0	1	0	0	0	0	0	3	0	0	0	0	0	0	1	0	0	0	0	0	0	0	1	0
R.TTGIVLDSGDGVSHTVPIYEGYALPHAIMR.L	gb|TGME49_009030	| organism=Toxoplasma_gondii_ME49 | product=actin | location=TGME49_chrIb:996722-998284(+) | length=376	41908	0	0	0	0	0	0	0	0	0	1	0	0	0	0	1	0	0	0	0	0	0	2	0	1	0	0	0	0	0	3	0	0	0	0	0	0	1	0	0	0	0	0	0	0	1	0
R.TVTTTSATDCQGLCK.E	gb|TGME49_035200	| organism=Toxoplasma_gondii_ME49 | product=PAN domain-containing protein | location=TGME49_chrX:4706208-4714533(-) | length=1931	210483	0	1	1	1	1	1	2	1	1	1	0	1	1	0	12	0	0	0	0	0	0	0	0	0	0	0	0	0	0	0	1	0	1	0	0	1	0	0	1	0	0	1	0	0	5	0
V.DISTLGQEHANVVVEPSDLASK.A	gb|TGME49_092350	| organism=Toxoplasma_gondii_ME49 | product=hypothetical protein | location=TGME49_chrIX:4795722-4796231(+) | length=169	17428	0	0	0	0	0	0	0	0	0	0	1	0	0	0	1	0	0	0	0	0	0	0	0	0	0	0	0	0	0	0	0	0	0	0	0	0	0	0	0	0	0	0	0	1	1	0
K.FDCSACSPNADCNK.A	gb|TGME49_067680	| organism=Toxoplasma_gondii_ME49 | product=microneme protein, putative | location=TGME49_chrIX:564527-573394(+) | length=2182	233821	0	0	0	0	0	0	0	0	0	0	0	0	0	0	0	0	0	0	0	0	0	0	0	0	0	0	0	0	0	0	0	0	0	0	0	0	0	0	0	0	0	0	0	0	0	1
K.GAAVDAYNAASEGVASLTR.H	gb|TGME49_076850	| organism=Toxoplasma_gondii_ME49 | product=late embryogenesis abundant domain-containing protein | location=TGME49_chrXII:6877099-6877413(-) | length=104	10711	0	0	0	0	0	0	0	0	0	0	0	0	0	0	0	0	0	0	0	0	0	0	0	0	0	0	0	0	0	0	0	0	0	0	0	0	0	0	0	0	0	0	0	0	0	0
K.IQDKEGIPPDQQR.L	gb|cgd5_2550	| organism=Cryptosporidium_parvum | product=polyubiquitin with 3 Ub domains | location=CM000433:558411-559136(+) | length=241	27261	0	0	0	0	0	0	0	0	0	0	0	0	0	0	0	0	0	0	0	0	0	0	0	0	0	0	0	0	0	0	0	0	0	0	0	0	0	0	0	0	0	0	0	0	0	0
K.YCEAPETDAPSCAER.D	gb|TGME49_035200	| organism=Toxoplasma_gondii_ME49 | product=PAN domain-containing protein | location=TGME49_chrX:4706208-4714533(-) | length=1931	210483	0	1	0	1	1	1	0	1	1	0	0	0	1	0	7	0	0	0	0	0	0	0	0	0	0	0	0	0	0	0	1	0	1	1	0	1	1	1	1	0	0	0	0	0	7	0
R.FLGQGSAYYAPAASAVAMATSFLNDEKR.V	gb|TGME49_032350	| organism=Toxoplasma_gondii_ME49 | product=lactate dehydrogenase | location=TGME49_chrVIII:2026385-2027912(+) | length=329	35548	0	0	0	0	0	0	1	2	0	0	0	0	0	0	3	0	0	0	0	0	0	0	2	0	0	0	0	0	0	2	0	0	0	0	0	0	0	0	0	0	0	0	0	0	0	0
R.ISGLIYEEIR.G	gb|TGME49_039260	| organism=Toxoplasma_gondii_ME49 | product=histone H4, putative | location=TGME49_chrVI:498784-499095(-) | length=103	11439	0	0	0	0	0	0	0	0	0	0	2	0	0	0	2	0	0	0	0	0	0	0	0	0	0	0	1	0	0	1	0	0	0	0	0	0	0	0	0	0	0	0	0	0	0	0
R.SEALPLEILDSNDEPLTGYLSDFPHR.E	gb|TGME49_053030	| organism=Toxoplasma_gondii_ME49 | product=alpha-glucosidase II, putative | location=TGME49_chrIII:684346-696964(+) | length=1616	183343	0	1	0	2	0	0	0	0	0	0	0	0	0	0	3	0	0	0	1	0	0	0	0	0	0	0	0	0	0	1	0	1	1	1	0	0	0	0	0	0	0	0	0	0	3	1
R.VQSQQTVGMVSGPK.Y	gb|TGME49_035200	| organism=Toxoplasma_gondii_ME49 | product=PAN domain-containing protein | location=TGME49_chrX:4706208-4714533(-) | length=1931	210483	0	4	1	4	2	2	3	3	0	0	1	0	0	0	20	0	0	0	0	0	0	0	0	0	0	0	0	0	0	0	0	0	1	1	0	0	0	0	1	0	0	0	0	0	3	0
R.VTDGALVVVDTIEGVCVQTETVLR.Q	gb|TGME49_005470	| organism=Toxoplasma_gondii_ME49 | product=elongation factor 2, putative | location=TGME49_chrVIIa:1351752-1355420(+) | length=832	93089	0	0	0	2	0	0	0	0	0	0	0	0	0	0	2	0	0	0	0	0	0	0	0	0	0	0	0	0	0	0	0	0	0	0	0	0	0	0	0	0	0	0	0	0	0	0
K.AATGEEGEAQGSGLGPATR.D	gb|TGME49_063700	| organism=Toxoplasma_gondii_ME49 | product=40s ribosomal protein S14, putative | location=TGME49_chrVIIb:379039-380749(+) | length=156	16302	0	0	0	0	0	0	0	0	0	0	0	0	0	0	0	0	0	0	0	0	0	0	0	0	1	1	0	0	0	2	0	0	0	0	0	0	0	0	0	0	0	0	0	0	0	0
K.DMFIGLPAVIGGAGIER.V	gb|TGME49_032350	| organism=Toxoplasma_gondii_ME49 | product=lactate dehydrogenase | location=TGME49_chrVIII:2026385-2027912(+) | length=329	35548	0	0	0	0	0	0	0	2	0	0	0	0	0	0	2	0	0	0	0	0	0	0	0	0	0	0	0	0	0	0	0	0	0	0	0	0	0	0	0	0	0	0	0	0	0	0
K.HCSPFQMAGNNYCQGVLADTVAR.K	gb|TGME49_060190	| organism=Toxoplasma_gondii_ME49 | product=microneme protein, putative | location=TGME49_chrVIIb:2462502-2465008(+) | length=468	51460	0	0	0	0	0	2	0	0	0	0	0	0	0	0	2	0	0	0	0	0	0	0	0	0	0	0	0	0	0	0	0	0	0	0	0	0	0	0	0	0	0	0	0	0	0	0
K.KLESGQVFSADSCR.A	gb|TGME49_035200	| organism=Toxoplasma_gondii_ME49 | product=PAN domain-containing protein | location=TGME49_chrX:4706208-4714533(-) | length=1931	210483	1	1	1	2	1	1	1	1	1	0	0	0	0	0	10	0	0	0	0	0	0	0	0	0	0	0	0	0	0	0	2	0	0	4	0	1	1	0	1	0	0	0	0	0	9	0
K.SSDVIVSNASCTTNCLAPLAK.I	gb|TGME49_089690	| organism=Toxoplasma_gondii_ME49 | product=glyceraldehyde-3-phosphate dehydrogenase | location=TGME49_chrIX:3472938-3474392(-) | length=340	36628	0	0	0	1	0	0	1	2	2	0	0	0	0	0	6	0	0	0	0	0	0	0	0	0	0	0	0	0	0	0	0	0	0	0	0	0	2	1	0	0	0	0	0	0	3	0
R.AGPFGQLFRPDNFVFGQTGAGNNWAK.G	gb|TGME49_012240	| organism=Toxoplasma_gondii_ME49 | product=tubulin beta chain, putative | location=TGME49_chrX:3910996-3913470(-) | length=449	50052	0	0	0	0	0	1	1	1	0	0	0	0	0	0	3	0	0	0	0	0	0	0	0	0	0	0	0	0	0	0	0	0	0	0	0	0	0	0	0	0	0	0	0	0	0	0
R.CPEALFQPSFLGK.E	gb|TGME49_009030	| organism=Toxoplasma_gondii_ME49 | product=actin | location=TGME49_chrIb:996722-998284(+) | length=376	41908	0	0	0	0	0	0	1	0	0	0	1	0	0	0	2	0	0	0	0	0	0	0	0	0	0	0	0	0	0	0	0	0	0	0	0	0	1	0	0	0	0	0	0	0	1	0
R.DGASAVSPIGR.G	gb|TGME49_015780	| organism=Toxoplasma_gondii_ME49 | product=Rhoptry kinase family protein ROP2A (incomplete catalytic triad) | location=TGME49_chrX:7096602-7098374(+) | length=590	66748	0	0	0	0	0	0	0	0	0	0	0	0	0	0	0	0	0	0	0	0	0	0	0	0	0	0	0	0	0	0	0	0	0	0	0	0	0	0	0	0	0	0	0	0	0	0
R.FDGALNVDVTEFQTNLVPYPR.I	gb|TGME49_116400	| organism=Toxoplasma_gondii_ME49 | product=tubulin alpha chain | location=TGME49_chrXI:5280722-5282743(+) | length=453	50114	0	0	0	0	1	0	1	0	0	1	0	0	0	1	4	0	0	0	0	0	0	0	0	0	0	0	0	0	0	0	0	0	0	0	0	0	0	0	0	0	0	0	0	0	0	0
R.ILAHMQEQIGQPQALGNSER.L	gb|TGME49_005250	| organism=Toxoplasma_gondii_ME49 | product=Rhoptry kinase family protein ROP18 | location=TGME49_chrVIIa:1479903-1481567(-) | length=554	62666	0	0	0	0	0	1	1	0	0	0	0	0	0	0	2	0	0	0	0	0	0	0	0	0	0	0	0	0	0	0	0	0	0	0	0	0	0	0	0	0	0	0	0	0	0	0
R.LLLLATDGCADIYGK.E	gb|TGME49_059670	| organism=Toxoplasma_gondii_ME49 | product=von Willebrand factor type A domain-containing protein | location=TGME49_chrVIIb:2714625-2718144(+) | length=929	99084	0	0	0	0	0	0	0	0	0	0	0	0	0	0	0	0	0	1	0	0	0	0	0	0	0	0	0	0	0	1	0	0	1	0	0	0	0	0	0	0	0	0	0	0	1	0
R.NVPVPVELQIVQEYLCPK.I	gb|TGME49_031630	| organism=Toxoplasma_gondii_ME49 | product=membrane skeletal protein IMC1, putative | location=TGME49_chrVIII:1511369-1513529(-) | length=452	50172	0	0	0	0	1	1	1	1	1	1	0	0	0	0	6	0	0	0	0	0	0	0	0	0	0	0	0	0	0	0	0	0	0	0	1	1	1	0	0	0	0	0	0	0	3	0
R.SGASINLVSATTGEQVTVSLR.A	gb|TGME49_009980	| organism=Toxoplasma_gondii_ME49 | product=Rhoptry kinase family protein ROP42 (incomplete catalytic triad) | location=TGME49_chrIb:1609262-1610977(-) | length=571	61799	0	0	0	0	0	1	0	0	0	0	0	0	0	0	1	0	0	0	0	0	0	1	0	0	0	0	0	0	0	1	0	0	0	0	0	1	0	0	0	0	0	0	0	0	1	0
R.VAPEEHPVLLTEAPLNPK.A	gb|TGME49_009030	| organism=Toxoplasma_gondii_ME49 | product=actin | location=TGME49_chrIb:996722-998284(+) | length=376	41908	0	0	0	0	1	0	1	1	0	0	0	0	0	0	3	0	0	0	0	0	0	1	1	0	0	0	0	0	0	2	0	0	0	0	0	0	0	0	1	0	0	0	0	0	1	0
D.PLVDVIFEILR.S	gb|TGME49_053150	| organism=Toxoplasma_gondii_ME49 | product=oxidoreductase, putative | location=TGME49_chrIII:777232-787214(+) | length=1272	141256	0	0	0	0	0	0	1	1	1	1	2	2	1	0	9	0	0	0	0	0	0	0	0	0	0	0	0	0	0	0	1	0	1	0	0	0	0	1	2	3	0	1	0	0	9	0
F.TWENLLTLSLLLEIFIASK.F	gb|cgd8_2620	| organism=Cryptosporidium_parvum | product=hypothetical protein | location=CM000436:689105-691741(-) | length=878	101271	0	0	0	0	0	0	0	0	0	0	0	0	0	0	0	1	1	0	0	0	0	0	0	0	0	0	1	1	0	4	1	0	1	0	0	0	0	0	0	0	0	1	0	0	3	0
K.AAALQTVHQLGAVVLTPEQAK.A	gb|TGME49_014080	| organism=Toxoplasma_gondii_ME49 | product=toxofilin | location=TGME49_chrX:5953610-5954341(+) | length=243	26789	0	0	0	0	0	0	0	0	0	1	0	0	0	0	1	0	0	0	0	0	0	0	0	2	1	0	0	0	0	3	0	0	0	0	0	0	0	0	1	1	0	0	0	0	2	0
K.AGMVLTFAPVGLTTECK.S	gb|TGME49_086420	| organism=Toxoplasma_gondii_ME49 | product=elongation factor 1-alpha, putative | location=TGME49_chrV:1785317-1787253(-) | length=448	49006	0	0	0	0	0	0	0	0	1	0	0	0	0	0	1	0	0	0	0	0	0	0	0	0	0	0	0	0	0	0	0	0	0	0	0	0	0	0	0	0	0	0	0	0	0	0
K.DCVPVPATCHELDVDYR.G	gb|TGME49_035200	| organism=Toxoplasma_gondii_ME49 | product=PAN domain-containing protein | location=TGME49_chrX:4706208-4714533(-) | length=1931	210483	0	1	0	1	1	1	1	0	1	1	0	0	0	0	7	0	0	0	0	0	0	0	0	0	0	0	0	0	0	0	0	0	0	2	0	1	1	1	0	1	0	0	0	0	6	0
K.GSQIILSAGAIHSAVILYK.S	gb|TGME49_053150	| organism=Toxoplasma_gondii_ME49 | product=oxidoreductase, putative | location=TGME49_chrIII:777232-787214(+) | length=1272	141256	0	0	0	2	1	1	1	1	0	0	0	0	0	0	6	0	0	0	0	0	0	0	0	0	0	0	0	0	0	0	2	0	1	0	0	1	2	2	1	0	0	1	0	0	10	0
K.KPSLIYDYTVNFGTLCPEMNK.Q	gb|TGME49_009470	| organism=Toxoplasma_gondii_ME49 | product=hypothetical protein | location=TGME49_chrIb:1248379-1251370(-) | length=520	57616	0	0	0	0	0	1	1	2	1	0	0	0	0	0	5	0	0	0	0	0	0	0	0	0	0	0	0	0	0	0	0	0	0	0	0	0	0	1	0	0	0	0	0	0	1	0
K.LETGEVTTPSACQALCK.N	gb|TGME49_035200	| organism=Toxoplasma_gondii_ME49 | product=PAN domain-containing protein | location=TGME49_chrX:4706208-4714533(-) | length=1931	210483	0	0	0	1	1	1	1	1	1	0	0	1	0	0	7	0	0	0	0	0	0	0	0	0	0	0	0	0	0	0	1	0	1	2	0	1	1	1	1	1	0	0	0	0	9	0
K.NQIYTTADPLVVAINPFR.D	gb|TGME49_035470	| organism=Toxoplasma_gondii_ME49 | product=myosin A, putative | location=TGME49_chrX:4823394-4829068(+) | length=831	93320	0	1	0	1	0	0	0	0	0	0	0	0	0	0	2	0	0	0	1	0	0	0	0	0	0	0	0	0	0	1	0	0	0	2	0	0	0	0	0	0	0	0	0	0	2	0
K.SYELPDGNIITVGNER.F	gb|TGME49_009030	| organism=Toxoplasma_gondii_ME49 | product=actin | location=TGME49_chrIb:996722-998284(+) | length=376	41908	0	0	0	0	0	0	1	0	0	1	0	0	0	0	2	0	0	0	0	0	0	0	0	0	0	0	0	0	0	0	0	0	0	0	0	0	0	0	0	0	0	0	0	0	0	0
K.VEVENLMEGVDFSETLTR.A	gb|TGME49_111720	| organism=Toxoplasma_gondii_ME49 | product=heat shock protein 70, putative | location=TGME49_chrXI:2215999-2219374(-) | length=668	73253	0	0	0	0	0	0	0	0	0	0	0	0	0	0	0	0	0	0	0	0	0	0	0	0	0	0	0	0	0	0	0	0	0	0	0	0	0	0	0	0	0	0	0	0	0	0
R.AAAAGEMCVMPQFLNLPR.V	gb|TGME49_014570	| organism=Toxoplasma_gondii_ME49 | product=hypothetical protein | location=TGME49_chrX:6309098-6311421(+) | length=629	65671	2	0	0	0	0	0	0	0	0	0	0	0	0	0	2	2	0	0	0	0	0	0	0	0	0	0	0	0	0	2	2	0	0	0	0	0	0	0	0	0	0	0	0	0	2	0
R.GGVFLTGFEHLVR.D	gb|TGME49_015780	| organism=Toxoplasma_gondii_ME49 | product=Rhoptry kinase family protein ROP2A (incomplete catalytic triad) | location=TGME49_chrX:7096602-7098374(+) | length=590	66748	0	0	0	0	0	1	0	0	0	0	0	0	0	0	1	0	0	0	0	0	1	0	0	0	0	0	0	0	0	1	0	0	0	0	0	1	0	0	0	0	0	0	0	0	1	0
R.NEAVGFTCICDAGYTGLGK.V	gb|TGME49_067680	| organism=Toxoplasma_gondii_ME49 | product=microneme protein, putative | location=TGME49_chrIX:564527-573394(+) | length=2182	233821	0	0	0	0	0	0	0	0	0	0	0	0	0	0	0	0	1	0	0	0	0	0	0	0	0	0	0	0	0	1	1	0	0	0	0	0	0	0	0	0	0	0	0	0	1	1
R.VAESGPASLPPLTVVDFFADTVR.R	gb|TGME49_097220	| organism=Toxoplasma_gondii_ME49 | product=very long-chain acyl-CoA synthetase, putative | location=TGME49_chrII:1604785-1610126(-) | length=921	100749	0	0	0	1	0	0	1	0	0	0	0	0	0	0	2	0	0	0	0	0	0	0	0	0	0	0	0	0	0	0	0	0	0	0	0	0	0	0	0	0	0	0	0	0	0	0
V.CPGEEPNCTDATK.A	gb|TGME49_013280	| organism=Toxoplasma_gondii_ME49 | product=hypothetical protein | location=TGME49_chrV:846525-847100(-) | length=191	20791	0	0	0	0	0	0	0	0	0	0	0	0	0	0	0	0	0	0	0	0	0	0	0	1	1	0	0	0	0	2	0	0	0	0	0	0	0	0	0	0	0	0	0	0	0	0
A.EEHFAVFSTCR.T	gb|TGME49_013280	| organism=Toxoplasma_gondii_ME49 | product=hypothetical protein | location=TGME49_chrV:846525-847100(-) | length=191	20791	0	0	0	0	0	0	0	0	1	0	0	0	0	0	1	0	0	0	0	0	0	0	0	0	1	0	0	0	0	1	0	0	0	0	0	0	0	0	0	1	0	0	0	0	1	0
K.IQQLITDFFNGKEPCR.S	gb|TGME49_073760	| organism=Toxoplasma_gondii_ME49 | product=heat shock protein 70, putative | location=TGME49_chrVIII:3287639-3289663(-) | length=674	72881	0	0	0	0	1	1	1	0	0	0	0	0	0	0	3	0	0	0	0	0	0	0	0	0	0	0	0	0	0	0	0	0	0	0	0	0	0	0	0	0	0	0	0	0	0	0
K.RLSGFEGPDETPESEEQSLLEDN.I	gb|TGME49_009810	| organism=Toxoplasma_gondii_ME49 | product=hypothetical protein | location=TGME49_chrIb:1461893-1462906(-) | length=337	36185	0	0	0	0	0	0	0	0	0	0	0	0	0	0	0	0	0	0	0	0	0	0	0	0	0	0	0	0	0	0	0	0	0	0	0	0	0	0	0	0	0	0	0	0	0	0
K.TCSSSCFTLGVGHTAK.E	gb|TGME49_009920	| organism=Toxoplasma_gondii_ME49 | product=PAN domain-containing protein | location=TGME49_chrIb:1546653-1549085(+) | length=810	87272	0	0	1	0	0	0	0	0	0	0	0	0	0	0	1	0	0	2	0	0	0	0	0	0	0	0	0	0	0	2	0	0	0	0	0	0	0	0	0	0	0	0	0	0	0	0
K.TCSSSCFTLGVGHTANNMATPGK.M	gb|TGME49_009920	| organism=Toxoplasma_gondii_ME49 | product=PAN domain-containing protein | location=TGME49_chrIb:1546653-1549085(+) | length=810	87272	0	0	0	1	0	0	0	0	0	0	0	0	0	0	1	0	0	0	0	0	0	0	0	0	0	0	0	0	0	0	0	0	2	0	0	0	0	0	0	0	0	0	0	0	2	0
R.DAGPAASGMISGPK.R	gb|TGME49_035200	| organism=Toxoplasma_gondii_ME49 | product=PAN domain-containing protein | location=TGME49_chrX:4706208-4714533(-) | length=1931	210483	2	1	1	3	2	1	2	1	0	1	0	0	0	0	14	0	0	0	0	0	0	0	0	0	0	0	0	0	0	0	0	0	0	2	1	1	1	0	0	0	0	0	0	0	5	0
R.FLRASTMDSISQLALQ.R	gb|TGME49_106930	| organism=Toxoplasma_gondii_ME49 | product=proteasome subunit beta type 7, putative | location=TGME49_chrXI:178675-181929(-) | length=368	39588	0	0	0	0	0	0	0	1	0	0	0	0	0	0	1	1	0	0	1	0	0	0	0	0	0	1	1	0	0	4	0	0	0	0	0	1	0	0	1	1	0	0	0	0	3	0
R.IPGCAALSLPVYIGLVSSDVFK.S	gb|TGME49_112270	| organism=Toxoplasma_gondii_ME49 | product=hypothetical protein | location=TGME49_chrXI:2547044-2548246(-) | length=400	44802	0	0	0	0	0	0	1	1	1	0	0	0	0	0	3	0	0	0	0	0	0	0	1	0	0	0	0	0	0	1	0	0	0	0	0	0	0	0	1	0	0	0	0	0	1	0
R.NTVTAEEIPNDQNVTGIQK.R	gb|TGME49_073510	| organism=Toxoplasma_gondii_ME49 | product=hypothetical protein | location=TGME49_chrVIII:3426477-3429248(-) | length=736	80201	0	0	0	0	0	1	0	0	0	0	0	0	0	0	1	0	0	0	0	0	0	0	0	0	0	0	0	0	0	0	0	0	0	0	0	0	0	1	0	0	0	0	0	0	1	0
R.SSSFASSSSS.R	Rev_gb|TGME49_032360	| organism=Toxoplasma_gondii_ME49 | product=RNA polymerase Rpb1 C-terminal repeat domain-containing protein / exonuclease domain-containing protein | location=TGME49_chrVIII:2031756-2045829(-) | length=2155	227284	0	0	0	0	0	0	0	1	0	0	0	0	0	0	1	0	0	0	0	0	0	0	0	0	0	0	0	0	0	0	2	0	1	1	0	1	0	0	0	0	0	0	0	0	5	0
R.TELSAALPLYQTDGEPTR.E	gb|TGME49_015780	| organism=Toxoplasma_gondii_ME49 | product=Rhoptry kinase family protein ROP2A (incomplete catalytic triad) | location=TGME49_chrX:7096602-7098374(+) | length=590	66748	0	0	0	1	0	0	0	0	0	0	0	0	0	0	1	0	0	0	0	0	0	0	0	0	0	0	0	0	0	0	0	0	0	0	0	0	0	0	0	0	0	0	0	0	0	0
R.VQDFSSVGMVSGPR.I	gb|TGME49_035200	| organism=Toxoplasma_gondii_ME49 | product=PAN domain-containing protein | location=TGME49_chrX:4706208-4714533(-) | length=1931	210483	0	2	0	3	1	1	2	1	1	1	1	0	0	0	13	0	0	0	0	0	0	0	0	0	0	0	0	0	0	0	0	0	1	3	0	1	0	1	0	0	0	0	0	0	6	0
R.VRDAFSAGLTR.L	gb|TGME49_109590	| organism=Toxoplasma_gondii_ME49 | product=rhoptry protein, putative | location=TGME49_chrXI:737449-738789(+) | length=446	47995	0	0	0	0	0	0	0	0	0	0	0	0	0	0	0	0	0	0	0	0	0	0	0	0	0	0	0	0	0	0	0	0	0	0	0	0	0	0	0	0	0	0	0	0	0	0
R.VVELEEPDNNILVADTAAFR.D	gb|TGME49_112630	| organism=Toxoplasma_gondii_ME49 | product=hypothetical protein | location=TGME49_chrXI:2831036-2847948(-) | length=2638	286441	0	1	0	0	0	0	0	0	0	0	0	0	0	0	1	0	0	0	0	0	0	0	0	0	0	0	0	0	0	0	0	0	0	0	0	0	0	0	0	0	0	0	0	0	0	0
A.PPDFQFWSGGDSK.S	gb|TGME49_013280	| organism=Toxoplasma_gondii_ME49 | product=hypothetical protein | location=TGME49_chrV:846525-847100(-) | length=191	20791	0	0	0	0	0	0	0	0	0	1	0	0	0	0	1	0	0	0	0	0	0	0	0	0	1	0	0	0	0	1	0	0	0	0	0	0	0	0	0	1	0	0	0	0	1	0
E.GFLGALPNALPELLNFVPSPQK.S	gb|TGME49_053150	| organism=Toxoplasma_gondii_ME49 | product=oxidoreductase, putative | location=TGME49_chrIII:777232-787214(+) | length=1272	141256	0	0	0	0	0	1	2	1	1	2	1	1	0	1	10	0	0	0	0	0	0	0	0	0	0	0	0	0	0	0	1	0	0	0	0	0	0	2	1	1	0	0	0	0	5	0
K.ASETGSGLAASFLNTVEVR.V	gb|TGME49_088650	| organism=Toxoplasma_gondii_ME49 | product=hypothetical protein | location=TGME49_chrIX:2749240-2751033(-) | length=436	47923	0	0	0	0	0	0	0	1	0	0	0	0	0	0	1	0	0	0	0	0	0	1	0	0	0	0	0	0	0	1	0	0	0	0	0	0	1	0	0	1	0	0	0	0	2	0
K.LEASQETGESSAYER.E	gb|TGME49_073510	| organism=Toxoplasma_gondii_ME49 | product=hypothetical protein | location=TGME49_chrVIII:3426477-3429248(-) | length=736	80201	0	0	0	0	0	0	0	1	0	0	0	0	0	0	1	0	0	0	0	0	0	0	0	0	0	0	0	0	0	0	0	0	0	0	0	0	0	0	0	0	0	0	0	0	0	0
K.LTTPTYGDLNHLVSAAMSGVTCSLR.F	gb|TGME49_012240	| organism=Toxoplasma_gondii_ME49 | product=tubulin beta chain, putative | location=TGME49_chrX:3910996-3913470(-) | length=449	50052	0	0	0	0	0	1	0	1	0	0	0	0	0	0	2	0	0	0	0	0	0	0	0	0	0	0	0	0	0	0	0	0	0	0	0	0	0	0	0	0	0	0	0	0	0	0
K.NPVVAQLFAGIVMEK.G	gb|TGME49_035470	| organism=Toxoplasma_gondii_ME49 | product=myosin A, putative | location=TGME49_chrX:4823394-4829068(+) | length=831	93320	0	0	0	2	0	0	0	0	0	0	0	0	0	0	2	0	0	0	2	0	0	0	0	0	0	0	0	0	0	2	0	0	0	1	0	0	0	0	0	0	0	0	0	0	1	0
K.VEQNGEQSVLYK.F	gb|TGME49_108020	| organism=Toxoplasma_gondii_ME49 | product=SRS57 | location=TGME49_chrXII:484120-485277(-) | length=385	41971	0	0	0	0	0	0	1	0	0	0	0	0	0	0	1	0	0	0	0	0	0	1	0	0	0	0	0	0	0	1	0	0	0	0	0	0	2	0	0	0	0	0	0	0	2	0
K.VPFVAISGFVGDNMVEK.S	gb|TGME49_086420	| organism=Toxoplasma_gondii_ME49 | product=elongation factor 1-alpha, putative | location=TGME49_chrV:1785317-1787253(-) | length=448	49006	0	0	0	1	0	1	1	1	1	0	0	0	0	0	5	0	0	0	0	0	0	0	0	0	0	0	0	0	0	0	0	0	0	0	0	2	0	0	0	0	0	0	0	0	2	0
K.VQQQIIQQQLSAR.A	gb|TGME49_031640	| organism=Toxoplasma_gondii_ME49 | product=membrane skeletal protein IMC1 | location=TGME49_chrVIII:1515085-1517860(+) | length=609	69597	0	0	0	0	0	1	0	0	0	0	0	0	0	0	1	0	0	0	1	0	0	0	0	0	0	0	0	0	0	1	0	0	0	1	0	0	1	0	0	0	0	0	0	0	2	0
L.PLQAMETPEYEQLR.T	gb|TGME49_015780	| organism=Toxoplasma_gondii_ME49 | product=Rhoptry kinase family protein ROP2A (incomplete catalytic triad) | location=TGME49_chrX:7096602-7098374(+) | length=590	66748	0	0	0	0	0	2	0	0	0	0	0	0	0	0	2	0	0	0	0	0	0	0	0	0	0	0	0	0	0	0	0	0	0	0	0	3	0	0	0	0	0	0	0	0	3	0
R.AGAPVDGASLAGGMLSIFTK.T	gb|TGME49_112630	| organism=Toxoplasma_gondii_ME49 | product=hypothetical protein | location=TGME49_chrXI:2831036-2847948(-) | length=2638	286441	0	0	0	0	0	0	0	0	0	0	0	0	0	0	0	0	0	0	0	0	0	0	0	0	0	0	0	0	0	0	0	1	0	0	0	0	0	0	0	0	0	0	0	0	1	0
R.EDDAFIGGTGQEGRAAQMGSPGA.S	Rev_gb|TGME49_061970	| organism=Toxoplasma_gondii_ME49 | product=hypothetical protein | location=TGME49_chrVIIb:1443252-1445371(+) | length=613	66554	0	1	0	0	0	1	0	0	0	0	0	0	0	0	2	1	0	0	1	0	0	0	0	0	1	0	0	0	0	3	0	0	0	0	0	0	0	1	0	1	0	0	0	0	2	0
R.LVDVSTLIPTAIVR.G	gb|TGME49_119350	| organism=Toxoplasma_gondii_ME49 | product=SRS domain containing protein | location=TGME49_chrIV:987775-991521(+) | length=379	39375	0	0	0	0	0	0	1	0	0	0	0	0	0	0	1	0	0	0	0	0	0	1	0	0	0	0	0	0	0	1	0	0	0	0	0	0	1	0	0	0	0	0	0	0	1	0
R.SALTPSAPDPDGDGDPATSFPSQR.R	gb|TGME49_112270	| organism=Toxoplasma_gondii_ME49 | product=hypothetical protein | location=TGME49_chrXI:2547044-2548246(-) | length=400	44802	0	0	0	0	0	0	1	1	0	0	0	0	0	0	2	0	0	0	0	0	0	0	1	0	0	0	0	0	0	1	0	0	0	0	0	0	1	1	0	0	0	0	0	0	2	0
R.SGETEDSFIADLVVGLR.T	gb|TGME49_068850	| organism=Toxoplasma_gondii_ME49 | product=enolase 2 | location=TGME49_chrVIII:6245932-6248010(-) | length=475	52114	0	0	0	0	1	0	0	0	0	0	0	0	0	0	1	0	0	0	0	0	0	0	0	0	0	0	0	0	0	0	0	0	0	0	0	0	0	0	0	0	0	0	0	0	0	0
R.SINPDEAVAYGAAVQAAILK.G	gb|TGME49_073760	| organism=Toxoplasma_gondii_ME49 | product=heat shock protein 70, putative | location=TGME49_chrVIII:3287639-3289663(-) | length=674	72881	0	0	0	0	1	0	0	0	0	0	0	0	0	0	1	0	0	0	0	0	0	0	0	0	0	0	0	0	0	0	0	0	0	0	1	0	0	0	0	0	0	0	0	0	1	0
R.TKYAGETVATFPK.S	gb|TGME49_000230	| organism=Toxoplasma_gondii_ME49 | product=PAN domain-containing protein | location=TGME49_chrVIII:6753802-6754857(-) | length=351	38763	0	0	0	0	0	0	1	1	0	0	0	0	0	0	2	0	0	0	0	0	0	0	0	0	0	0	0	0	0	0	0	0	0	0	0	0	0	0	0	0	0	0	0	0	0	0
V.LPTTSLPWYPVSHSIPVVTTR.A	gb|TGME49_059900	| organism=Toxoplasma_gondii_ME49 | product=hypothetical protein, conserved | location=TGME49_chrVIIb:2614466-2616628(+) | length=720	81632	0	1	0	1	2	0	0	0	0	0	1	0	0	0	5	0	0	0	0	0	0	0	0	0	0	0	0	0	0	0	0	0	0	0	0	0	0	0	0	0	0	0	0	0	0	0
V.TTTSATDCQGLCK.E	gb|TGME49_035200	| organism=Toxoplasma_gondii_ME49 | product=PAN domain-containing protein | location=TGME49_chrX:4706208-4714533(-) | length=1931	210483	0	2	0	1	3	2	1	1	2	0	0	0	0	0	12	0	0	0	0	0	0	0	0	0	0	0	0	0	0	0	0	0	0	2	0	2	2	0	0	1	0	0	0	0	7	0
K.ASVESQLPR.R	gb|TGME49_003310	| organism=Toxoplasma_gondii_ME49 | product=dense granule protein 7 | location=TGME49_chrVIIa:2568343-2569053(+) | length=236	25919	0	0	0	0	0	0	0	0	0	0	0	0	0	0	0	0	0	0	0	0	0	0	0	0	0	0	0	0	0	0	0	0	0	0	0	0	0	0	0	0	0	0	0	0	0	0
K.DSTINCGDGVLIGSDCFSVEHIPK.T	gb|TGME49_009610	| organism=Toxoplasma_gondii_ME49 | product=oocyst wall protein COWP, putative | location=TGME49_chrIb:1358578-1360076(-) | length=462	50701	0	0	0	0	0	0	0	1	1	1	0	0	0	0	3	0	0	0	0	0	0	0	0	0	0	0	0	0	0	0	0	0	0	0	0	0	0	0	0	0	0	0	0	0	0	0
K.GVLTGLGVAATLAAAAAAAK.A	gb|TGME49_110780	| organism=Toxoplasma_gondii_ME49 | product=hypothetical protein | location=TGME49_chrXI:1579402-1580439(-) | length=345	36330	0	0	0	0	0	0	0	0	0	0	0	0	0	0	0	0	0	0	0	0	0	0	0	0	0	0	0	0	0	0	0	0	0	0	0	0	1	0	0	0	0	0	0	0	1	0
K.IEEVFDALQPALAVCDFNPLR.L	gb|TGME49_006400	| organism=Toxoplasma_gondii_ME49 | product=DNA photolyase, putative | location=TGME49_chrVIIa:982785-985658(-) | length=631	70451	0	0	0	0	1	1	1	0	0	0	0	0	0	0	3	0	0	0	0	0	0	0	0	0	0	0	0	0	0	0	0	0	0	0	0	1	1	0	0	0	0	0	0	0	2	0
K.IEKVEQNGEQSVLYK.F	gb|TGME49_108020	| organism=Toxoplasma_gondii_ME49 | product=SRS57 | location=TGME49_chrXII:484120-485277(-) | length=385	41971	0	0	0	0	0	0	2	0	0	0	0	0	0	0	2	0	0	0	0	0	0	1	0	0	0	0	0	0	0	1	0	0	0	0	0	0	0	0	0	0	0	0	0	0	0	0
K.IQTAIMAANPVLEAFGNAK.T	gb|TGME49_063180	| organism=Toxoplasma_gondii_ME49 | product=myosin D, putative | location=TGME49_chrVIIb:732791-740589(-) | length=822	91052	0	0	0	2	0	0	0	0	0	0	0	0	0	0	2	0	0	0	2	0	0	0	0	0	0	0	0	0	0	2	0	0	0	1	0	0	0	0	0	0	0	0	0	0	1	0
M.PAPMVSQPAPAFEAEAVMADGSFGK.I	gb|TGME49_017890	| organism=Toxoplasma_gondii_ME49 | product=peroxiredoxin | location=TGME49_chrXII:2175794-2176384(-) | length=196	21722	0	0	0	0	0	0	0	0	0	3	0	0	0	0	3	0	0	0	0	0	0	0	0	0	0	0	0	0	0	0	0	0	0	0	0	0	0	0	0	0	0	0	0	0	0	0
Q.CPGAIASNPQDVSK.Y	gb|TGME49_013280	| organism=Toxoplasma_gondii_ME49 | product=hypothetical protein | location=TGME49_chrV:846525-847100(-) | length=191	20791	0	0	0	0	0	0	0	0	0	1	0	0	0	0	1	0	0	0	0	0	0	0	0	0	1	0	0	0	0	1	0	0	0	0	0	0	0	0	0	2	0	0	0	0	2	0
R.AAQNFEQQEHLHT.E	gb|TGME49_005250	| organism=Toxoplasma_gondii_ME49 | product=Rhoptry kinase family protein ROP18 | location=TGME49_chrVIIa:1479903-1481567(-) | length=554	62666	0	0	0	0	0	0	0	0	0	0	0	0	0	0	0	0	0	0	0	0	0	0	0	0	0	0	0	0	0	0	0	0	0	0	0	1	0	0	0	0	0	0	0	0	1	0
R.ASFEGGECVTEKEVK.S	gb|TGME49_086250	| organism=Toxoplasma_gondii_ME49 | product=oocyst wall protein, putative | location=TGME49_chrV:1836015-1838462(-) | length=512	55900	0	0	0	1	0	1	0	0	0	0	0	0	0	0	2	0	0	0	0	0	0	0	0	0	0	0	0	0	0	0	0	0	0	0	0	1	1	1	0	0	0	0	0	0	3	0
R.DVHVGSAETSNDVAVASTGSGTKPSK.K	gb|TGME49_115610	| organism=Toxoplasma_gondii_ME49 | product=hypothetical protein | location=TGME49_chrXI:4861956-4862432(+) | length=158	15971	0	0	0	0	0	0	0	0	0	0	0	0	0	0	0	0	0	0	0	0	0	0	0	0	0	0	0	0	0	0	0	0	0	0	0	0	0	0	0	0	0	0	0	0	0	0
R.GFAMAFPENCPELVAFAACDAPAPPQEDR.C	gb|TGME49_067680	| organism=Toxoplasma_gondii_ME49 | product=microneme protein, putative | location=TGME49_chrIX:564527-573394(+) | length=2182	233821	0	0	0	0	0	0	0	0	0	0	0	0	0	0	0	0	0	0	0	0	0	0	0	0	0	0	0	0	0	0	0	0	0	0	0	0	0	0	0	0	0	0	0	0	0	0
R.GGCNSLATCEETADGTDYVCTCPK.G	gb|TGME49_067680	| organism=Toxoplasma_gondii_ME49 | product=microneme protein, putative | location=TGME49_chrIX:564527-573394(+) | length=2182	233821	0	0	0	0	0	0	0	0	0	0	0	0	0	0	0	0	0	0	0	0	0	0	0	0	0	0	0	0	0	0	1	0	1	0	0	0	0	0	0	0	0	0	0	0	2	5
R.GGESIVPGPENVANDEGGSPSDDLK.I	gb|TGME49_010110	| organism=Toxoplasma_gondii_ME49 | product=Rhoptry kinase family protein ROP44 (incomplete catalytic triad) | location=TGME49_chrIb:1617507-1619402(-) | length=631	68479	0	0	0	0	0	1	0	0	0	1	0	0	0	0	2	0	0	0	0	0	0	0	0	0	1	0	0	0	0	1	0	0	0	0	0	1	0	0	0	1	0	0	0	0	2	0
R.GPASSVPVTYAPR.E	gb|TGME49_108080	| organism=Toxoplasma_gondii_ME49 | product=Rhoptry kinase family protein ROP5 (incomplete catalytic triad) | location=TGME49_chrXII:539776-542310(-) | length=549	60971	0	0	0	0	0	2	0	0	0	0	0	0	0	0	2	0	0	0	0	0	0	0	0	0	0	0	0	0	0	0	0	0	0	0	0	0	0	0	0	0	0	0	0	0	0	0
R.LPFDLGTPGVDSSEK.L	gb|TGME49_009980	| organism=Toxoplasma_gondii_ME49 | product=Rhoptry kinase family protein ROP42 (incomplete catalytic triad) | location=TGME49_chrIb:1609262-1610977(-) | length=571	61799	0	0	0	0	0	1	0	1	0	0	0	0	0	0	2	0	0	0	0	0	0	0	0	0	0	0	0	0	0	0	0	0	0	0	0	0	0	0	0	0	0	0	0	0	0	0
R.STNSCYLKDQYAPLGR.V	gb|TGME49_035200	| organism=Toxoplasma_gondii_ME49 | product=PAN domain-containing protein | location=TGME49_chrX:4706208-4714533(-) | length=1931	210483	1	2	1	1	1	1	2	0	0	0	0	0	0	0	9	0	0	0	0	0	0	0	0	0	0	0	0	0	0	0	1	0	1	1	0	1	1	0	0	0	0	0	0	0	5	0
R.THVATVMGGGTSIDLAIYVEETENYFK.F	gb|TGME49_053150	| organism=Toxoplasma_gondii_ME49 | product=oxidoreductase, putative | location=TGME49_chrIII:777232-787214(+) | length=1272	141256	0	1	0	1	0	1	1	0	0	0	1	1	1	0	7	0	0	0	0	0	0	0	0	0	0	0	0	0	0	0	0	0	0	0	0	2	0	1	2	1	0	1	0	0	7	0
R.TVSLISGGLGSSNTFK.G	gb|TGME49_035390	| organism=Toxoplasma_gondii_ME49 | product=PAN domain-containing protein | location=TGME49_chrX:4764800-4772937(-) | length=1233	135828	0	1	0	1	0	1	1	1	1	1	0	0	1	1	9	0	0	0	0	0	0	0	0	0	0	0	0	0	0	0	0	0	0	1	0	1	1	1	0	1	0	1	0	0	6	0
R.VFASLANVQAAGGDGFEGR.N	gb|TGME49_009810	| organism=Toxoplasma_gondii_ME49 | product=hypothetical protein | location=TGME49_chrIb:1461893-1462906(-) | length=337	36185	0	1	0	0	1	0	0	0	0	0	0	0	0	0	2	0	0	0	0	0	0	1	0	0	0	0	0	0	0	1	1	0	0	0	0	1	0	0	0	0	0	0	0	0	2	0
R.VIHILGPLVAETLVSSFPEAFTDVSQGPR.E	gb|TGME49_112950	| organism=Toxoplasma_gondii_ME49 | product=hypothetical protein | location=TGME49_chrXI:2984880-2986292(+) | length=470	53486	0	0	0	0	0	0	0	0	0	0	0	0	0	0	0	0	0	0	0	0	0	0	0	0	0	0	0	0	0	0	0	0	0	0	0	1	0	1	0	0	0	0	0	0	2	0
R.VQDSSTFGMVSGSR.R	gb|TGME49_035200	| organism=Toxoplasma_gondii_ME49 | product=PAN domain-containing protein | location=TGME49_chrX:4706208-4714533(-) | length=1931	210483	0	3	0	3	2	1	1	1	1	1	0	0	0	0	13	0	0	0	0	0	0	0	0	0	0	0	0	0	0	0	1	0	1	1	0	1	1	0	0	0	0	0	0	0	5	0
A.PPETTAER.M	gb|TGME49_015780	| organism=Toxoplasma_gondii_ME49 | product=Rhoptry kinase family protein ROP2A (incomplete catalytic triad) | location=TGME49_chrX:7096602-7098374(+) | length=590	66748	0	0	0	0	0	0	0	0	0	0	0	0	0	0	0	0	0	0	0	0	0	0	0	0	0	0	0	0	0	0	0	0	0	0	0	0	0	0	0	0	0	0	0	0	0	0
K.AGFEGNGKECSDIQFCSAGR.S	gb|TGME49_067680	| organism=Toxoplasma_gondii_ME49 | product=microneme protein, putative | location=TGME49_chrIX:564527-573394(+) | length=2182	233821	0	0	0	0	0	0	0	0	0	0	0	0	0	0	0	0	0	0	0	0	0	0	0	0	0	0	0	0	0	0	0	0	0	0	0	0	0	0	0	0	0	0	0	0	0	1
K.ALDLSHVTSVVDTNVSVR.A	gb|TGME49_032350	| organism=Toxoplasma_gondii_ME49 | product=lactate dehydrogenase | location=TGME49_chrVIII:2026385-2027912(+) | length=329	35548	0	0	0	0	0	0	0	1	0	0	1	0	1	0	3	0	0	0	0	0	0	0	1	0	0	0	0	0	0	1	0	0	0	0	0	0	0	0	0	0	0	0	0	0	0	0
K.ATAGDTHLGGEDFDNR.L	gb|cgd2_20	| organism=Cryptosporidium_parvum | product=heat shock 70 (HSP70) protein | location=CM000430:3136-5184(+) | length=682	74458	0	0	0	0	1	0	1	1	1	1	0	0	0	0	5	0	0	0	1	0	0	0	0	0	0	0	0	0	0	1	0	0	0	0	0	0	0	0	0	0	0	0	0	0	0	0
K.EALEATGEEGKGVVDQLR.E	gb|TGME49_059900	| organism=Toxoplasma_gondii_ME49 | product=hypothetical protein, conserved | location=TGME49_chrVIIb:2614466-2616628(+) | length=720	81632	0	0	0	0	0	0	0	0	1	0	0	0	0	0	1	0	0	0	0	0	0	0	0	1	0	0	0	0	0	1	0	0	0	0	0	0	0	0	1	0	0	0	0	0	1	0
K.FIDLSVSENPNLDPK.E	gb|TGME49_035470	| organism=Toxoplasma_gondii_ME49 | product=myosin A, putative | location=TGME49_chrX:4823394-4829068(+) | length=831	93320	0	0	0	0	0	0	0	0	0	0	0	0	0	0	0	0	0	0	0	0	0	0	0	0	0	0	0	0	0	0	0	0	0	1	0	0	0	0	0	0	0	0	0	0	1	0
K.HLDEVLIDLWNEKIIESDS.E	Rev_gb|cgd8_4950	| organism=Cryptosporidium_parvum | product=RecQ4 SF II RNA helicase | location=CM000436:1243233-1247498(-) | length=1421	165962	0	0	0	0	1	0	0	0	0	0	0	0	1	0	2	1	0	0	0	0	0	0	0	0	1	1	1	0	0	4	0	0	1	0	0	0	0	0	0	0	0	0	0	0	1	0
K.LVIGMTDGESDSDFR.T	gb|TGME49_001780	| organism=Toxoplasma_gondii_ME49 | product=microneme protein 2 | location=TGME49_chrVIIa:3756567-3759280(-) | length=723	77583	0	0	0	2	0	0	0	0	0	0	0	0	0	0	2	0	0	0	1	0	0	0	0	0	0	0	0	0	0	1	0	0	0	1	0	0	0	0	0	0	0	0	0	0	1	0
K.LVNNIAQVVNNDPDVNQYLK.V	gb|TGME49_110670	| organism=Toxoplasma_gondii_ME49 | product=glycogen phosphorylase family protein, putative | location=TGME49_chrXI:1502010-1506042(+) | length=925	106820	0	1	0	0	0	0	0	0	0	0	0	0	0	0	1	0	0	0	1	0	0	0	0	0	0	0	0	0	0	1	0	0	1	1	0	0	0	0	0	0	0	0	0	0	2	0
K.SIETEEQYSCPETK.W	gb|TGME49_094600	| organism=Toxoplasma_gondii_ME49 | product=hypothetical protein | location=TGME49_chrIa:989115-990812(+) | length=565	64225	0	1	0	1	1	0	1	1	1	0	0	0	0	0	6	0	0	0	0	0	0	0	0	0	0	0	0	0	0	0	1	0	0	0	0	0	0	0	0	0	0	0	0	0	1	0
K.SVAEFPALAVLQSGNVK.V	gb|TGME49_078830	| organism=Toxoplasma_gondii_ME49 | product=glucose-6-phosphate dehydrogenase, putative | location=TGME49_chrXII:5820049-5833205(+) | length=878	98280	0	0	0	1	1	0	0	0	0	0	0	0	0	0	2	0	0	0	0	0	0	0	0	0	0	0	0	0	0	0	0	0	0	2	0	0	0	0	0	0	0	0	0	0	2	0
K.SVLLFSHGLLYLSDLGR.A	gb|TGME49_009980	| organism=Toxoplasma_gondii_ME49 | product=Rhoptry kinase family protein ROP42 (incomplete catalytic triad) | location=TGME49_chrIb:1609262-1610977(-) | length=571	61799	0	0	0	0	0	1	0	0	0	0	0	0	0	0	1	0	0	0	0	0	0	0	0	0	0	0	0	0	0	0	0	0	0	0	1	1	0	0	0	0	0	0	0	0	2	0
K.SVSDFVGDNAQALK.Q	gb|TGME49_076870	| organism=Toxoplasma_gondii_ME49 | product=LEA1 protein, putative | location=TGME49_chrXII:6871313-6871828(-) | length=171	17916	0	0	0	0	0	0	0	0	0	0	0	0	0	0	0	0	0	0	0	0	0	0	0	0	0	0	0	0	0	0	0	0	0	0	0	0	0	0	0	0	0	0	0	0	0	0
K.TLDFADTAAAVEEINGFVSK.Q	gb|TGME49_046130	| organism=Toxoplasma_gondii_ME49 | product=serine protease inhibitor, putative | location=TGME49_chrXII:2660897-2662679(+) | length=432	47407	0	0	0	0	0	0	2	1	0	1	0	0	0	0	4	0	0	0	0	0	0	0	0	0	0	0	0	0	0	0	0	0	0	0	0	0	2	0	1	0	0	0	0	0	3	0
K.YFSPGLPDINIETCDKNDQ.G	gb|cgd4_4320	| organism=Cryptosporidium_parvum | product=ORC/CDC6 like AAA+ ATpase | location=CM000432:1055778-1058384(-) | length=868	99828	0	0	0	0	0	0	0	0	0	0	1	0	0	0	1	0	0	0	0	0	0	0	0	0	0	0	0	0	0	0	0	0	0	1	0	1	0	0	0	0	0	1	0	0	3	0
L.PCDMLHLETLDDTVVK.A	gb|TGME49_069120	| organism=Toxoplasma_gondii_ME49 | product=oxidoreductase, putative | location=TGME49_chrVIII:6046786-6048616(-) | length=363	39948	0	0	0	0	0	0	0	4	0	0	0	0	0	0	4	0	0	0	0	0	0	0	0	0	0	0	0	0	0	0	0	0	0	0	0	0	0	1	0	0	0	0	0	0	1	0
L.PEAETSVFFLCQR.T	gb|TGME49_058550	| organism=Toxoplasma_gondii_ME49 | product=SRS28 | location=TGME49_chrVIIb:3324793-3325797(+) | length=291	30222	0	0	0	0	0	0	0	0	0	0	0	0	0	0	0	0	0	0	0	0	0	0	0	0	0	0	0	0	0	0	0	0	0	0	0	0	0	2	0	0	0	0	0	0	2	0
L.PTTSLPWYPVSHSIPVVTTR.A	gb|TGME49_059900	| organism=Toxoplasma_gondii_ME49 | product=hypothetical protein, conserved | location=TGME49_chrVIIb:2614466-2616628(+) | length=720	81632	0	0	0	1	2	0	0	0	0	0	1	0	0	0	4	0	0	0	0	0	0	0	0	0	0	0	0	0	0	0	0	0	1	0	0	0	0	0	0	0	0	0	0	0	1	0
R.AKEEVVGHVTLNK.E	gb|TGME49_108020	| organism=Toxoplasma_gondii_ME49 | product=SRS57 | location=TGME49_chrXII:484120-485277(-) | length=385	41971	0	0	0	0	0	0	1	0	0	0	0	0	0	0	1	0	0	0	0	0	0	0	0	0	0	0	0	0	0	0	0	0	0	0	0	0	1	0	0	0	0	0	0	0	1	0
R.APFAVAGLKPLCAIVVPIIK.C	gb|TGME49_053150	| organism=Toxoplasma_gondii_ME49 | product=oxidoreductase, putative | location=TGME49_chrIII:777232-787214(+) | length=1272	141256	0	0	0	1	0	1	1	0	1	2	1	2	1	0	10	0	0	0	0	0	0	0	0	0	0	0	0	0	0	0	0	0	0	0	0	0	0	1	1	2	0	0	0	0	4	0
R.CGEQHHPQPSTYTLQYCSGDSVDPQK.C	gb|TGME49_108020	| organism=Toxoplasma_gondii_ME49 | product=SRS57 | location=TGME49_chrXII:484120-485277(-) | length=385	41971	0	0	0	0	0	0	0	0	0	0	0	0	0	0	0	0	0	0	0	0	0	0	0	0	0	0	0	0	0	0	0	0	0	0	0	0	2	0	0	0	0	0	0	0	2	0
R.DSSSSESTVTPADEAASESEEGDKTSR.K	gb|TGME49_110780	| organism=Toxoplasma_gondii_ME49 | product=hypothetical protein | location=TGME49_chrXI:1579402-1580439(-) | length=345	36330	0	0	0	0	0	0	1	0	0	1	0	0	0	0	2	0	0	0	0	0	0	0	0	0	0	0	0	0	0	0	0	0	0	0	0	0	2	0	0	0	0	0	0	0	2	0
R.EGYEGDGLTCEPVNPCK.N	gb|TGME49_067680	| organism=Toxoplasma_gondii_ME49 | product=microneme protein, putative | location=TGME49_chrIX:564527-573394(+) | length=2182	233821	0	0	0	0	0	0	0	0	0	0	0	0	0	0	0	0	0	0	0	0	0	0	0	0	0	0	0	0	0	0	0	0	0	0	0	0	0	0	0	0	0	0	0	0	0	1
R.SAGVNIIPASTGAAK.A	gb|TGME49_089690	| organism=Toxoplasma_gondii_ME49 | product=glyceraldehyde-3-phosphate dehydrogenase | location=TGME49_chrIX:3472938-3474392(-) | length=340	36628	0	0	0	0	0	0	1	0	0	0	0	0	0	0	1	0	0	0	0	0	0	0	0	0	0	0	0	0	0	0	0	0	0	0	0	0	2	0	0	0	0	0	0	0	2	0
R.SDAEVTDDNIYEEHTDRK.V	gb|TGME49_003310	| organism=Toxoplasma_gondii_ME49 | product=dense granule protein 7 | location=TGME49_chrVIIa:2568343-2569053(+) | length=236	25919	0	0	0	0	0	0	0	1	0	0	0	0	0	0	1	0	0	0	0	0	0	0	0	0	0	0	0	0	0	0	0	0	0	0	0	0	0	0	1	0	0	0	0	0	1	0
R.TPEAHLHDVLER.M	gb|TGME49_059670	| organism=Toxoplasma_gondii_ME49 | product=von Willebrand factor type A domain-containing protein | location=TGME49_chrVIIb:2714625-2718144(+) | length=929	99084	0	0	0	0	0	0	0	0	0	0	0	0	0	0	0	0	0	0	0	0	0	0	0	0	0	0	0	0	0	0	0	0	1	0	0	0	0	0	0	0	0	0	0	0	1	0
R.VPSYYDPEIGGAAR.T	gb|TGME49_109560	| organism=Toxoplasma_gondii_ME49 | product=hypothetical protein, conserved | location=TGME49_chrXI:717147-718933(+) | length=265	29322	0	0	0	0	0	0	0	0	0	0	0	0	0	0	0	0	0	0	0	0	0	0	0	0	0	0	0	0	0	0	0	0	0	0	0	0	0	0	0	1	0	0	0	0	1	0
V.PEQGETSNHAVVVSAEK.N	gb|TGME49_108840	| organism=Toxoplasma_gondii_ME49 | product=SRS51 | location=TGME49_chrXI:286974-288056(+) | length=360	38053	0	0	0	0	0	0	1	0	0	0	0	0	0	0	1	0	0	0	0	0	0	1	0	0	0	0	0	0	0	1	0	0	0	0	0	0	1	2	0	0	0	0	0	0	3	0
K.FVDTESFPLLGPINAENFR.K	gb|TGME49_011680	| organism=Toxoplasma_gondii_ME49 | product=protein disulfide isomerase | location=TGME49_chrIV:1603696-1605520(+) | length=471	52802	0	0	0	0	0	1	1	0	1	0	0	0	0	0	3	0	0	0	0	0	0	0	0	0	0	0	0	0	0	0	0	0	0	0	0	0	0	0	0	0	0	0	0	0	0	0
K.GYNIAVTNICPGWVDTPIYTR.A	gb|TGME49_069120	| organism=Toxoplasma_gondii_ME49 | product=oxidoreductase, putative | location=TGME49_chrVIII:6046786-6048616(-) | length=363	39948	0	0	0	0	0	1	1	1	1	0	0	0	0	0	4	0	0	0	0	0	0	0	0	0	0	0	0	0	0	0	0	0	0	0	0	0	0	1	0	0	0	0	0	0	1	0
K.IGLTNYAAAYCTGLLLAR.R	gb|TGME49_120050	| organism=Toxoplasma_gondii_ME49 | product=ribosomal protein L5, putative | location=TGME49_chrIV:524968-527996(+) | length=310	35342	0	0	0	0	0	0	0	1	0	0	0	1	0	0	2	0	0	0	0	0	0	0	1	0	0	0	0	0	0	1	0	0	0	0	0	0	0	0	0	0	0	0	0	0	0	0
K.LECSSGSQLFPSEYFNALAYSDGK.C	gb|TGME49_058810	| organism=Toxoplasma_gondii_ME49 | product=SRS27B | location=TGME49_chrVIIb:3157223-3158113(-) | length=296	31582	0	0	0	0	0	0	0	0	0	0	0	0	0	0	0	0	0	0	0	0	0	0	1	0	0	0	0	0	0	1	0	0	0	0	0	0	0	1	0	0	0	0	0	0	1	0
K.LGETAQAAANDATK.A	gb|TGME49_097160	| organism=Toxoplasma_gondii_ME49 | product=hypothetical protein | location=TGME49_chrII:1562601-1566468(-) | length=564	60494	0	0	0	0	0	0	0	0	0	0	0	0	0	0	0	0	0	0	0	0	0	0	0	0	0	0	0	0	0	0	0	0	0	0	0	1	0	0	0	0	0	0	0	0	1	0
K.LTTPTYGDLNHLVSAAMSGVTCCLR.F	gb|TGME49_066960	| organism=Toxoplasma_gondii_ME49 | product=tubulin beta chain | location=TGME49_chrIX:972184-974237(-) | length=449	50073	0	0	0	0	0	1	0	2	0	0	0	0	0	0	3	0	0	0	0	0	0	0	0	0	0	0	0	0	0	0	0	0	0	0	0	0	0	0	0	0	0	0	0	0	0	0
K.NDAVEIIANDQGNR.T	gb|TGME49_073760	| organism=Toxoplasma_gondii_ME49 | product=heat shock protein 70, putative | location=TGME49_chrVIII:3287639-3289663(-) | length=674	72881	0	0	0	0	0	0	0	0	0	0	0	0	0	0	0	0	0	0	0	0	0	0	0	0	0	0	0	0	0	0	0	0	0	0	0	0	0	0	0	0	0	0	0	0	0	0
K.RPPLGVVVGR.V	gb|TGME49_009470	| organism=Toxoplasma_gondii_ME49 | product=hypothetical protein | location=TGME49_chrIb:1248379-1251370(-) | length=520	57616	0	0	0	0	0	0	1	1	0	0	0	0	0	0	2	0	0	0	0	0	0	0	0	0	0	0	0	0	0	0	0	0	0	0	0	0	1	1	0	0	0	0	0	0	2	0
K.RVTCGYSESGPVNLEVDLSK.N	gb|TGME49_108020	| organism=Toxoplasma_gondii_ME49 | product=SRS57 | location=TGME49_chrXII:484120-485277(-) | length=385	41971	0	0	0	0	0	0	0	0	0	0	0	0	0	0	0	0	0	0	0	0	0	0	0	0	0	0	0	0	0	0	0	0	0	0	0	0	2	0	0	0	0	0	0	0	2	0
K.SIDAFNFVSQLPEVR.Y	gb|TGME49_019320	| organism=Toxoplasma_gondii_ME49 | product=acid phosphatase, putative | location=TGME49_chrXII:936465-939359(-) | length=431	46607	0	0	0	0	0	0	0	0	0	0	0	0	0	0	0	0	0	0	0	0	0	0	0	0	0	0	0	0	0	0	0	0	0	0	0	1	0	0	0	0	0	0	0	0	1	0
K.SQTFTTYADNQPGVLIQVYEGER.A	gb|TGME49_073760	| organism=Toxoplasma_gondii_ME49 | product=heat shock protein 70, putative | location=TGME49_chrVIII:3287639-3289663(-) | length=674	72881	0	0	0	1	2	0	0	0	0	0	0	0	0	0	3	0	0	0	1	0	0	0	0	0	0	0	0	0	0	1	0	0	0	0	0	0	0	0	0	0	0	0	0	0	0	0
K.SQTIIVSGESGAGK.T	gb|TGME49_035470	| organism=Toxoplasma_gondii_ME49 | product=myosin A, putative | location=TGME49_chrX:4823394-4829068(+) | length=831	93320	0	0	0	1	0	0	0	0	0	0	0	0	0	0	1	0	0	0	1	0	0	0	0	0	0	0	0	0	0	1	0	0	0	2	0	0	0	0	0	0	0	0	0	0	2	0
K.VAMIGSGMIGGTMGYLCALR.E	gb|TGME49_032350	| organism=Toxoplasma_gondii_ME49 | product=lactate dehydrogenase | location=TGME49_chrVIII:2026385-2027912(+) | length=329	35548	0	0	0	0	0	0	0	1	0	0	0	0	0	0	1	0	0	0	0	0	0	0	1	0	0	0	0	0	0	1	0	0	0	0	0	0	0	1	0	0	0	0	0	0	1	0
K.YINPLCLDAPGIDDVAEFHEVCESFR.S	gb|TGME49_035470	| organism=Toxoplasma_gondii_ME49 | product=myosin A, putative | location=TGME49_chrX:4823394-4829068(+) | length=831	93320	0	0	0	1	0	0	0	0	0	0	0	0	0	0	1	0	0	0	0	0	0	0	0	0	0	0	0	0	0	0	0	0	1	1	0	0	0	0	0	0	0	0	0	0	2	0
Q.DAATAGLVSGPK.T	gb|TGME49_035200	| organism=Toxoplasma_gondii_ME49 | product=PAN domain-containing protein | location=TGME49_chrX:4706208-4714533(-) | length=1931	210483	0	1	0	2	2	1	1	2	1	0	0	0	0	0	10	0	0	0	0	0	0	0	0	0	0	0	0	0	0	0	0	0	1	1	0	1	1	1	1	0	0	0	0	0	6	0
R.AAVETAECVNAAIILALTETGQTAR.L	gb|TGME49_056760	| organism=Toxoplasma_gondii_ME49 | product=pyruvate kinase, putative | location=TGME49_chrVIIb:4428076-4431637(-) | length=531	57530	0	0	0	0	0	1	0	0	0	0	0	0	0	0	1	0	0	0	0	0	0	0	0	0	0	0	0	0	0	0	0	0	0	0	0	0	0	0	0	0	0	0	0	0	0	0
R.AKFEELNSDLFQK.T	gb|TGME49_111720	| organism=Toxoplasma_gondii_ME49 | product=heat shock protein 70, putative | location=TGME49_chrXI:2215999-2219374(-) | length=668	73253	0	0	0	0	1	1	1	0	0	0	0	0	0	0	3	0	0	0	0	0	0	0	0	0	0	0	0	0	0	0	0	0	0	0	0	0	0	0	0	0	0	0	0	0	0	0
R.ANSAAECQQMCLNDER.C	gb|TGME49_000230	| organism=Toxoplasma_gondii_ME49 | product=PAN domain-containing protein | location=TGME49_chrVIII:6753802-6754857(-) | length=351	38763	0	0	0	0	0	0	1	1	0	0	0	0	0	0	2	0	0	0	0	0	0	0	0	0	0	0	0	0	0	0	0	0	0	0	0	0	0	0	0	0	0	0	0	0	0	0
R.APTGQNSTGPQGSGSFDFGEQLTK.Q	gb|TGME49_006690	| organism=Toxoplasma_gondii_ME49 | product=hypothetical protein, conserved | location=TGME49_chrVIIa:689559-692719(+) | length=426	46789	0	0	0	0	1	0	0	0	0	0	0	0	0	0	1	0	0	0	0	0	0	0	0	0	0	0	0	0	0	0	0	0	0	0	0	0	0	0	0	0	0	0	0	0	0	0
R.DISMSTSYVFLTNQK.A	gb|TGME49_014570	| organism=Toxoplasma_gondii_ME49 | product=hypothetical protein | location=TGME49_chrX:6309098-6311421(+) | length=629	65671	0	1	0	0	0	0	0	0	0	0	0	0	0	0	1	2	0	0	0	0	0	0	0	0	0	0	0	0	0	2	3	0	0	0	0	0	0	0	0	0	0	0	0	0	3	0
R.DVQATVIGTHGDCMVPLVR.Y	gb|TGME49_032350	| organism=Toxoplasma_gondii_ME49 | product=lactate dehydrogenase | location=TGME49_chrVIII:2026385-2027912(+) | length=329	35548	0	0	0	0	0	0	0	1	0	0	0	0	0	0	1	0	0	0	0	0	0	0	0	0	0	0	0	0	0	0	0	0	0	0	0	0	0	3	0	0	0	0	0	0	3	0
R.FPASDNCEDDYVSDGHSSCIK.Y	gb|TGME49_086250	| organism=Toxoplasma_gondii_ME49 | product=oocyst wall protein, putative | location=TGME49_chrV:1836015-1838462(-) | length=512	55900	0	0	0	1	0	2	0	0	0	0	0	0	0	0	3	0	0	0	0	0	0	0	0	0	0	0	0	0	0	0	0	0	0	0	0	0	0	0	0	0	0	0	0	0	0	0
R.GGGGDSGDFGEEGR.S	gb|TGME49_039740	| organism=Toxoplasma_gondii_ME49 | product=hypothetical protein | location=TGME49_chrVI:883168-884394(-) | length=408	44711	0	0	0	0	0	0	0	0	0	0	0	0	0	0	0	0	0	0	0	0	0	0	0	0	0	0	0	0	0	0	0	0	0	0	0	0	0	0	0	0	0	0	0	0	0	0
R.GTGAPCSCADLVK.E	gb|TGME49_119890	| organism=Toxoplasma_gondii_ME49 | product=hypothetical protein | location=TGME49_chrIV:667685-668805(-) | length=236	25535	0	0	0	0	0	0	0	1	0	0	0	0	0	0	1	0	0	0	0	0	0	0	0	1	0	0	0	0	0	1	0	0	0	0	0	0	0	0	0	0	0	0	0	0	0	0
R.LSGFEGPDETPESEEQSLLEDN.I	gb|TGME49_009810	| organism=Toxoplasma_gondii_ME49 | product=hypothetical protein | location=TGME49_chrIb:1461893-1462906(-) | length=337	36185	0	0	0	0	1	0	0	0	0	0	0	0	0	0	1	0	0	0	0	0	0	0	0	0	0	0	0	0	0	0	0	0	0	0	0	0	0	0	0	0	0	0	0	0	0	0
R.SALEQSGLIK.L	gb|TGME49_058550	| organism=Toxoplasma_gondii_ME49 | product=SRS28 | location=TGME49_chrVIIb:3324793-3325797(+) | length=291	30222	0	0	0	0	0	0	0	0	0	0	1	0	0	0	1	0	0	0	0	0	0	0	0	0	0	1	0	0	0	1	0	0	0	0	0	0	0	0	0	0	0	0	0	0	0	0
R.SCDGMDLTESR.F	gb|TGME49_067680	| organism=Toxoplasma_gondii_ME49 | product=microneme protein, putative | location=TGME49_chrIX:564527-573394(+) | length=2182	233821	0	0	0	0	0	0	0	0	0	0	0	0	0	0	0	0	0	0	0	0	0	0	0	0	0	0	0	0	0	0	0	0	0	0	0	0	0	0	0	0	0	0	0	0	0	4
R.SLPGGKMLDAVI.V	gb|cgd2_90	| organism=Cryptosporidium_parvum | product=ABC transporter with 9x transmembrande domains and 2xAAA | location=CM000430:29209-34059(-) | length=1616	182460	0	0	0	0	0	0	0	0	0	0	0	0	1	1	2	0	0	0	0	0	0	0	1	0	1	0	1	2	0	5	0	0	1	0	0	0	0	1	0	1	0	0	0	1	4	0
R.SPATVVAFDVVR.G	gb|TGME49_053030	| organism=Toxoplasma_gondii_ME49 | product=alpha-glucosidase II, putative | location=TGME49_chrIII:684346-696964(+) | length=1616	183343	0	0	0	0	0	0	0	0	0	0	0	0	0	0	0	0	0	0	0	0	0	0	0	0	0	0	0	0	0	0	0	0	0	0	0	0	0	0	0	0	0	0	0	0	0	1
R.VNLGVINNEHMYR.N	gb|TGME49_009470	| organism=Toxoplasma_gondii_ME49 | product=hypothetical protein | location=TGME49_chrIb:1248379-1251370(-) | length=520	57616	0	0	0	0	0	0	1	2	1	0	0	0	0	0	4	0	0	0	0	0	0	0	0	0	0	0	0	0	0	0	0	0	0	0	0	0	1	1	0	0	0	0	0	0	2	0
R.VRGTGAPCSCADLVK.E	gb|TGME49_119890	| organism=Toxoplasma_gondii_ME49 | product=hypothetical protein | location=TGME49_chrIV:667685-668805(-) | length=236	25535	0	0	0	0	0	0	0	1	0	0	0	0	0	0	1	0	0	0	0	0	0	0	0	0	0	0	0	0	0	0	0	0	0	0	0	0	0	1	1	0	0	0	0	0	2	0
R.VYVDDYNSFEYLR.G	gb|TGME49_053030	| organism=Toxoplasma_gondii_ME49 | product=alpha-glucosidase II, putative | location=TGME49_chrIII:684346-696964(+) | length=1616	183343	0	0	0	1	0	0	0	0	0	0	0	0	0	0	1	0	1	0	0	0	0	0	0	0	0	0	0	0	0	1	0	0	1	0	0	0	0	0	0	0	0	0	0	0	1	0
S.GAPGLNTLLACQQGCAAEPK.C	gb|TGME49_000250	| organism=Toxoplasma_gondii_ME49 | product=PAN domain-containing protein | location=TGME49_chrVIII:6759546-6761294(-) | length=351	38754	0	0	0	0	0	0	0	0	0	0	0	0	0	0	0	0	0	0	0	0	0	0	1	0	0	0	0	0	0	1	0	0	0	0	0	0	0	1	0	0	0	0	0	0	1	0
V.FAESLHSAIYAETQDAAFTK.D	gb|TGME49_070950	| organism=Toxoplasma_gondii_ME49 | product=hypothetical protein | location=TGME49_chrVIII:4836399-4837598(-) | length=357	38019	0	1	0	1	1	0	0	0	0	0	0	0	0	0	3	0	0	0	0	0	0	0	1	0	0	0	0	0	0	1	0	0	0	0	0	0	0	0	0	0	0	0	0	0	0	0
V.PATCHELDVDYR.G	gb|TGME49_035200	| organism=Toxoplasma_gondii_ME49 | product=PAN domain-containing protein | location=TGME49_chrX:4706208-4714533(-) | length=1931	210483	0	2	0	3	2	2	1	2	0	0	0	0	0	0	12	0	0	0	0	0	0	0	0	0	0	0	0	0	0	0	0	0	1	1	0	0	1	0	0	1	0	0	0	0	4	0
Y.YSGYGYGYPYYGYGYPGYYGYGHR.F	gb|TGME49_081590	| organism=Toxoplasma_gondii_ME49 | product=hypothetical protein | location=TGME49_chrVIIa:4181157-4182071(+) | length=116	13874	0	0	0	0	0	0	0	0	0	0	0	0	4	0	4	0	0	0	0	0	0	0	0	0	0	0	0	1	0	1	0	0	0	0	0	0	0	0	0	0	0	0	0	2	2	0
F.PPDEFPEDVDTNPIYFR.G	gb|TGME49_015780	| organism=Toxoplasma_gondii_ME49 | product=Rhoptry kinase family protein ROP2A (incomplete catalytic triad) | location=TGME49_chrX:7096602-7098374(+) | length=590	66748	0	0	0	0	0	0	0	0	0	0	0	0	0	0	0	0	0	0	0	0	0	0	0	0	0	0	0	0	0	0	0	0	0	0	0	1	0	0	0	0	0	0	0	0	1	0
F.SGALNIAEDQSHVSVVR.F	gb|TGME49_059670	| organism=Toxoplasma_gondii_ME49 | product=von Willebrand factor type A domain-containing protein | location=TGME49_chrVIIb:2714625-2718144(+) | length=929	99084	0	0	0	0	0	0	0	0	0	0	0	0	0	0	0	0	0	1	0	0	0	0	0	0	0	0	0	0	0	1	0	0	1	0	0	0	0	0	0	0	0	0	0	0	1	0
G.PGAGDQTSQFR.C	gb|TGME49_060190	| organism=Toxoplasma_gondii_ME49 | product=microneme protein, putative | location=TGME49_chrVIIb:2462502-2465008(+) | length=468	51460	0	0	0	1	0	2	0	0	0	0	0	0	0	0	3	0	0	0	0	0	0	0	0	0	0	0	0	0	0	0	0	0	0	0	0	2	0	0	0	0	0	0	0	0	2	0
K.CSPQSLTNIFYDYSSSWWK.G	gb|TGME49_108020	| organism=Toxoplasma_gondii_ME49 | product=SRS57 | location=TGME49_chrXII:484120-485277(-) | length=385	41971	0	0	0	0	0	0	0	1	0	0	0	0	0	0	1	0	0	0	0	0	0	0	0	0	0	0	0	0	0	0	0	0	0	0	0	0	1	0	0	0	0	0	0	0	1	0
K.CVFMHFNNDGCTLSGINATAQTDANSK.A	gb|TGME49_000230	| organism=Toxoplasma_gondii_ME49 | product=PAN domain-containing protein | location=TGME49_chrVIII:6753802-6754857(-) | length=351	38763	0	0	0	0	0	0	0	0	0	0	0	0	0	0	0	0	0	0	0	0	0	0	0	0	0	0	0	0	0	0	0	0	0	0	0	0	0	0	0	0	0	0	0	0	0	0
K.DAAPQTPLIDSASSAGR.Q	gb|TGME49_076870	| organism=Toxoplasma_gondii_ME49 | product=LEA1 protein, putative | location=TGME49_chrXII:6871313-6871828(-) | length=171	17916	0	0	0	0	0	0	0	0	0	0	0	0	0	0	0	0	0	0	0	0	0	0	0	0	0	0	0	0	0	0	0	0	0	0	0	0	0	0	0	0	0	0	0	0	0	0
K.DLYGNVVLSGGTTMYEGIGER.L	gb|TGME49_009030	| organism=Toxoplasma_gondii_ME49 | product=actin | location=TGME49_chrIb:996722-998284(+) | length=376	41908	0	0	0	0	0	0	0	0	0	0	1	0	0	0	1	0	0	0	0	0	0	2	0	0	0	0	0	0	0	2	0	0	0	0	0	0	1	0	0	0	0	0	0	0	1	0
K.EDQCTHFNYHTDSHSCELK.I	gb|TGME49_009920	| organism=Toxoplasma_gondii_ME49 | product=PAN domain-containing protein | location=TGME49_chrIb:1546653-1549085(+) | length=810	87272	0	0	1	0	0	0	0	0	0	0	0	0	0	0	1	0	0	0	0	0	0	0	0	0	0	0	0	0	0	0	0	0	0	0	0	0	0	0	0	0	0	0	0	0	0	0
K.FVDDLETSLKDMDLR.E	gb|TGME49_027100	| organism=Toxoplasma_gondii_ME49 | product=glutaredoxin, putative | location=TGME49_chrX:1031818-1032761(+) | length=112	12403	0	0	0	0	0	0	0	0	0	0	1	0	0	0	1	0	0	0	0	0	0	0	0	0	0	0	0	0	0	0	0	0	0	0	0	0	0	0	0	0	0	0	0	0	0	0
K.GIDIAIVDSSDGVGVNELAK.V	gb|TGME49_043930	| organism=Toxoplasma_gondii_ME49 | product=hypothetical protein | location=TGME49_chrVI:2864215-2869963(-) | length=943	101348	0	0	0	0	0	0	0	0	0	0	0	0	0	0	0	0	0	0	0	0	0	0	0	0	0	0	0	0	0	0	0	0	0	0	0	0	0	0	0	0	0	0	0	1	1	0
K.IEDGSVISAALCQGLCK.Q	gb|TGME49_035390	| organism=Toxoplasma_gondii_ME49 | product=PAN domain-containing protein | location=TGME49_chrX:4764800-4772937(-) | length=1233	135828	0	0	0	1	0	0	2	2	1	0	0	0	0	0	6	0	0	0	0	0	0	0	0	0	0	0	0	0	0	0	1	0	0	1	0	1	1	1	1	1	0	0	0	0	7	0
K.SCNSSCFTVGK.G	gb|TGME49_009920	| organism=Toxoplasma_gondii_ME49 | product=PAN domain-containing protein | location=TGME49_chrIb:1546653-1549085(+) | length=810	87272	0	0	0	0	0	0	0	0	0	0	0	0	0	0	0	0	0	0	0	0	0	0	0	0	0	0	0	0	0	0	0	0	2	0	0	0	0	0	0	0	0	0	0	0	2	0
K.TIYQGPPTGVVQTQGGVVTLGSIR.N	gb|TGME49_111470	| organism=Toxoplasma_gondii_ME49 | product=hypothetical protein | location=TGME49_chrXI:2074449-2081150(-) | length=511	56200	0	0	0	0	0	0	1	0	0	0	0	0	0	0	1	0	0	0	0	0	0	1	0	0	0	0	0	0	0	1	0	0	0	0	0	0	1	0	0	0	0	0	0	0	1	0
L.PDGNIITVGNER.F	gb|TGME49_009030	| organism=Toxoplasma_gondii_ME49 | product=actin | location=TGME49_chrIb:996722-998284(+) | length=376	41908	0	0	0	0	0	0	1	0	0	0	1	0	0	0	2	0	0	0	0	0	0	2	0	0	0	0	0	0	0	2	0	0	0	0	0	0	2	0	0	0	0	0	0	0	2	0
R.AQEGIIYASR.F	gb|TGME49_053150	| organism=Toxoplasma_gondii_ME49 | product=oxidoreductase, putative | location=TGME49_chrIII:777232-787214(+) | length=1272	141256	0	0	0	0	0	0	0	0	2	3	1	1	0	0	7	0	0	0	0	0	0	0	0	0	0	0	0	0	0	0	0	0	0	0	0	0	0	1	0	2	0	0	0	0	3	0
R.DGSLNYIDENDEVLVAGFGR.S	gb|TGME49_029670	| organism=Toxoplasma_gondii_ME49 | product=ribosomal protein S23, putative | location=TGME49_chrVIII:370075-372923(+) | length=143	15801	0	0	0	0	0	0	0	0	0	1	0	0	0	0	1	0	0	0	0	0	0	0	0	0	0	0	0	0	0	0	0	0	0	0	0	0	0	0	0	1	0	0	0	0	1	0
R.FESGDEGTSTMSPSVAAR.Q	gb|TGME49_014080	| organism=Toxoplasma_gondii_ME49 | product=toxofilin | location=TGME49_chrX:5953610-5954341(+) | length=243	26789	0	0	0	0	0	0	0	0	3	0	0	0	0	0	3	0	0	0	0	0	0	0	0	2	0	0	0	0	0	2	0	0	0	0	0	0	0	0	3	0	0	0	0	0	3	0
R.IHFMLSSYAPIISAEK.A	gb|cgd4_2860	| organism=Cryptosporidium_parvum | product=alpha tubulin | location=CM000432:656392-657771(+) | length=459	51023	0	0	0	0	0	1	0	0	0	0	0	0	0	0	1	0	0	0	0	0	0	0	0	0	0	0	0	0	0	0	0	0	0	0	0	1	0	0	0	0	0	0	0	0	1	0
R.IVDSPVLYEYEDTVVER.V	gb|TGME49_071490	| organism=Toxoplasma_gondii_ME49 | product=hypothetical protein | location=TGME49_chrVIII:4453104-4454054(+) | length=316	35631	1	0	0	1	1	1	0	1	0	0	1	0	0	0	6	0	0	0	0	0	0	0	0	0	0	0	0	0	0	0	0	0	0	0	0	1	0	0	0	0	0	0	0	0	1	0
R.LPTGEIFPIPVVLAIPK.S	gb|TGME49_082230	| organism=Toxoplasma_gondii_ME49 | product=sulfate adenylyltransferas-adenylylsulfate kinase, putative | location=TGME49_chrVIIa:4435697-4439970(+) | length=607	68060	0	1	0	1	1	1	1	1	0	1	0	0	0	0	7	0	0	0	0	0	0	0	0	0	0	0	0	0	0	0	0	0	0	0	0	0	0	0	0	0	0	0	0	0	0	0
R.NAMAYYGPAVVNADGEVDIAAAAEQAQACLSCR.S	gb|TGME49_002500	| organism=Toxoplasma_gondii_ME49 | product=hypothetical protein | location=TGME49_chrVIIa:3237545-3239607(-) | length=305	33535	0	0	0	0	0	0	0	0	0	0	0	0	0	0	0	0	0	0	0	0	0	0	0	0	0	0	0	0	0	0	0	0	0	0	0	0	0	0	0	0	0	0	0	0	0	0
R.PIPIAGLVLLSPLLTLK.E	gb|TGME49_086580	| organism=Toxoplasma_gondii_ME49 | product=lysophospholipase, putative | location=TGME49_chrV:1724969-1727836(-) | length=955	107245	0	0	0	1	1	0	0	0	0	0	0	0	0	0	2	0	0	1	1	0	0	0	0	0	0	0	0	0	0	2	0	0	0	1	0	0	0	0	0	0	0	0	0	0	1	0
R.TIDQQNEALPEDLKIK.N	gb|TGME49_001780	| organism=Toxoplasma_gondii_ME49 | product=microneme protein 2 | location=TGME49_chrVIIa:3756567-3759280(-) | length=723	77583	0	0	0	1	0	0	0	0	0	0	0	0	0	0	1	0	0	0	1	0	0	0	0	0	0	0	0	0	0	1	0	0	0	0	0	0	0	0	0	0	0	0	0	0	0	0
R.TNDLASGTPHVAR.G	gb|TGME49_108080	| organism=Toxoplasma_gondii_ME49 | product=Rhoptry kinase family protein ROP5 (incomplete catalytic triad) | location=TGME49_chrXII:539776-542310(-) | length=549	60971	0	0	0	0	0	1	0	0	0	0	0	0	0	0	1	0	0	0	0	0	0	0	0	0	0	0	0	0	0	0	0	0	0	0	0	1	0	0	0	0	0	0	0	0	1	0
R.VLQSQMAAWIQSLSDDDYGTLLR.G	gb|TGME49_038160	| organism=Toxoplasma_gondii_ME49 | product=hypothetical protein | location=TGME49_chrVI:91111-92226(+) | length=371	39379	0	0	0	0	0	1	0	1	0	0	0	0	0	0	2	0	0	0	0	0	0	0	0	0	0	0	0	0	0	0	0	0	0	0	0	0	0	0	0	0	0	0	0	0	0	0
R.YPNHEYCFVEVTVEPTPPMVEGK.R	gb|TGME49_108020	| organism=Toxoplasma_gondii_ME49 | product=SRS57 | location=TGME49_chrXII:484120-485277(-) | length=385	41971	0	0	0	0	0	0	1	0	0	0	0	0	0	0	1	0	0	0	0	0	0	0	0	0	0	0	0	0	0	0	0	0	0	0	0	0	1	0	0	0	0	0	0	0	1	0
S.PLEEEVCHTISEEAPDTCYK.L	gb|TGME49_094600	| organism=Toxoplasma_gondii_ME49 | product=hypothetical protein | location=TGME49_chrIa:989115-990812(+) | length=565	64225	0	3	0	0	1	0	1	0	0	0	0	0	0	0	5	0	0	0	0	0	0	0	0	0	0	0	0	0	0	0	1	0	0	0	0	0	0	0	0	0	0	0	0	0	1	0
T.PTYGDLNHLVSAAMSGVTCSLR.F	gb|TGME49_012240	| organism=Toxoplasma_gondii_ME49 | product=tubulin beta chain, putative | location=TGME49_chrX:3910996-3913470(-) | length=449	50052	0	0	0	0	0	0	0	1	0	0	0	0	0	0	1	0	0	0	0	0	0	0	0	0	0	0	0	0	0	0	0	0	0	0	0	1	0	0	0	0	0	0	0	0	1	0
V.PPAETEEGTAAQIAEEMSK.Q	gb|TGME49_058660	| organism=Toxoplasma_gondii_ME49 | product=rhoptry protein 6 | location=TGME49_chrVIIb:3257100-3259549(-) | length=480	51403	0	0	0	0	0	0	0	1	0	0	0	0	0	0	1	0	0	0	0	0	0	0	0	0	0	0	0	0	0	0	0	0	0	0	0	0	0	1	0	0	0	0	0	0	1	0
Y.PYYGYGYPGYYGYGHR.F	gb|TGME49_081590	| organism=Toxoplasma_gondii_ME49 | product=hypothetical protein | location=TGME49_chrVIIa:4181157-4182071(+) | length=116	13874	0	0	0	0	0	0	0	0	0	0	0	0	3	1	4	0	0	0	0	0	0	0	0	0	0	0	0	0	0	0	0	0	0	0	0	0	0	0	0	0	0	0	0	1	1	0
A.PQNEVAATEK.V	gb|TGME49_119890	| organism=Toxoplasma_gondii_ME49 | product=hypothetical protein | location=TGME49_chrIV:667685-668805(-) | length=236	25535	0	0	0	0	0	0	0	1	0	0	0	0	0	0	1	0	0	0	0	0	0	0	0	0	0	0	0	0	0	0	0	0	0	0	0	0	0	1	1	0	0	0	0	0	2	0
F.PEDVDTNPIYFR.G	gb|TGME49_015780	| organism=Toxoplasma_gondii_ME49 | product=Rhoptry kinase family protein ROP2A (incomplete catalytic triad) | location=TGME49_chrX:7096602-7098374(+) | length=590	66748	0	0	0	0	0	1	0	0	0	0	0	0	0	0	1	0	0	0	0	0	0	0	0	0	0	0	0	0	0	0	0	0	0	0	0	1	0	0	0	0	0	0	0	0	1	0
I.PVPDFVQTLTR.R	gb|TGME49_108080	| organism=Toxoplasma_gondii_ME49 | product=Rhoptry kinase family protein ROP5 (incomplete catalytic triad) | location=TGME49_chrXII:539776-542310(-) | length=549	60971	0	0	0	0	0	1	0	0	0	0	0	0	0	0	1	0	0	0	0	0	0	0	0	0	0	0	0	0	0	0	0	0	0	0	0	1	0	0	0	0	0	0	0	0	1	0
K.ALDPDTSYIAGPK.T	gb|TGME49_000230	| organism=Toxoplasma_gondii_ME49 | product=PAN domain-containing protein | location=TGME49_chrVIII:6753802-6754857(-) | length=351	38763	0	0	0	0	0	0	1	0	0	0	0	0	0	0	1	0	0	0	0	0	0	0	0	0	0	0	0	0	0	0	0	0	0	0	0	0	0	0	0	0	0	0	0	0	0	0
K.CAIGTVTLPVDLMEK.Q	gb|TGME49_108840	| organism=Toxoplasma_gondii_ME49 | product=SRS51 | location=TGME49_chrXI:286974-288056(+) | length=360	38053	0	0	0	0	0	0	0	0	0	0	0	0	0	0	0	0	0	0	0	0	0	0	1	0	0	0	0	0	0	1	0	0	0	0	0	0	1	0	0	0	0	0	0	0	1	0
K.CGCTQAEGLLK.E	gb|TGME49_027100	| organism=Toxoplasma_gondii_ME49 | product=glutaredoxin, putative | location=TGME49_chrX:1031818-1032761(+) | length=112	12403	0	0	0	0	0	0	0	0	0	0	0	0	0	0	0	0	0	0	0	0	0	0	0	0	0	0	0	0	0	0	0	0	0	0	0	0	0	0	0	0	0	0	0	0	0	0
K.EVPGPAGGLVP.S	Rev_gb|TGME49_017700	| organism=Toxoplasma_gondii_ME49 | product=hypothetical protein | location=TGME49_chrXII:1997873-2003026(+) | length=1717	177150	0	0	0	0	0	1	0	0	0	0	1	1	0	1	4	0	0	0	0	0	0	2	0	0	1	0	0	0	0	3	1	0	1	0	0	0	0	0	0	0	0	0	0	0	2	0
K.IFVTSMNNRDEHDSEHVHR.V	gb|TGME49_059670	| organism=Toxoplasma_gondii_ME49 | product=von Willebrand factor type A domain-containing protein | location=TGME49_chrVIIb:2714625-2718144(+) | length=929	99084	0	0	1	0	0	0	0	0	0	0	0	0	0	0	1	0	0	0	0	0	0	0	0	0	0	0	0	0	0	0	0	0	0	0	0	0	0	0	0	0	0	0	0	0	0	0
K.IGELNGIAACTDLLQR.A	gb|TGME49_112630	| organism=Toxoplasma_gondii_ME49 | product=hypothetical protein | location=TGME49_chrXI:2831036-2847948(-) | length=2638	286441	0	2	0	0	0	0	0	0	0	0	0	0	0	0	2	0	1	0	0	0	0	0	0	0	0	0	0	0	0	1	0	0	0	0	0	0	0	0	0	0	0	0	0	0	0	0
K.ILETLGCTAELER.V	gb|TGME49_109120	| organism=Toxoplasma_gondii_ME49 | product=60s ribosomal protein L4, putative | location=TGME49_chrXI:504939-507288(-) | length=416	45748	0	0	0	0	0	0	0	1	0	0	0	0	0	0	1	0	0	0	0	0	0	0	0	0	0	0	0	0	0	0	0	0	0	0	0	0	1	0	0	0	0	0	0	0	1	0
K.KLALPAVGMGASYFAADR.I	gb|TGME49_003310	| organism=Toxoplasma_gondii_ME49 | product=dense granule protein 7 | location=TGME49_chrVIIa:2568343-2569053(+) | length=236	25919	0	0	0	0	0	0	0	0	1	0	0	0	0	0	1	0	0	0	0	0	0	0	0	0	0	0	0	0	0	0	0	0	0	0	0	0	0	0	0	0	0	0	0	0	0	0
K.LPECSFWTWVSYK.Q	gb|TGME49_035200	| organism=Toxoplasma_gondii_ME49 | product=PAN domain-containing protein | location=TGME49_chrX:4706208-4714533(-) | length=1931	210483	0	1	1	1	1	0	1	2	0	1	1	1	0	0	10	0	0	0	0	0	0	0	0	0	0	0	0	0	0	0	0	0	1	1	0	1	0	0	0	0	0	0	0	0	3	0
K.LPENQPNIYYAAGESAEQLMK.A	gb|TGME49_044560	| organism=Toxoplasma_gondii_ME49 | product=heat shock protein 90, putative | location=TGME49_chrVI:3326807-3332278(+) | length=847	96824	0	0	0	2	0	0	0	0	0	0	0	0	0	0	2	0	0	0	0	0	0	0	0	0	0	0	0	0	0	0	0	0	0	0	0	0	0	0	0	0	0	0	0	0	0	0
K.LPSKIDEATQK.F	gb|TGME49_060190	| organism=Toxoplasma_gondii_ME49 | product=microneme protein, putative | location=TGME49_chrVIIb:2462502-2465008(+) | length=468	51460	0	0	0	0	0	0	0	0	0	0	0	0	0	0	0	0	0	0	0	0	0	0	0	0	0	0	0	0	0	0	0	0	0	0	0	1	0	0	0	0	0	0	0	0	1	0
K.LQQVEPTADSQELTVQAK.E	gb|TGME49_063180	| organism=Toxoplasma_gondii_ME49 | product=myosin D, putative | location=TGME49_chrVIIb:732791-740589(-) | length=822	91052	0	0	0	1	0	0	0	0	0	0	0	0	0	0	1	0	0	0	1	0	0	0	0	0	0	0	0	0	0	1	0	0	0	1	0	0	0	0	0	0	0	0	0	0	1	0
K.NIPLNIITNIKSTSVNNMIK.I	Rev_gb|cgd3_2880	| organism=Cryptosporidium_parvum | product=U2 small nuclear ribonucleoprotein A' like LRR repeats | location=CM000431:716759-717532(-) | length=257	29421	0	0	0	0	0	1	0	0	0	0	0	0	0	1	2	0	0	0	0	0	0	0	1	0	1	0	0	0	0	2	0	0	1	0	0	1	1	0	0	0	0	1	0	0	4	0
K.NSGYYVAYTPVVASPYCSVGSSCAR.Y	gb|TGME49_037080	| organism=Toxoplasma_gondii_ME49 | product=hypothetical protein | location=TGME49_chrX:5638051-5639217(-) | length=388	42622	0	0	0	0	0	0	0	0	0	0	1	1	2	2	6	0	0	0	0	0	0	0	0	0	0	0	0	0	1	1	0	0	0	0	0	0	0	0	0	0	0	0	0	1	1	0
K.NTQLVLPVADPSK.R	gb|TGME49_063850	| organism=Toxoplasma_gondii_ME49 | product=hypothetical protein | location=TGME49_chrVIIb:282222-285402(-) | length=223	24594	0	0	0	0	0	0	0	0	0	0	0	0	0	0	0	0	0	0	0	0	0	0	0	0	0	0	0	0	0	0	0	0	0	0	0	0	0	0	0	0	0	0	0	0	0	0
K.QLAALGFGSIAEVTPSAVTK.A	gb|TGME49_090670	| organism=Toxoplasma_gondii_ME49 | product=cytosol aminopeptidase | location=TGME49_chrIX:3921458-3926651(+) | length=563	59842	0	0	0	0	0	1	0	1	0	0	0	0	0	0	2	0	0	0	0	0	0	0	0	0	0	0	0	0	0	0	0	0	0	0	0	1	0	0	0	0	0	0	0	0	1	0
K.RIDEQQANYEQR.Q	gb|TGME49_050710	| organism=Toxoplasma_gondii_ME49 | product=microneme protein 10 | location=TGME49_chrXII:5117844-5118440(+) | length=198	23113	0	0	0	0	0	0	0	0	0	0	0	0	0	0	0	0	0	0	0	0	0	0	0	0	0	0	0	0	0	0	0	0	0	0	0	0	0	0	0	0	0	0	0	0	0	0
K.SENSIATGVGPTPVGR.V	gb|TGME49_109560	| organism=Toxoplasma_gondii_ME49 | product=hypothetical protein, conserved | location=TGME49_chrXI:717147-718933(+) | length=265	29322	0	0	0	1	0	0	0	0	0	0	0	0	0	0	1	0	0	0	0	0	0	0	0	0	0	0	0	0	0	0	0	0	0	0	0	0	0	0	0	0	0	0	0	0	0	0
R.AVGPAEMPQAVDYK.S	gb|TGME49_069120	| organism=Toxoplasma_gondii_ME49 | product=oxidoreductase, putative | location=TGME49_chrVIII:6046786-6048616(-) | length=363	39948	0	0	0	0	0	0	0	0	0	0	0	0	0	0	0	0	0	0	0	0	0	0	2	0	0	0	0	0	0	2	0	0	0	0	0	0	0	1	0	0	0	0	0	0	1	0
R.CYSLEELDFQK.T	gb|TGME49_060190	| organism=Toxoplasma_gondii_ME49 | product=microneme protein, putative | location=TGME49_chrVIIb:2462502-2465008(+) | length=468	51460	0	0	0	0	0	0	0	0	0	0	0	0	0	0	0	0	0	0	0	0	0	0	0	0	0	0	0	0	0	0	0	0	0	0	0	1	0	0	0	0	0	0	0	0	1	0
R.FGFAPDSVELFAER.V	gb|TGME49_032300	| organism=Toxoplasma_gondii_ME49 | product=40S ribosomal protein S3, putative | location=TGME49_chrVIII:1996409-1997769(-) | length=235	26076	0	0	0	0	0	0	0	0	1	1	0	0	0	0	2	0	0	0	0	0	0	0	0	1	0	0	0	0	0	1	0	0	0	0	0	0	0	0	1	0	0	0	0	0	1	0
R.FLSNANHLVSTALWR.N	gb|TGME49_075300	| organism=Toxoplasma_gondii_ME49 | product=Rhoptry kinase family protein ROP2B (incomplete catalytic triad) | location=TGME49_chrX:7100636-7101754(+) | length=372	42361	0	0	0	0	0	0	0	0	0	0	0	0	0	0	0	0	0	0	0	0	0	0	0	0	0	0	0	0	0	0	0	0	0	0	0	1	0	0	0	0	0	0	0	0	1	0
R.GGSDGLDSFSIESCTTGQTICTK.A	gb|TGME49_004130	| organism=Toxoplasma_gondii_ME49 | product=membrane-attack complex / perforin domain-containing protein | location=TGME49_chrVIIa:1926187-1934700(-) | length=1054	113603	0	0	0	1	1	0	0	0	0	0	0	0	0	0	2	0	0	0	0	0	0	0	0	0	0	0	0	0	0	0	0	0	0	1	0	0	0	0	0	0	0	0	0	0	1	0
R.GVVDSEDLPLNISR.E	gb|cgd3_3770	| organism=Cryptosporidium_parvum | product=Hsp90 | location=CM000431:940090-942225(+) | length=711	82354	0	0	0	1	0	0	0	0	0	0	0	0	0	0	1	0	0	0	0	0	0	0	0	0	0	0	0	0	0	0	0	0	0	1	0	0	0	0	0	0	0	0	0	0	1	0
R.LIAQVISSLTASLR.F	gb|cgd4_2860	| organism=Cryptosporidium_parvum | product=alpha tubulin | location=CM000432:656392-657771(+) | length=459	51023	0	0	0	0	0	1	0	0	0	0	0	0	0	0	1	0	0	0	0	0	0	0	0	0	0	0	0	0	0	0	0	0	0	0	0	0	0	0	0	0	0	0	0	0	0	0
R.QAANVAAQVVYANSLR.L	gb|TGME49_112270	| organism=Toxoplasma_gondii_ME49 | product=hypothetical protein | location=TGME49_chrXI:2547044-2548246(-) | length=400	44802	0	0	0	0	0	0	0	0	0	0	0	0	0	0	0	0	0	0	0	0	0	0	1	0	0	0	0	0	0	1	0	0	0	0	0	0	0	0	0	0	0	0	0	0	0	0
R.QEFQEVCRDEQQLTMQPCLEEK.K	gb|TGME49_094600	| organism=Toxoplasma_gondii_ME49 | product=hypothetical protein | location=TGME49_chrIa:989115-990812(+) | length=565	64225	0	0	0	0	0	0	0	2	0	0	0	0	0	0	2	0	0	0	0	0	0	0	0	0	0	0	0	0	0	0	0	0	0	0	0	0	0	0	0	0	0	0	0	0	0	0
R.QQQLEQQLEEIQASR.Y	gb|TGME49_058200	| organism=Toxoplasma_gondii_ME49 | product=glutamic acid-rich protein, putative | location=TGME49_chrVIIb:3504970-3507180(+) | length=736	82465	0	0	0	0	0	1	0	0	0	0	0	0	0	0	1	0	0	0	0	0	0	0	0	0	0	0	0	0	0	0	0	0	0	0	0	1	0	0	0	0	0	0	0	0	1	0
R.RGGESIVPGPENVANDEGGSPSDDLK.I	gb|TGME49_010110	| organism=Toxoplasma_gondii_ME49 | product=Rhoptry kinase family protein ROP44 (incomplete catalytic triad) | location=TGME49_chrIb:1617507-1619402(-) | length=631	68479	0	0	0	0	0	0	0	0	0	2	0	0	0	0	2	0	0	0	0	0	0	0	0	0	1	0	0	0	0	1	0	0	0	0	0	0	0	0	0	0	0	0	0	0	0	0
R.RLTSAASQGLR.R	gb|TGME49_109590	| organism=Toxoplasma_gondii_ME49 | product=rhoptry protein, putative | location=TGME49_chrXI:737449-738789(+) | length=446	47995	0	0	0	0	0	0	0	0	0	0	0	0	0	0	0	0	0	0	0	0	0	0	0	0	0	0	0	0	0	0	0	0	0	0	0	0	0	0	0	0	0	0	0	0	0	0
R.TTPSYVAFTDTER.L	gb|TGME49_073760	| organism=Toxoplasma_gondii_ME49 | product=heat shock protein 70, putative | location=TGME49_chrVIII:3287639-3289663(-) | length=674	72881	0	0	0	0	1	0	0	0	0	0	0	0	0	0	1	0	0	0	0	0	0	0	0	0	0	0	0	0	0	0	0	0	0	0	0	0	0	0	0	0	0	0	0	0	0	0
R.VFIGGQFLGGAEDTIR.A	gb|TGME49_079400	| organism=Toxoplasma_gondii_ME49 | product=glutaredoxin, putative | location=TGME49_chrIX:305362-306831(+) | length=112	12313	0	0	0	0	0	0	0	0	0	0	0	1	0	0	1	0	0	0	0	0	0	0	0	0	0	0	1	0	0	1	0	0	0	0	0	0	0	0	0	0	0	0	0	0	0	0
R.VGATAEVTDTTKPADLEIR.G	gb|TGME49_086780	| organism=Toxoplasma_gondii_ME49 | product=amiloride-sensitive amine oxidase, copper-containing, putative | location=TGME49_chrV:1622622-1628434(-) | length=1529	171907	0	0	0	1	1	1	0	1	0	0	0	0	0	0	4	0	0	0	1	0	0	0	0	0	0	0	0	0	0	1	0	0	0	1	0	0	0	0	0	0	0	0	0	0	1	0
R.VNSANAPLVIGTLIDQDAAEDFIR.N	gb|TGME49_090950	| organism=Toxoplasma_gondii_ME49 | product=clathrin heavy chain, putative | location=TGME49_chrIX:4053741-4065948(-) | length=1731	194502	0	1	0	0	0	0	0	0	0	0	0	0	0	0	1	0	0	0	0	0	0	0	0	0	0	0	0	0	0	0	0	0	0	0	0	0	0	0	0	0	0	0	0	0	0	0
R.YQDVEEVEEIIR.Y	gb|TGME49_031640	| organism=Toxoplasma_gondii_ME49 | product=membrane skeletal protein IMC1 | location=TGME49_chrVIII:1515085-1517860(+) | length=609	69597	0	0	0	0	1	0	0	0	0	0	0	0	0	0	1	0	0	0	1	0	0	0	0	0	0	0	0	0	0	1	0	0	0	1	0	0	0	0	0	0	0	0	0	0	1	0
S.SNLTPDNALAGAPQNEVAATEK.V	gb|TGME49_119890	| organism=Toxoplasma_gondii_ME49 | product=hypothetical protein | location=TGME49_chrIV:667685-668805(-) | length=236	25535	0	0	0	0	0	0	1	0	1	0	0	0	0	0	2	0	0	0	0	0	0	0	0	1	0	0	0	0	0	1	0	0	0	0	0	0	0	1	0	1	0	0	0	0	2	0
A.TETDAAEPLTAEEAPR.S	gb|TGME49_044560	| organism=Toxoplasma_gondii_ME49 | product=heat shock protein 90, putative | location=TGME49_chrVI:3326807-3332278(+) | length=847	96824	0	0	0	0	0	0	0	0	0	0	0	0	0	0	0	0	0	0	1	0	0	0	0	0	0	0	0	0	0	1	0	0	0	0	0	0	0	0	0	0	0	0	0	0	0	0
K.ALIEGLQPNENTDDVLTK.I	gb|TGME49_106060	| organism=Toxoplasma_gondii_ME49 | product=hypothetical protein | location=TGME49_chrIX:5872701-5886987(-) | length=2960	326858	0	1	0	0	0	0	0	0	0	0	0	0	0	0	1	0	0	0	0	0	0	0	0	0	0	0	0	0	0	0	1	0	1	0	0	0	0	0	0	0	0	0	0	0	2	0
K.ATNVKDEIALTGTDVELVSR.S	gb|TGME49_084560	| organism=Toxoplasma_gondii_ME49 | product=60S ribosomal protein L9, putative | location=TGME49_chrV:2663738-2666153(+) | length=190	21424	0	0	0	0	0	0	0	0	1	1	0	0	0	0	2	0	0	0	0	0	0	0	0	0	1	0	0	0	0	1	0	0	0	0	0	0	0	0	0	1	0	0	0	0	1	0
K.CGINYQPPTVVPGGDLAK.V	gb|cgd4_2860	| organism=Cryptosporidium_parvum | product=alpha tubulin | location=CM000432:656392-657771(+) | length=459	51023	0	0	0	0	0	0	0	0	0	0	0	0	0	0	0	0	0	0	0	0	0	0	0	0	0	0	0	0	0	0	0	0	0	0	0	0	0	0	0	0	0	0	0	0	0	0
K.DSSSDGQGGSSQAQTAELK.G	gb|TGME49_071210	| organism=Toxoplasma_gondii_ME49 | product=4-alpha-glucanotransferase, putative | location=TGME49_chrVIII:4632122-4634267(-) | length=619	71064	0	0	0	0	0	0	0	0	0	0	0	0	0	0	0	0	0	0	0	0	0	0	0	0	0	0	0	0	0	0	0	0	0	0	1	0	0	0	0	0	0	0	0	0	1	0
K.ENVHCDFFTFDGLTSACILK.K	gb|TGME49_035200	| organism=Toxoplasma_gondii_ME49 | product=PAN domain-containing protein | location=TGME49_chrX:4706208-4714533(-) | length=1931	210483	0	1	1	2	1	1	1	1	0	0	0	0	0	0	8	0	0	0	0	0	0	0	0	0	0	0	0	0	0	0	0	0	0	1	0	1	1	1	0	0	0	0	0	0	4	0
K.GYEVIYMTDPIDEYAVQQLK.E	gb|TGME49_088380	| organism=Toxoplasma_gondii_ME49 | product=heat shock protein 90 | location=TGME49_chrIX:2575419-2579813(+) | length=708	81933	0	0	0	2	1	0	0	0	0	0	0	0	0	0	3	0	0	0	1	0	0	0	0	0	0	0	0	0	0	1	0	0	0	0	0	0	0	0	0	0	0	0	0	0	0	0
K.HHLAGGETCTVDISTLGQEHANVVVEPSDLASK.A	gb|TGME49_092350	| organism=Toxoplasma_gondii_ME49 | product=hypothetical protein | location=TGME49_chrIX:4795722-4796231(+) | length=169	17428	0	0	0	0	0	0	0	0	0	0	1	0	0	0	1	0	0	0	0	0	0	0	0	0	0	0	0	0	0	0	0	0	0	0	0	0	0	0	0	0	0	0	0	0	0	0
K.IKEVAIDVFR.Q	gb|TGME49_004530	| organism=Toxoplasma_gondii_ME49 | product=microneme protein MIC11 | location=TGME49_chrVIIa:1695573-1697075(-) | length=173	18897	0	0	0	0	0	0	0	0	0	0	0	0	0	1	1	0	0	0	0	0	0	0	0	0	0	0	0	0	0	0	0	0	0	0	0	0	0	0	0	0	0	0	0	0	0	0
K.KVTVGLSSDTVAAK.I	gb|TGME49_069120	| organism=Toxoplasma_gondii_ME49 | product=oxidoreductase, putative | location=TGME49_chrVIII:6046786-6048616(-) | length=363	39948	0	0	0	0	0	0	0	1	0	0	0	0	1	0	2	0	0	0	0	0	0	0	0	0	0	0	0	0	0	0	0	0	0	0	0	0	1	0	0	0	0	0	0	0	1	0
K.LPSEEYQLGK.T	gb|TGME49_035470	| organism=Toxoplasma_gondii_ME49 | product=myosin A, putative | location=TGME49_chrX:4823394-4829068(+) | length=831	93320	0	0	0	1	0	0	0	0	0	0	0	0	0	0	1	0	0	0	1	0	0	0	0	0	0	0	0	0	0	1	0	0	0	1	0	0	0	0	0	0	0	0	0	0	1	0
K.LQGLAPELPEDLYYLIK.K	gb|TGME49_070380	| organism=Toxoplasma_gondii_ME49 | product=40S ribosomal protein S13, putative | location=TGME49_chrVIII:5236017-5238276(-) | length=151	17176	0	0	0	0	0	0	0	0	0	1	1	1	0	0	3	0	0	0	0	0	0	0	0	0	1	0	0	0	0	1	0	0	0	0	0	0	0	0	0	1	0	0	0	0	1	0
K.LSSATTAALQDVSAAGK.A	gb|TGME49_035580	| organism=Toxoplasma_gondii_ME49 | product=hypothetical protein | location=TGME49_chrX:4900106-4908883(-) | length=704	79103	0	0	0	0	0	0	0	0	0	0	0	0	0	0	0	0	0	1	0	0	0	0	0	0	0	0	0	0	0	1	0	0	1	0	0	0	0	0	0	0	0	0	0	0	1	0
K.LTLFTDDVEAVNR.A	gb|TGME49_090670	| organism=Toxoplasma_gondii_ME49 | product=cytosol aminopeptidase | location=TGME49_chrIX:3921458-3926651(+) | length=563	59842	0	0	0	0	1	0	0	0	0	0	0	0	0	0	1	0	0	0	0	0	0	0	0	0	0	0	0	0	0	0	0	0	0	0	0	0	0	0	0	0	0	0	0	0	0	0
K.NAEQKPEVPVAPVADDDAGSEEESSSHYGVK.T	gb|TGME49_090700	| organism=Toxoplasma_gondii_ME49 | product=hypothetical protein | location=TGME49_chrIX:3942402-3943349(+) | length=315	34732	0	0	0	0	0	0	1	0	0	0	0	0	0	0	1	0	0	0	0	0	0	0	0	0	0	0	0	0	0	0	0	0	0	0	0	0	1	0	0	0	0	0	0	0	1	0
K.NIDPLPYPAGSSGPSASYDLIQK.Y	gb|TGME49_078830	| organism=Toxoplasma_gondii_ME49 | product=glucose-6-phosphate dehydrogenase, putative | location=TGME49_chrXII:5820049-5833205(+) | length=878	98280	0	0	0	0	0	0	0	0	0	0	0	0	0	0	0	0	0	0	1	0	0	0	0	0	0	0	0	0	0	1	0	0	0	1	0	0	0	0	0	0	0	0	0	0	1	0
K.NNSVLAALEDQCLAPGGSDEK.F	gb|TGME49_035470	| organism=Toxoplasma_gondii_ME49 | product=myosin A, putative | location=TGME49_chrX:4823394-4829068(+) | length=831	93320	0	0	0	2	0	0	0	0	0	0	0	0	0	0	2	0	0	0	0	0	0	0	0	0	0	0	0	0	0	0	0	0	0	2	0	0	0	0	0	0	0	0	0	0	2	0
K.SVDEITQQLCSSSGPSFSGTK.A	gb|TGME49_029930	| organism=Toxoplasma_gondii_ME49 | product=p25-alpha domain-containing protein | location=TGME49_chrVIII:471894-473380(+) | length=163	17340	0	0	0	0	0	0	0	0	0	1	0	1	0	0	2	0	0	0	0	0	0	0	0	0	1	0	0	0	0	1	0	0	0	0	0	0	0	0	0	1	0	0	0	0	1	0
K.SVVAGANSQPTPGTQSSK.A	gb|TGME49_068590	| organism=Toxoplasma_gondii_ME49 | product=rhomboid-like protease 4 | location=TGME49_chrVIII:6401100-6405800(-) | length=664	72264	0	0	0	0	0	0	0	0	0	0	0	0	0	0	0	0	0	0	0	0	0	0	0	0	0	0	0	0	0	0	0	0	0	0	0	0	0	0	0	0	0	0	0	0	0	0
K.TTESMSVAETEASILK.I	gb|TGME49_010110	| organism=Toxoplasma_gondii_ME49 | product=Rhoptry kinase family protein ROP44 (incomplete catalytic triad) | location=TGME49_chrIb:1617507-1619402(-) | length=631	68479	0	0	0	0	0	0	0	0	0	0	0	0	0	0	0	0	0	0	0	0	0	0	0	0	0	0	0	0	0	0	0	0	0	0	0	0	0	0	0	0	0	0	0	0	0	0
K.TTETASPEEEATTAELTSPAAGVR.P	gb|TGME49_080170	| organism=Toxoplasma_gondii_ME49 | product=hypothetical protein | location=DS984852:1051-4866(-) | length=1271	133586	0	0	0	0	0	0	0	0	0	0	0	0	0	0	0	0	0	0	0	0	0	0	0	0	0	0	0	0	0	0	0	0	0	0	0	0	0	0	0	0	0	0	0	0	0	0
K.VCDAETGACVCEEK.C	gb|TGME49_094330	| organism=Toxoplasma_gondii_ME49 | product=EGF-like domain-containing protein | location=TGME49_chrIa:801830-806848(+) | length=1125	120616	0	0	0	0	0	0	0	0	0	0	0	0	0	0	0	0	0	0	0	0	0	0	0	0	0	0	0	0	0	0	0	0	1	0	0	0	0	0	0	0	0	0	0	0	1	0
K.VEGESSGTDEEATPQEGPSESAEPQR.E	gb|TGME49_058200	| organism=Toxoplasma_gondii_ME49 | product=glutamic acid-rich protein, putative | location=TGME49_chrVIIb:3504970-3507180(+) | length=736	82465	0	0	0	0	1	0	0	0	0	0	0	0	0	0	1	0	0	0	0	0	0	0	0	0	0	0	0	0	0	0	0	0	0	0	0	0	0	0	0	0	0	0	0	0	0	0
K.VFLENIIKDSVTYTEHAR.R	gb|TGME49_039260	| organism=Toxoplasma_gondii_ME49 | product=histone H4, putative | location=TGME49_chrVI:498784-499095(-) | length=103	11439	0	0	0	0	0	0	0	0	0	0	1	0	0	0	1	0	0	0	0	0	0	0	0	0	0	0	0	0	0	0	0	0	0	0	0	0	0	0	0	0	0	0	0	0	0	0
K.YGGGAGGAAAASSLFEK.R	gb|TGME49_036040	| organism=Toxoplasma_gondii_ME49 | product=fructose-1,6-bisphosphate aldolase | location=TGME49_chrX:5190381-5192419(+) | length=433	46960	0	0	0	1	0	0	1	0	0	0	0	0	0	0	2	0	0	0	0	0	0	0	0	0	0	0	0	0	0	0	0	0	0	0	0	0	1	0	0	0	0	0	0	0	1	0
L.NIAEDQSHVSVVR.F	gb|TGME49_059670	| organism=Toxoplasma_gondii_ME49 | product=von Willebrand factor type A domain-containing protein | location=TGME49_chrVIIb:2714625-2718144(+) | length=929	99084	0	0	0	0	0	0	0	0	0	0	0	0	0	0	0	0	0	0	0	0	0	0	0	0	0	0	0	0	0	0	0	0	1	0	0	0	0	0	0	0	0	0	0	0	1	0
R.AAVGNLDKVPHLHTLVLGIGK.Q	gb|TGME49_059670	| organism=Toxoplasma_gondii_ME49 | product=von Willebrand factor type A domain-containing protein | location=TGME49_chrVIIb:2714625-2718144(+) | length=929	99084	0	0	1	0	0	0	0	0	0	0	0	0	0	0	1	0	0	0	0	0	0	0	0	0	0	0	0	0	0	0	0	0	2	0	0	0	0	0	0	0	0	0	0	0	2	0
R.AILMDLEPGTMDSVR.A	gb|TGME49_012240	| organism=Toxoplasma_gondii_ME49 | product=tubulin beta chain, putative | location=TGME49_chrX:3910996-3913470(-) | length=449	50052	0	0	0	0	0	0	0	0	0	0	0	0	0	0	0	0	0	0	0	0	0	0	0	0	0	0	0	0	0	0	0	0	0	0	0	0	0	0	0	0	0	0	0	0	0	0
R.ALMREEETMASDDDLDIE.D	Rev_gb|TGME49_119500	| organism=Toxoplasma_gondii_ME49 | product=hypothetical protein, conserved | location=TGME49_chrIV:929254-938728(+) | length=1008	111766	0	0	0	0	0	0	0	0	0	0	0	0	0	0	0	1	1	0	0	0	0	0	0	0	0	0	0	0	0	2	0	0	0	0	0	1	0	0	0	0	0	0	0	0	1	0
R.APFLNFTQLLIVPSTK.G	gb|TGME49_064000	| organism=Toxoplasma_gondii_ME49 | product=hypothetical protein | location=TGME49_chrVIIb:234574-244640(-) | length=598	66228	0	0	0	1	1	0	0	0	0	1	0	0	0	0	3	0	0	0	0	0	0	0	0	0	0	0	0	0	0	0	0	0	0	0	1	0	0	0	0	0	0	0	0	0	1	0
R.GAGGADAAETQDAEKPAGAR.S	gb|TGME49_118520	| organism=Toxoplasma_gondii_ME49 | product=hypothetical protein | location=TGME49_chrIV:1234429-1236834(-) | length=801	79085	0	0	0	0	0	0	0	0	0	0	0	0	0	0	0	0	0	0	0	0	0	0	0	0	0	0	0	0	0	0	0	0	0	0	0	0	0	0	0	0	0	0	0	0	0	0
R.GEAQAGEAANLSHAER.R	gb|TGME49_003240	| organism=Toxoplasma_gondii_ME49 | product=hypothetical protein | location=TGME49_chrVIIa:2613765-2621264(-) | length=739	80263	0	0	0	0	0	0	0	0	0	0	0	0	0	0	0	0	0	0	0	0	0	0	0	0	0	0	0	0	0	0	0	0	0	1	0	0	0	0	0	0	0	0	0	0	1	0
R.GGGGHPGSGGLQPGTDGETQA.G	gb|TGME49_108020	| organism=Toxoplasma_gondii_ME49 | product=SRS57 | location=TGME49_chrXII:484120-485277(-) | length=385	41971	0	0	0	0	0	0	1	1	0	0	0	0	0	0	2	0	0	0	0	0	0	1	1	0	0	0	0	0	0	2	0	0	0	0	0	0	1	0	0	0	0	0	0	0	1	0
R.GPCVDLPGFLCCGASGNSYFLR.G	gb|TGME49_071970	| organism=Toxoplasma_gondii_ME49 | product=hypothetical protein | location=TGME49_chrVIII:4255495-4257278(+) | length=310	34316	0	1	0	0	0	0	0	0	0	0	0	0	0	0	1	0	0	0	0	0	0	0	0	1	0	0	0	0	0	1	0	0	0	1	0	0	0	0	0	0	0	0	0	0	1	0
R.GYGFTTSAEKEIVR.D	gb|TGME49_009030	| organism=Toxoplasma_gondii_ME49 | product=actin | location=TGME49_chrIb:996722-998284(+) | length=376	41908	0	0	0	0	0	0	0	0	0	0	0	0	0	0	0	0	0	0	0	0	0	1	0	0	0	0	0	0	0	1	0	0	0	0	0	0	1	0	0	0	0	0	0	0	1	0
R.HADESTLGMVSGPAFCPLHPVCK.E	gb|TGME49_035200	| organism=Toxoplasma_gondii_ME49 | product=PAN domain-containing protein | location=TGME49_chrX:4706208-4714533(-) | length=1931	210483	0	3	0	2	1	2	1	1	0	0	0	0	0	0	10	0	0	0	0	0	0	0	0	0	0	0	0	0	0	0	0	0	1	0	0	0	0	0	1	1	0	0	0	0	3	0
R.HLNVLDTAIQTAR.G	gb|TGME49_112630	| organism=Toxoplasma_gondii_ME49 | product=hypothetical protein | location=TGME49_chrXI:2831036-2847948(-) | length=2638	286441	0	1	0	0	0	0	0	0	0	0	0	0	0	0	1	0	1	0	0	0	0	0	0	0	0	0	0	0	0	1	0	0	0	0	0	0	0	0	0	0	0	0	0	0	0	0
R.LGTQANTNEYTCK.C	gb|TGME49_055460	| organism=Toxoplasma_gondii_ME49 | product=EGF-like domain-containing protein | location=TGME49_chrVIIb:4738233-4743056(-) | length=1607	172021	0	0	0	0	0	0	0	0	0	0	0	0	0	0	0	0	0	0	0	0	0	0	0	0	0	0	0	0	0	0	0	0	0	0	0	0	0	0	0	0	0	0	0	0	0	1
R.LIVEEAINDDNSVVALNPAK.M	gb|TGME49_073090	| organism=Toxoplasma_gondii_ME49 | product=cell division protein 48, putative | location=TGME49_chrVIII:3662382-3671579(-) | length=811	89397	0	0	0	1	0	0	0	1	1	0	0	0	0	0	3	0	0	0	0	0	0	0	0	0	0	0	0	0	0	0	0	0	0	1	0	0	0	0	0	0	0	0	0	0	1	0
R.LQCFGGSNAAAYSAMSYSR.Q	gb|TGME49_014570	| organism=Toxoplasma_gondii_ME49 | product=hypothetical protein | location=TGME49_chrX:6309098-6311421(+) | length=629	65671	0	0	0	0	0	0	0	0	0	0	0	0	0	0	0	3	0	0	0	0	0	0	0	0	0	0	0	0	0	3	1	0	0	0	0	0	0	0	0	0	0	0	0	0	1	0
R.LQDLSTAGMISGPR.E	gb|TGME49_035390	| organism=Toxoplasma_gondii_ME49 | product=PAN domain-containing protein | location=TGME49_chrX:4764800-4772937(-) | length=1233	135828	0	1	0	2	1	1	1	2	1	0	0	0	0	0	9	0	0	0	0	0	0	0	0	0	0	0	0	0	0	0	0	0	0	0	0	1	1	0	1	0	0	0	0	0	3	0
R.LYMVAEPFPDGLADAIEAGQVNAR.D	gb|TGME49_005470	| organism=Toxoplasma_gondii_ME49 | product=elongation factor 2, putative | location=TGME49_chrVIIa:1351752-1355420(+) | length=832	93089	0	0	0	1	0	0	0	0	0	0	0	0	0	0	1	0	0	0	0	0	0	0	0	0	0	0	0	0	0	0	0	0	0	0	0	0	0	0	0	0	0	0	0	0	0	0
R.NVQAPAGVADASQEAGDVVEER.T	gb|TGME49_079100	| organism=Toxoplasma_gondii_ME49 | product=hypothetical protein | location=DS984861:1088-2939(-) | length=435	47694	0	0	0	0	0	1	1	1	0	0	0	0	0	0	3	0	0	0	0	0	0	0	0	0	0	0	0	0	0	0	0	0	0	0	0	1	0	0	0	0	0	0	0	0	1	0
R.SDCAANADCAENEAGTDYACSCHAGYR.G	gb|TGME49_067680	| organism=Toxoplasma_gondii_ME49 | product=microneme protein, putative | location=TGME49_chrIX:564527-573394(+) | length=2182	233821	0	0	0	0	0	0	0	0	0	0	0	0	0	0	0	0	0	0	0	0	0	0	0	0	0	0	0	0	0	0	1	0	0	0	0	0	0	0	0	0	0	0	0	0	1	0
R.SMCAATDETVADIIAQK.A	gb|TGME49_069120	| organism=Toxoplasma_gondii_ME49 | product=oxidoreductase, putative | location=TGME49_chrVIII:6046786-6048616(-) | length=363	39948	0	0	0	0	0	0	0	0	0	0	0	0	0	0	0	0	0	0	0	0	0	0	0	0	0	0	0	0	0	0	0	0	0	0	0	0	1	0	0	0	0	0	0	0	1	0
R.SYLITSTSSFSKPR.I	gb|TGME49_119350	| organism=Toxoplasma_gondii_ME49 | product=SRS domain containing protein | location=TGME49_chrIV:987775-991521(+) | length=379	39375	0	0	0	0	0	0	1	0	0	0	0	0	0	0	1	0	0	0	0	0	0	1	0	0	0	0	0	0	0	1	0	0	0	0	0	0	1	0	0	0	0	0	0	0	1	0
R.TRTEVSAPQPGTPTCPDCPAPMGR.T	gb|TGME49_001780	| organism=Toxoplasma_gondii_ME49 | product=microneme protein 2 | location=TGME49_chrVIIa:3756567-3759280(-) | length=723	77583	0	0	0	0	0	0	0	0	0	0	0	0	0	0	0	0	0	0	1	0	0	0	0	0	0	0	0	0	0	1	0	0	0	0	0	0	0	0	0	0	0	0	0	0	0	0
R.TSALAFAEYLHQSG.Y	gb|TGME49_093690	| organism=Toxoplasma_gondii_ME49 | product=profilin family protein | location=TGME49_chrIa:509842-511183(-) | length=163	17555	0	0	0	0	0	0	0	0	0	0	0	0	0	0	0	0	0	0	0	0	0	0	0	0	0	0	0	0	0	0	0	0	0	0	0	0	0	0	0	0	0	0	0	0	0	0
R.VDAVAVLDGSGSISR.A	gb|TGME49_059670	| organism=Toxoplasma_gondii_ME49 | product=von Willebrand factor type A domain-containing protein | location=TGME49_chrVIIb:2714625-2718144(+) | length=929	99084	0	0	0	0	0	0	0	0	0	0	0	0	0	0	0	0	0	1	0	0	0	0	0	0	0	0	0	0	0	1	0	0	1	0	0	0	0	0	0	0	0	0	0	0	1	0
R.VEDQFSVGLVSGPK.R	gb|TGME49_035390	| organism=Toxoplasma_gondii_ME49 | product=PAN domain-containing protein | location=TGME49_chrX:4764800-4772937(-) | length=1233	135828	0	1	0	1	0	1	1	2	0	0	0	0	0	0	6	0	0	0	0	0	0	0	0	0	0	0	0	0	0	0	0	0	1	1	0	1	1	1	1	1	0	0	0	0	7	0
R.VSCLAVTDPGDSDIIR.S	gb|TGME49_032230	| organism=Toxoplasma_gondii_ME49 | product=60S ribosomal protein L30, putative | location=TGME49_chrVIII:1962690-1964515(-) | length=108	11662	0	0	0	0	0	0	0	0	0	0	0	0	0	0	0	0	0	0	0	0	0	0	0	0	0	0	0	0	0	0	0	0	0	0	0	0	0	0	0	0	0	0	0	0	0	0
R.VTGYDTPFPLAFEPFYLPDER.K	gb|TGME49_114400	| organism=Toxoplasma_gondii_ME49 | product=branched-chain alpha-keto acid dehydrogenase E1 component beta chain, putative | location=TGME49_chrXI:4052788-4056428(+) | length=423	45599	0	0	0	0	0	0	1	1	0	0	0	0	0	0	2	0	0	0	0	0	0	0	0	0	0	0	0	0	0	0	0	0	0	0	0	0	0	0	0	0	0	0	0	0	0	0
R.VTLGLPVGALINCCDNSGAK.N	gb|TGME49_112090	| organism=Toxoplasma_gondii_ME49 | product=60S ribosomal protein L23, putative | location=TGME49_chrXI:2409756-2411849(-) | length=139	14818	0	0	0	0	0	0	0	0	0	0	1	0	0	0	1	0	0	0	0	0	0	0	0	0	0	1	0	0	0	1	0	0	0	0	0	0	0	0	0	0	0	0	0	0	0	0
T.PDVSVVDLTCK.L	gb|cgd6_3790	| organism=Cryptosporidium_parvum | product=glyceraldehyde 3-phosphate dehydrogenase | location=CM000434:886367-887386(+) | length=339	36126	0	0	0	0	0	0	0	0	0	0	0	0	0	0	0	0	0	0	0	0	0	1	0	0	0	0	0	0	0	1	0	0	0	0	0	0	3	0	0	0	0	0	0	0	3	0
A.PCPSLLLTSWDSLQK.D	gb|TGME49_059670	| organism=Toxoplasma_gondii_ME49 | product=von Willebrand factor type A domain-containing protein | location=TGME49_chrVIIb:2714625-2718144(+) | length=929	99084	0	0	0	0	0	0	0	0	0	0	0	0	0	0	0	0	0	1	0	0	0	0	0	0	0	0	0	0	0	1	0	0	1	0	0	0	0	0	0	0	0	0	0	0	1	0
C.SSSCFTLGVGHTANNMATPGK.M	gb|TGME49_009920	| organism=Toxoplasma_gondii_ME49 | product=PAN domain-containing protein | location=TGME49_chrIb:1546653-1549085(+) | length=810	87272	0	0	0	0	0	0	0	0	0	0	0	0	0	0	0	0	0	0	0	0	0	0	0	0	0	0	0	0	0	0	0	0	2	0	0	0	0	0	0	0	0	0	0	0	2	0
G.PAASGMISGPK.R	gb|TGME49_035200	| organism=Toxoplasma_gondii_ME49 | product=PAN domain-containing protein | location=TGME49_chrX:4706208-4714533(-) | length=1931	210483	1	2	0	2	1	1	1	1	0	0	0	0	0	0	9	0	0	0	0	0	0	0	0	0	0	0	0	0	0	0	0	0	0	1	0	1	1	0	0	0	0	0	0	0	3	0
K.AGGECLTFDQLALR.R	gb|TGME49_100000	| organism=Toxoplasma_gondii_ME49 | product=60S ribosomal protein L18, putative | location=TGME49_chrXII:267145-270213(+) | length=187	21170	0	0	0	0	0	0	0	0	0	0	0	0	0	0	0	0	0	0	0	0	0	0	0	0	0	0	0	0	0	0	0	0	0	0	0	0	0	0	0	0	0	0	0	0	0	0
K.FDCSACSPNADCNKADSVCTCR.E	gb|TGME49_067680	| organism=Toxoplasma_gondii_ME49 | product=microneme protein, putative | location=TGME49_chrIX:564527-573394(+) | length=2182	233821	0	0	0	0	0	0	0	0	0	0	0	0	0	0	0	0	0	0	0	0	0	0	0	0	0	0	0	0	0	0	0	0	0	0	0	0	0	0	0	0	0	0	0	0	0	1
K.FELPALPYDYNALEPYISAK.T	gb|TGME49_116190	| organism=Toxoplasma_gondii_ME49 | product=superoxide dismutase, putative | location=TGME49_chrXI:5185324-5186620(+) | length=258	29678	0	0	0	0	0	0	0	0	0	0	0	0	0	0	0	0	0	0	0	0	0	0	0	1	0	0	0	0	0	1	0	0	0	0	0	0	0	0	1	0	0	0	0	0	1	0
K.FGIVEGLMTTVHAMTANQLTVDGPSK.G	gb|TGME49_089690	| organism=Toxoplasma_gondii_ME49 | product=glyceraldehyde-3-phosphate dehydrogenase | location=TGME49_chrIX:3472938-3474392(-) | length=340	36628	0	0	0	0	0	0	2	0	1	0	0	0	0	0	3	0	0	0	0	0	0	0	0	0	0	0	0	0	0	0	0	0	0	0	0	0	0	0	0	0	0	0	0	0	0	0
K.HYADELTPVPFAPI.R	gb|TGME49_053150	| organism=Toxoplasma_gondii_ME49 | product=oxidoreductase, putative | location=TGME49_chrIII:777232-787214(+) | length=1272	141256	0	0	0	0	1	0	1	1	1	1	0	0	0	0	5	0	0	0	0	0	0	0	0	0	0	0	0	0	0	0	1	0	0	0	0	1	1	1	1	1	0	0	0	0	6	0
K.IPSGTAQFEK.E	gb|TGME49_059670	| organism=Toxoplasma_gondii_ME49 | product=von Willebrand factor type A domain-containing protein | location=TGME49_chrVIIb:2714625-2718144(+) | length=929	99084	0	0	0	0	0	0	0	0	0	0	0	0	0	0	0	0	0	0	0	0	0	0	0	0	0	0	0	0	0	0	0	0	1	0	0	0	0	0	0	0	0	0	0	0	1	0
K.IQFVLWCPDNAPVKPR.M	gb|TGME49_020400	| organism=Toxoplasma_gondii_ME49 | product=actin depolymerizing factor | location=TGME49_chrV:367647-368960(-) | length=118	12922	0	0	0	0	0	0	0	0	0	0	1	1	0	0	2	0	0	0	0	0	0	0	0	0	0	0	0	0	0	0	0	0	0	0	0	0	0	0	0	0	0	0	0	0	0	0
K.KHQIEVPCPEQTTQEK.C	gb|TGME49_094600	| organism=Toxoplasma_gondii_ME49 | product=hypothetical protein | location=TGME49_chrIa:989115-990812(+) | length=565	64225	1	0	0	1	0	0	1	1	1	0	0	0	0	0	5	0	0	0	0	0	0	0	0	0	0	0	0	0	0	0	0	0	0	0	0	0	0	0	0	0	0	0	0	0	0	0
K.LEDVVGSGSTIKPVNVDSQNR.D	gb|TGME49_119350	| organism=Toxoplasma_gondii_ME49 | product=SRS domain containing protein | location=TGME49_chrIV:987775-991521(+) | length=379	39375	0	0	0	0	0	0	2	0	0	0	0	0	0	0	2	0	0	0	0	0	0	0	0	0	0	0	0	0	0	0	0	0	0	0	0	0	1	0	0	0	0	0	0	0	1	0
K.LPENLVALPDVVEACR.D	gb|TGME49_010260	| organism=Toxoplasma_gondii_ME49 | product=glycerol-3-phosphate dehydrogenase, putative | location=TGME49_chrIX:5012562-5020250(-) | length=515	57420	0	0	0	0	0	1	1	1	0	1	0	0	0	0	4	0	0	0	0	0	0	0	0	0	0	0	0	0	0	0	0	0	0	0	0	0	0	0	0	0	0	0	0	0	0	0
K.LTGATEDAGVDAK.L	gb|TGME49_076860	| organism=Toxoplasma_gondii_ME49 | product=late embryogenesis abundant domain-containing protein | location=TGME49_chrXII:6872751-6874304(+) | length=517	55517	0	0	0	0	0	0	0	0	0	0	0	0	0	0	0	0	0	0	0	0	0	0	0	0	0	0	0	0	0	0	0	0	0	0	0	1	0	0	0	0	0	0	0	0	1	0
K.LVVASGNTVEPYMPTLFAR.A	gb|TGME49_060260	| organism=Toxoplasma_gondii_ME49 | product=60S acidic ribosomal protein P1, putative | location=TGME49_chrVIIb:2406592-2408395(-) | length=179	18802	0	0	0	0	0	0	0	0	0	0	1	0	0	0	1	0	0	0	0	0	0	0	0	0	0	0	0	0	0	0	0	0	0	0	0	0	0	0	0	0	0	0	0	0	0	0
K.RPLSAFIFFSK.D	gb|TGME49_010410	| organism=Toxoplasma_gondii_ME49 | product=high mobility group protein | location=TGME49_chrIX:4908251-4911641(+) | length=302	33900	0	0	0	0	0	0	0	0	0	0	1	1	0	0	2	0	0	0	0	0	0	0	0	0	0	0	0	0	0	0	0	0	0	0	0	0	0	0	0	0	1	1	0	0	2	0
K.SQVDEIVLVGGSTR.I	gb|TGME49_111720	| organism=Toxoplasma_gondii_ME49 | product=heat shock protein 70, putative | location=TGME49_chrXI:2215999-2219374(-) | length=668	73253	0	0	0	0	1	0	0	0	0	0	0	0	0	0	1	0	0	0	0	0	0	0	0	0	0	0	0	0	0	0	0	0	0	0	0	0	0	0	0	0	0	0	0	0	0	0
K.TFIIVVTNPLDCMVK.V	gb|TGME49_032350	| organism=Toxoplasma_gondii_ME49 | product=lactate dehydrogenase | location=TGME49_chrVIII:2026385-2027912(+) | length=329	35548	0	0	0	0	0	0	0	1	0	0	0	0	0	0	1	0	0	0	0	0	0	0	2	0	0	0	0	0	0	2	0	0	0	0	0	0	0	1	0	0	0	0	0	0	1	0
K.TLQECNQLVVSSVVANAK.E	gb|TGME49_010260	| organism=Toxoplasma_gondii_ME49 | product=glycerol-3-phosphate dehydrogenase, putative | location=TGME49_chrIX:5012562-5020250(-) | length=515	57420	0	0	0	0	0	1	0	0	0	0	0	0	0	0	1	0	0	0	0	0	0	0	0	0	0	0	0	0	0	0	0	0	0	0	0	1	0	0	0	0	0	0	0	0	1	0
K.VCTTADCSNEAALK.D	gb|TGME49_058550	| organism=Toxoplasma_gondii_ME49 | product=SRS28 | location=TGME49_chrVIIb:3324793-3325797(+) | length=291	30222	0	0	0	0	0	0	0	0	0	0	0	1	0	0	1	0	0	0	0	0	0	0	0	0	0	0	0	0	0	0	0	0	0	0	0	0	0	0	0	0	0	0	0	0	0	0
K.VFTDEKLIQELTEK.A	gb|TGME49_043930	| organism=Toxoplasma_gondii_ME49 | product=hypothetical protein | location=TGME49_chrVI:2864215-2869963(-) | length=943	101348	0	0	0	0	0	0	0	0	0	0	0	0	0	0	0	0	0	0	0	0	0	0	0	0	0	0	0	0	0	0	0	0	0	0	0	0	0	0	0	0	0	0	0	1	1	0
K.VPSGGVAAAAAPAAGAADAGAGAAAK.K	gb|TGME49_109810	| organism=Toxoplasma_gondii_ME49 | product=60S acidic ribosomal protein P2, putative | location=TGME49_chrXI:820429-821256(-) | length=113	11768	0	0	0	0	0	0	0	0	0	0	0	0	0	0	0	0	0	0	0	0	0	0	0	0	0	1	0	0	0	1	0	0	0	0	0	0	0	0	0	0	0	0	0	0	0	0
K.VSRPYTCPSPLEEEVCHTISEEAPDTCYK.L	gb|TGME49_094600	| organism=Toxoplasma_gondii_ME49 | product=hypothetical protein | location=TGME49_chrIa:989115-990812(+) | length=565	64225	1	1	0	1	0	1	0	0	1	1	0	0	0	0	6	1	0	0	0	0	0	0	0	0	0	0	0	0	0	1	1	0	0	0	0	0	0	0	0	0	0	0	0	0	1	0
K.YASILQGYSSSWWQVSQAGTSNK.A	gb|TGME49_108840	| organism=Toxoplasma_gondii_ME49 | product=SRS51 | location=TGME49_chrXI:286974-288056(+) | length=360	38053	0	0	0	0	0	0	1	0	0	0	0	0	0	0	1	0	0	0	0	0	0	1	0	0	0	0	0	0	0	1	0	0	0	0	0	0	1	1	0	0	0	0	0	0	2	0
L.PLEILDSNDEPLTGYLSDFPHR.E	gb|TGME49_053030	| organism=Toxoplasma_gondii_ME49 | product=alpha-glucosidase II, putative | location=TGME49_chrIII:684346-696964(+) | length=1616	183343	0	1	0	1	0	0	0	0	0	0	0	0	0	0	2	0	0	0	0	0	0	0	0	0	0	0	0	0	0	0	0	1	0	0	0	0	0	0	0	0	0	0	0	0	1	0
Q.VFAESLHSAIYAETQDAAFTK.D	gb|TGME49_070950	| organism=Toxoplasma_gondii_ME49 | product=hypothetical protein | location=TGME49_chrVIII:4836399-4837598(-) | length=357	38019	0	0	0	1	0	1	0	1	0	0	0	0	0	0	3	0	0	0	0	0	0	0	0	0	0	0	0	0	0	0	0	0	0	0	0	0	1	0	0	0	0	0	0	0	1	0
R.AASSDIVGLEELQAIIR.M	gb|TGME49_026910	| organism=Toxoplasma_gondii_ME49 | product=glycogen debranching enzyme, putative | location=TGME49_chrX:1172628-1189179(-) | length=1882	208018	0	1	0	0	1	0	0	0	0	0	0	0	0	0	2	0	1	0	0	0	0	0	0	0	0	0	0	0	0	1	0	0	0	0	0	0	0	0	0	0	0	0	0	0	0	0
R.ASFEGGECVTEK.E	gb|TGME49_086250	| organism=Toxoplasma_gondii_ME49 | product=oocyst wall protein, putative | location=TGME49_chrV:1836015-1838462(-) | length=512	55900	0	0	0	0	0	1	0	0	0	0	0	0	0	0	1	0	0	0	0	0	0	0	0	0	0	0	0	0	0	0	0	0	0	0	0	2	0	0	0	0	0	0	0	0	2	0
R.ATVPVVQQSAVPVAVPGR.A	gb|TGME49_097910	| organism=Toxoplasma_gondii_ME49 | product=hypothetical protein | location=TGME49_chrII:2092072-2093238(-) | length=388	40350	0	0	0	0	0	0	0	0	0	0	0	0	0	0	0	0	0	0	0	0	0	0	0	0	0	1	0	0	0	1	0	0	0	0	0	0	0	0	0	1	0	0	0	0	1	0
R.CAPSTEPSPKPPAAGSAASQDSCVIFVTLK.T	gb|TGME49_014190	| organism=Toxoplasma_gondii_ME49 | product=SRS46 | location=TGME49_chrX:6035455-6036585(-) | length=376	38537	0	0	0	0	0	0	0	0	0	0	0	0	0	0	0	0	0	0	0	0	0	0	0	0	0	0	0	0	0	0	0	0	0	0	0	0	0	0	0	0	0	0	0	0	0	0
R.DTGSGGDDSEGAWGGEQQQVQQHGQSEDR.S	gb|TGME49_086450	| organism=Toxoplasma_gondii_ME49 | product=dense granule protein 5 precursor | location=TGME49_chrV:1774431-1774793(+) | length=120	12838	0	0	0	0	0	0	0	0	0	0	1	0	0	0	1	0	0	0	0	0	0	0	0	0	0	0	0	0	0	0	0	0	0	0	0	0	0	0	0	0	0	0	0	0	0	0
R.EADFLTEDVPLDSAPQELVDHLK.V	gb|TGME49_112270	| organism=Toxoplasma_gondii_ME49 | product=hypothetical protein | location=TGME49_chrXI:2547044-2548246(-) | length=400	44802	0	0	0	0	0	0	0	0	0	0	0	0	0	0	0	0	0	0	0	0	0	0	0	0	0	0	0	0	0	0	0	0	0	0	0	0	0	0	0	0	0	0	0	0	0	0
R.EGGAPPSGTSQPDEAGAAEAVTA.I	gb|TGME49_015780	| organism=Toxoplasma_gondii_ME49 | product=Rhoptry kinase family protein ROP2A (incomplete catalytic triad) | location=TGME49_chrX:7096602-7098374(+) | length=590	66748	0	0	0	0	0	0	0	0	0	0	0	0	0	0	0	0	0	0	0	0	0	0	0	0	0	0	0	0	0	0	0	0	0	0	0	0	0	0	0	0	0	0	0	0	0	0
R.ENAAAEEPTGAAANAK.G	gb|TGME49_080700	| organism=Toxoplasma_gondii_ME49 | product=lysine decarboxylase, putative | location=TGME49_chrVIIa:133169-140808(-) | length=1225	135672	0	0	0	0	0	0	0	0	0	0	0	0	0	0	0	0	0	0	0	0	0	0	0	0	0	0	0	0	0	0	0	0	0	0	0	0	0	0	0	0	0	0	0	0	0	0
R.GDGHTCGDIDECAEDPNACGAHAVCR.N	gb|TGME49_067680	| organism=Toxoplasma_gondii_ME49 | product=microneme protein, putative | location=TGME49_chrIX:564527-573394(+) | length=2182	233821	0	1	0	0	0	0	0	0	0	0	0	0	0	0	1	0	1	0	0	0	0	0	0	0	0	0	0	0	0	1	0	0	0	0	0	0	0	0	0	0	0	0	0	0	0	0
R.GGESIVTGPENVANDEGGSPSDDLK.I	gb|TGME49_121700	| organism=Toxoplasma_gondii_ME49 | product=hypothetical protein | location=TGME49_chrIb:1622240-1622911(-) | length=223	23623	0	0	0	0	1	1	0	0	0	0	0	0	0	0	2	0	0	0	0	0	0	0	0	0	0	0	0	0	0	0	0	0	0	0	0	0	0	0	0	0	0	0	0	0	0	0
R.GTQVKDYLK.D	gb|TGME49_059900	| organism=Toxoplasma_gondii_ME49 | product=hypothetical protein, conserved | location=TGME49_chrVIIb:2614466-2616628(+) | length=720	81632	0	0	0	0	0	0	0	0	0	0	0	0	0	0	0	0	0	0	0	0	0	0	0	0	0	0	0	0	0	0	0	0	0	0	0	0	0	0	0	0	0	0	0	0	0	0
R.HDVNTAFIVEGVSPYVSTDKLR.H	gb|TGME49_075660	| organism=Toxoplasma_gondii_ME49 | product=hypothetical protein | location=TGME49_chrIII:297933-299258(-) | length=441	50856	0	0	0	0	0	0	0	0	0	0	0	0	0	0	0	0	0	0	0	0	0	0	0	0	0	0	0	0	0	0	0	0	1	0	0	1	0	0	0	0	0	0	0	0	2	0
R.HLFHPEQLISGKEDAANNFAR.G	gb|TGME49_116400	| organism=Toxoplasma_gondii_ME49 | product=tubulin alpha chain | location=TGME49_chrXI:5280722-5282743(+) | length=453	50114	0	0	0	0	0	2	0	0	0	0	0	0	0	0	2	0	0	0	0	0	0	0	0	0	0	0	0	0	0	0	0	0	0	0	0	0	0	0	0	0	0	0	0	0	0	0
R.HSVYPSSSWYPSSSWHYAR.R	gb|TGME49_059900	| organism=Toxoplasma_gondii_ME49 | product=hypothetical protein, conserved | location=TGME49_chrVIIb:2614466-2616628(+) | length=720	81632	0	1	0	0	0	0	0	0	0	0	0	0	0	0	1	0	0	0	0	0	0	0	0	0	0	0	0	0	0	0	0	0	0	0	0	0	0	0	0	0	0	0	0	0	0	0
R.IETVNKLDEFILK.S	gb|TGME49_035580	| organism=Toxoplasma_gondii_ME49 | product=hypothetical protein | location=TGME49_chrX:4900106-4908883(-) | length=704	79103	0	0	0	0	0	0	0	0	0	0	0	0	0	0	0	0	0	0	0	0	0	0	0	0	0	0	0	0	0	0	0	0	1	0	0	0	0	0	0	0	0	0	0	0	1	0
R.IINEPTAAAIAYGLDK.K	gb|TGME49_111720	| organism=Toxoplasma_gondii_ME49 | product=heat shock protein 70, putative | location=TGME49_chrXI:2215999-2219374(-) | length=668	73253	0	0	0	0	1	0	0	1	0	0	0	0	0	0	2	0	0	0	0	0	0	0	0	0	0	0	0	0	0	0	0	0	0	0	0	0	0	0	0	0	0	0	0	0	0	0
R.INVFYNEATGGR.F	gb|TGME49_066960	| organism=Toxoplasma_gondii_ME49 | product=tubulin beta chain | location=TGME49_chrIX:972184-974237(-) | length=449	50073	0	0	0	0	0	0	0	0	0	0	0	0	0	0	0	0	0	0	0	0	0	0	0	0	0	0	0	0	0	0	0	0	0	0	0	1	0	0	0	0	0	0	0	0	1	0
R.KLDSTTVGIVSGPK.T	gb|TGME49_035390	| organism=Toxoplasma_gondii_ME49 | product=PAN domain-containing protein | location=TGME49_chrX:4764800-4772937(-) | length=1233	135828	0	1	1	0	0	0	1	1	0	0	1	0	0	0	5	0	0	0	0	0	0	0	0	0	0	0	0	0	0	0	0	0	1	1	0	1	0	1	1	0	0	0	0	0	5	0
R.LCAKEDQCTHFNYHTDSHSCELK.I	gb|TGME49_009920	| organism=Toxoplasma_gondii_ME49 | product=PAN domain-containing protein | location=TGME49_chrIb:1546653-1549085(+) | length=810	87272	0	0	0	0	0	0	0	0	0	0	0	0	0	0	0	0	0	0	0	0	0	0	0	0	0	0	0	0	0	0	0	0	1	0	0	0	0	0	0	0	0	0	0	0	1	0
R.LHEATFAAAR.L	gb|TGME49_108080	| organism=Toxoplasma_gondii_ME49 | product=Rhoptry kinase family protein ROP5 (incomplete catalytic triad) | location=TGME49_chrXII:539776-542310(-) | length=549	60971	0	0	0	0	0	0	0	0	0	0	0	0	0	0	0	0	0	0	0	0	0	0	0	0	0	0	0	0	0	0	0	0	0	0	0	1	0	0	0	0	0	0	0	0	1	0
R.LPACSLGDLVLATVK.K	gb|TGME49_112090	| organism=Toxoplasma_gondii_ME49 | product=60S ribosomal protein L23, putative | location=TGME49_chrXI:2409756-2411849(-) | length=139	14818	0	0	0	0	0	0	0	0	0	0	1	0	0	0	1	0	0	0	0	0	0	0	0	0	0	0	0	0	0	0	0	0	0	0	0	0	0	0	0	0	0	0	0	0	0	0
R.NSTLPIFIMGQGLGATIAAR.A	gb|TGME49_086580	| organism=Toxoplasma_gondii_ME49 | product=lysophospholipase, putative | location=TGME49_chrV:1724969-1727836(-) | length=955	107245	0	0	0	0	0	0	0	0	0	0	0	0	0	0	0	0	0	1	0	0	0	0	0	0	0	0	0	0	0	1	0	0	0	1	0	0	0	0	0	0	0	0	0	0	1	0
R.RSPQEPSGGGGGNDAGNNAGNGGNEGR.G	gb|TGME49_075440	| organism=Toxoplasma_gondii_ME49 | product=granule antigen protein GRA6 | location=TGME49_chrX:7214577-7215251(-) | length=224	23308	0	0	0	0	0	0	0	0	0	0	0	0	0	0	0	0	0	0	0	0	0	0	0	0	0	0	0	0	0	0	0	0	0	0	0	0	0	0	0	0	0	0	0	0	0	0
R.SECPEGSVEAAGPGK.T	gb|TGME49_086250	| organism=Toxoplasma_gondii_ME49 | product=oocyst wall protein, putative | location=TGME49_chrV:1836015-1838462(-) | length=512	55900	1	0	0	0	1	1	1	1	0	0	0	0	0	0	5	0	0	0	0	0	0	0	0	0	0	0	0	0	0	0	0	0	0	0	0	1	0	0	0	0	0	0	0	0	1	0
R.SLADFCSPSNQLYQENALDALDR.G	gb|TGME49_112630	| organism=Toxoplasma_gondii_ME49 | product=hypothetical protein | location=TGME49_chrXI:2831036-2847948(-) | length=2638	286441	0	2	0	0	0	0	0	0	0	0	0	0	0	0	2	0	0	0	0	0	0	0	0	0	0	0	0	0	0	0	0	0	0	0	0	0	0	0	0	0	0	0	0	0	0	0
R.VCHIDAKDQDDCER.N	gb|TGME49_108020	| organism=Toxoplasma_gondii_ME49 | product=SRS57 | location=TGME49_chrXII:484120-485277(-) | length=385	41971	0	0	0	0	0	0	0	0	0	0	0	0	0	0	0	0	0	0	0	0	0	0	0	0	0	0	0	0	0	0	0	0	0	0	0	0	1	0	0	0	0	0	0	0	1	0
R.VFPFPIPFPFLFPFTGASPAAK.Y	gb|TGME49_051910	| organism=Toxoplasma_gondii_ME49 | product=hypothetical protein | location=TGME49_chrXII:5647606-5648172(-) | length=188	20870	0	0	0	0	0	0	0	0	1	1	1	1	0	1	5	0	0	0	0	0	0	0	0	0	0	0	0	0	0	0	0	0	1	0	1	0	0	0	0	1	0	0	1	0	4	0
R.VFTAETLFTCPR.G	gb|TGME49_086250	| organism=Toxoplasma_gondii_ME49 | product=oocyst wall protein, putative | location=TGME49_chrV:1836015-1838462(-) | length=512	55900	0	0	0	0	0	1	1	0	0	0	0	0	0	0	2	0	0	0	0	0	0	0	0	0	0	0	0	0	0	0	0	0	0	0	0	1	1	0	0	0	0	0	0	0	2	0
R.VIAGYADTPDTVFNENK.V	gb|TGME49_112950	| organism=Toxoplasma_gondii_ME49 | product=hypothetical protein | location=TGME49_chrXI:2984880-2986292(+) | length=470	53486	0	0	0	0	0	0	0	0	0	0	0	0	0	0	0	0	0	0	0	0	0	0	0	0	0	0	0	0	0	0	0	0	0	0	0	0	0	0	0	0	0	0	0	0	0	0
R.VLGGALNGVVYAVGSIPLK.S	gb|TGME49_106450	| organism=Toxoplasma_gondii_ME49 | product=short chain dehydrogenase family protein, putative | location=TGME49_chrIX:6185143-6187487(-) | length=261	27640	0	0	0	0	0	0	0	0	2	0	0	0	0	0	2	0	0	0	0	0	0	0	0	0	0	0	0	0	0	0	0	0	0	0	0	0	0	0	1	0	0	0	0	0	1	0
R.VLLVLETTPLYLDNPK.Q	gb|TGME49_023920	| organism=Toxoplasma_gondii_ME49 | product=hypothetical protein | location=TGME49_chrX:3393510-3404185(+) | length=1941	220864	0	0	0	0	0	0	0	0	0	0	0	0	0	0	0	1	0	0	0	0	0	0	0	0	0	0	0	0	0	1	1	0	0	0	0	0	0	0	0	0	0	0	0	0	1	0
R.VLYLALPPDVFLPSVK.S	gb|TGME49_078830	| organism=Toxoplasma_gondii_ME49 | product=glucose-6-phosphate dehydrogenase, putative | location=TGME49_chrXII:5820049-5833205(+) | length=878	98280	0	0	0	1	0	0	0	0	0	0	0	0	0	0	1	0	0	0	1	0	0	0	0	0	0	0	0	0	0	1	0	0	0	1	0	0	0	0	0	0	0	0	0	0	1	0
R.VTGMDFFNHAAPVFK.T	gb|TGME49_088650	| organism=Toxoplasma_gondii_ME49 | product=hypothetical protein | location=TGME49_chrIX:2749240-2751033(-) | length=436	47923	0	0	0	0	0	0	1	0	0	0	0	0	0	0	1	0	0	0	0	0	0	0	0	0	0	0	0	0	0	0	0	0	0	0	0	0	1	0	0	0	0	0	0	0	1	0
V.DLVSLVPHASR.S	gb|TGME49_058550	| organism=Toxoplasma_gondii_ME49 | product=SRS28 | location=TGME49_chrVIIb:3324793-3325797(+) | length=291	30222	0	0	0	0	0	0	0	0	0	0	0	0	0	0	0	0	0	0	0	0	0	0	0	0	0	1	0	0	0	1	0	0	0	0	0	0	0	0	0	0	0	0	0	0	0	0
V.LQGDSCETEVDLVSLVPHASR.S	gb|TGME49_058550	| organism=Toxoplasma_gondii_ME49 | product=SRS28 | location=TGME49_chrVIIb:3324793-3325797(+) | length=291	30222	0	0	0	0	0	0	0	0	0	0	0	0	0	0	0	0	0	0	0	0	0	0	0	0	0	0	0	0	0	0	0	0	0	0	0	0	0	0	0	0	0	0	0	0	0	0
V.PDFVQTLTR.R	gb|TGME49_108080	| organism=Toxoplasma_gondii_ME49 | product=Rhoptry kinase family protein ROP5 (incomplete catalytic triad) | location=TGME49_chrXII:539776-542310(-) | length=549	60971	0	0	0	0	0	0	0	0	0	0	0	0	0	0	0	0	0	0	0	0	0	0	0	0	0	0	0	0	0	0	0	0	0	0	0	1	0	0	0	0	0	0	0	0	1	0
W.GGEQQQVQQHGQSEDR.S	gb|TGME49_086450	| organism=Toxoplasma_gondii_ME49 | product=dense granule protein 5 precursor | location=TGME49_chrV:1774431-1774793(+) | length=120	12838	0	0	0	0	0	0	0	0	0	0	0	0	0	0	0	0	0	0	0	0	0	0	0	0	0	0	0	0	0	0	0	0	0	0	0	0	0	0	0	0	0	0	0	0	0	0
A.ADPEATSCETEGSSISFTVEK.A	gb|TGME49_058550	| organism=Toxoplasma_gondii_ME49 | product=SRS28 | location=TGME49_chrVIIb:3324793-3325797(+) | length=291	30222	0	0	0	0	0	0	0	0	0	0	0	0	0	0	0	0	0	0	0	0	0	0	0	0	0	0	0	0	0	0	0	0	0	0	0	0	0	0	0	0	0	0	0	0	0	0
F.PCLGVVDPNDTFHATAHNQILNFIK.D	gb|TGME49_060190	| organism=Toxoplasma_gondii_ME49 | product=microneme protein, putative | location=TGME49_chrVIIb:2462502-2465008(+) | length=468	51460	0	0	0	0	0	2	0	0	0	0	0	0	0	0	2	0	0	0	0	0	0	0	0	0	0	0	0	0	0	0	0	0	0	0	0	1	0	0	0	0	0	0	0	0	1	0
K.AEAVPIEALTSALVK.R	gb|TGME49_097280	| organism=Toxoplasma_gondii_ME49 | product=hypothetical protein, conserved | location=TGME49_chrII:1636217-1636834(-) | length=205	22787	0	0	0	0	0	0	0	0	0	0	0	0	0	0	0	0	0	0	0	0	0	0	0	0	0	0	0	0	0	0	0	0	0	0	0	0	0	0	0	0	0	0	0	0	0	0
K.APQSQYSEEAAIHCLEALR.I	gb|TGME49_112630	| organism=Toxoplasma_gondii_ME49 | product=hypothetical protein | location=TGME49_chrXI:2831036-2847948(-) | length=2638	286441	0	1	0	0	0	0	0	0	0	0	0	0	0	0	1	0	0	0	0	0	0	0	0	0	0	0	0	0	0	0	0	0	0	0	0	0	0	0	0	0	0	0	0	0	0	0
K.ATLFSQELSNSVEYTAEAMEK.F	gb|TGME49_069860	| organism=Toxoplasma_gondii_ME49 | product=hypothetical protein | location=TGME49_chrVIII:5569683-5571099(+) | length=367	41096	0	0	0	0	0	0	1	1	0	0	0	0	0	0	2	0	0	0	0	0	0	1	0	0	0	0	0	0	0	1	0	0	0	0	0	0	2	0	0	0	0	0	0	0	2	0
K.AVSLSVDNGDFLK.D	gb|TGME49_086770	| organism=Toxoplasma_gondii_ME49 | product=hypothetical protein, conserved | location=TGME49_chrV:1631770-1632234(+) | length=154	17322	0	0	0	0	0	0	0	0	0	0	0	0	0	0	0	0	0	0	0	0	0	0	0	0	0	0	0	0	0	0	0	0	0	0	0	0	0	0	0	0	0	0	0	0	0	0
K.CGCTQAEGLLKEK.T	gb|TGME49_027100	| organism=Toxoplasma_gondii_ME49 | product=glutaredoxin, putative | location=TGME49_chrX:1031818-1032761(+) | length=112	12403	0	0	0	0	0	0	0	0	0	0	0	0	0	0	0	0	0	0	0	0	0	0	0	0	0	0	0	0	0	0	0	0	0	0	0	0	0	0	0	0	0	0	0	0	0	0
K.EAAGQPEAICQSGVLEDGKCR.T	gb|TGME49_009610	| organism=Toxoplasma_gondii_ME49 | product=oocyst wall protein COWP, putative | location=TGME49_chrIb:1358578-1360076(-) | length=462	50701	0	0	0	0	0	0	0	1	0	0	0	0	0	0	1	0	0	0	0	0	0	0	0	0	0	0	0	0	0	0	0	0	0	0	0	0	0	0	0	0	0	0	0	0	0	0
K.FVEATSGNFFDDVNPATEELICK.V	gb|TGME49_022160	| organism=Toxoplasma_gondii_ME49 | product=aldehyde dehydrogenase, putative | location=TGME49_chrII:898292-904934(-) | length=497	53702	0	0	0	0	0	1	0	0	0	0	0	0	0	0	1	0	0	0	0	0	0	0	0	0	0	0	0	0	0	0	0	0	0	0	0	1	0	0	0	0	0	0	0	0	1	0
K.GCATFLAQVIVLNHPGEIK.N	gb|TGME49_086420	| organism=Toxoplasma_gondii_ME49 | product=elongation factor 1-alpha, putative | location=TGME49_chrV:1785317-1787253(-) | length=448	49006	0	0	0	0	0	0	0	0	1	0	0	0	0	0	1	0	0	0	0	0	1	0	0	0	0	0	0	0	0	1	0	0	0	0	0	1	0	0	0	0	0	0	0	0	1	0
K.ITTPAMCQTLCQQR.D	gb|TGME49_035390	| organism=Toxoplasma_gondii_ME49 | product=PAN domain-containing protein | location=TGME49_chrX:4764800-4772937(-) | length=1233	135828	0	2	0	1	1	1	1	1	0	0	2	0	0	0	9	0	0	0	0	0	0	0	0	0	0	0	0	0	0	0	0	0	1	0	0	1	0	0	0	0	0	0	0	0	2	0
K.KLDGATAVALEAHEMGDLAAL.A	gb|TGME49_020400	| organism=Toxoplasma_gondii_ME49 | product=actin depolymerizing factor | location=TGME49_chrV:367647-368960(-) | length=118	12922	0	0	0	0	0	0	0	0	0	0	1	0	0	0	1	0	0	0	0	0	0	0	0	0	0	0	0	0	0	0	0	0	0	0	0	0	0	0	0	0	0	0	0	0	0	0
K.LDPLLEEQFNTGR.L	gb|TGME49_045460	| organism=Toxoplasma_gondii_ME49 | product=40S ribosomal protein S8, putative | location=TGME49_chrXII:2268316-2272126(-) | length=205	23561	0	0	0	0	0	0	0	0	1	0	0	0	0	0	1	0	0	0	0	0	0	0	0	1	0	0	0	0	0	1	0	0	0	0	0	0	0	0	0	0	0	0	0	0	0	0
K.NFGVAVINENLFALNK.E	gb|TGME49_026960	| organism=Toxoplasma_gondii_ME49 | product=phosphofructokinase, putative | location=TGME49_chrX:1130220-1141763(-) | length=1225	131362	0	0	0	1	0	0	0	0	0	0	0	0	0	0	1	0	0	0	0	0	0	0	0	0	0	0	0	0	0	0	0	0	1	0	0	0	0	0	0	0	0	0	0	0	1	0
K.NNSLEQFFINITNEMLQK.N	gb|TGME49_035470	| organism=Toxoplasma_gondii_ME49 | product=myosin A, putative | location=TGME49_chrX:4823394-4829068(+) | length=831	93320	0	0	0	0	0	0	0	0	0	0	0	0	0	0	0	0	0	0	0	0	0	0	0	0	0	0	0	0	0	0	0	0	0	0	0	0	0	0	0	0	0	0	0	0	0	0
K.QFGDTLDSSAGHSR.L	gb|TGME49_059670	| organism=Toxoplasma_gondii_ME49 | product=von Willebrand factor type A domain-containing protein | location=TGME49_chrVIIb:2714625-2718144(+) | length=929	99084	0	0	0	0	0	0	0	0	0	0	0	0	0	0	0	0	0	1	0	0	0	0	0	0	0	0	0	0	0	1	0	0	1	0	0	0	0	0	0	0	0	0	0	0	1	0
K.QQLCSTIPVTLNK.N	gb|TGME49_094600	| organism=Toxoplasma_gondii_ME49 | product=hypothetical protein | location=TGME49_chrIa:989115-990812(+) | length=565	64225	0	1	0	0	0	0	1	0	0	0	0	0	0	0	2	0	0	0	0	0	0	0	0	0	0	0	0	0	0	0	1	0	0	0	0	0	0	0	0	0	0	0	0	0	1	0
K.SPLVTGFLFLNPTELWVK.L	gb|TGME49_053030	| organism=Toxoplasma_gondii_ME49 | product=alpha-glucosidase II, putative | location=TGME49_chrIII:684346-696964(+) | length=1616	183343	0	1	0	0	0	0	0	0	0	0	0	0	0	0	1	0	0	0	0	0	0	0	0	0	0	0	0	0	0	0	0	1	0	0	0	0	0	0	0	0	0	0	0	0	1	1
K.SSSNQLTECWVSR.N	gb|TGME49_069120	| organism=Toxoplasma_gondii_ME49 | product=oxidoreductase, putative | location=TGME49_chrVIII:6046786-6048616(-) | length=363	39948	0	0	0	0	0	0	0	1	0	0	0	0	0	0	1	0	0	0	0	0	0	0	1	0	0	0	0	0	0	1	0	0	0	0	0	0	0	0	0	0	0	0	0	0	0	0
K.TEPITDLDVLEQLR.A	gb|TGME49_023920	| organism=Toxoplasma_gondii_ME49 | product=hypothetical protein | location=TGME49_chrX:3393510-3404185(+) | length=1941	220864	0	0	0	0	0	0	0	0	0	0	0	0	0	0	0	0	0	0	0	0	0	0	0	0	0	0	0	0	0	0	1	0	0	0	0	0	0	0	0	0	0	0	0	0	1	0
K.TLSSVGIDVEDDIMDAFFK.A	gb|TGME49_109810	| organism=Toxoplasma_gondii_ME49 | product=60S acidic ribosomal protein P2, putative | location=TGME49_chrXI:820429-821256(-) | length=113	11768	0	0	0	0	0	0	0	0	0	0	1	0	0	2	3	0	0	0	0	0	0	0	0	0	0	0	0	0	0	0	0	0	0	0	0	0	0	0	0	0	0	1	0	0	1	0
K.VDATSETDIADK.Q	gb|TGME49_011680	| organism=Toxoplasma_gondii_ME49 | product=protein disulfide isomerase | location=TGME49_chrIV:1603696-1605520(+) | length=471	52802	0	0	0	0	0	1	0	0	0	0	0	0	0	0	1	0	0	0	0	0	0	0	0	0	0	0	0	0	0	0	0	0	0	0	0	1	0	0	0	0	0	0	0	0	1	0
K.VENGQVTSAAACQQLCR.A	gb|TGME49_035210	| organism=Toxoplasma_gondii_ME49 | product=PAN domain-containing protein | location=TGME49_chrX:4717078-4719453(+) | length=399	43453	0	2	0	1	2	2	1	0	1	1	0	0	0	0	10	0	0	0	0	0	0	0	0	0	0	0	0	0	0	0	0	0	1	0	0	0	0	0	0	0	0	0	0	0	1	0
K.VGDTASNAMENVK.D	gb|TGME49_076880	| organism=Toxoplasma_gondii_ME49 | product=late embryogenesis abundant domain-containing protein | location=TGME49_chrXII:6869647-6870409(+) | length=123	12799	0	0	0	0	0	0	0	0	0	0	0	0	0	0	0	0	0	0	0	0	0	0	0	0	0	0	0	0	0	0	0	0	0	0	0	0	0	0	0	0	0	0	0	0	0	0
K.VNQIGTVSESIEACQLAQK.N	gb|TGME49_068850	| organism=Toxoplasma_gondii_ME49 | product=enolase 2 | location=TGME49_chrVIII:6245932-6248010(-) | length=475	52114	0	0	0	1	1	1	0	0	0	1	0	0	0	0	4	0	0	0	0	0	0	0	0	0	0	0	0	0	0	0	0	0	0	0	0	1	0	0	0	0	0	0	0	0	1	0
K.VQIVGDDLLVTNPTR.I	gb|TGME49_068850	| organism=Toxoplasma_gondii_ME49 | product=enolase 2 | location=TGME49_chrVIII:6245932-6248010(-) | length=475	52114	0	0	0	0	0	1	0	0	0	0	1	0	0	0	2	0	0	0	0	0	0	0	0	0	0	0	0	0	0	0	0	0	0	0	0	0	0	0	0	0	0	0	0	0	0	0
K.YIATLAGNPTDK.M	gb|TGME49_068850	| organism=Toxoplasma_gondii_ME49 | product=enolase 2 | location=TGME49_chrVIII:6245932-6248010(-) | length=475	52114	0	0	0	0	0	1	0	0	0	0	0	0	0	0	1	0	0	0	0	0	0	0	0	0	0	0	0	0	0	0	0	0	0	0	0	0	0	0	0	0	0	0	0	0	0	0
L.PYDYNALEPYISAK.T	gb|TGME49_116190	| organism=Toxoplasma_gondii_ME49 | product=superoxide dismutase, putative | location=TGME49_chrXI:5185324-5186620(+) | length=258	29678	0	0	0	0	0	0	0	0	0	0	0	0	0	0	0	0	0	0	0	0	0	0	0	0	0	0	0	0	0	0	0	0	0	0	0	0	0	0	1	0	0	0	0	0	1	0
Q.PSVVQEGLQQNR.D	gb|TGME49_116550	| organism=Toxoplasma_gondii_ME49 | product=hypothetical protein | location=TGME49_chrXI:5400662-5401095(+) | length=113	12988	0	0	0	0	0	0	0	0	0	0	0	2	0	0	2	0	0	0	0	0	0	0	0	0	0	0	0	0	0	0	0	0	0	0	0	0	0	0	0	0	0	0	0	0	0	0
R.AAEASCPPTPTVSETSPEK.A	gb|TGME49_053030	| organism=Toxoplasma_gondii_ME49 | product=alpha-glucosidase II, putative | location=TGME49_chrIII:684346-696964(+) | length=1616	183343	0	0	0	0	0	0	0	0	0	0	0	0	0	0	0	0	0	0	0	0	0	0	0	0	0	0	0	0	0	0	0	0	0	0	0	0	0	0	0	0	0	0	0	0	0	1
R.AAPNASGNLSSQASK.R	gb|TGME49_026910	| organism=Toxoplasma_gondii_ME49 | product=glycogen debranching enzyme, putative | location=TGME49_chrX:1172628-1189179(-) | length=1882	208018	0	0	0	0	0	0	0	0	0	0	0	0	0	0	0	0	0	0	0	0	0	0	0	0	0	0	0	0	0	0	0	0	0	0	0	0	0	0	0	0	0	0	0	0	0	0
R.AGCYYWTWVQTTQSCYLK.N	gb|TGME49_035200	| organism=Toxoplasma_gondii_ME49 | product=PAN domain-containing protein | location=TGME49_chrX:4706208-4714533(-) | length=1931	210483	0	2	0	1	1	1	3	1	1	0	0	0	0	0	10	0	0	0	0	0	0	0	0	0	0	0	0	0	0	0	0	0	1	0	0	0	0	0	0	0	0	0	0	0	1	0
R.DTATDLVDQLKDSLSDYFGS.E	gb|TGME49_059900	| organism=Toxoplasma_gondii_ME49 | product=hypothetical protein, conserved | location=TGME49_chrVIIb:2614466-2616628(+) | length=720	81632	0	0	0	0	0	0	0	0	0	0	0	0	0	0	0	0	0	0	0	0	0	0	0	0	0	0	0	0	0	0	0	0	0	0	0	0	0	0	0	1	0	0	0	0	1	0
R.ELADVVLYDVVK.G	gb|TGME49_032350	| organism=Toxoplasma_gondii_ME49 | product=lactate dehydrogenase | location=TGME49_chrVIII:2026385-2027912(+) | length=329	35548	0	0	0	0	0	0	0	1	0	0	0	0	0	0	1	0	0	0	0	0	0	0	0	0	0	0	0	0	0	0	0	0	0	0	0	0	0	0	0	0	0	0	0	0	0	0
R.FMVPSDVVMLEGQPASTEVVIGLTTR.W	gb|TGME49_005250	| organism=Toxoplasma_gondii_ME49 | product=Rhoptry kinase family protein ROP18 | location=TGME49_chrVIIa:1479903-1481567(-) | length=554	62666	0	0	0	0	0	0	0	0	0	0	0	0	0	0	0	0	0	0	0	0	0	0	0	0	0	0	0	0	0	0	0	0	0	0	0	0	0	0	0	0	0	0	0	0	0	0
R.FSDSEGCLDANQIR.A	gb|TGME49_113380	| organism=Toxoplasma_gondii_ME49 | product=hypothetical protein, conserved | location=TGME49_chrXI:3319615-3322159(+) | length=274	31513	0	0	0	0	0	0	0	1	0	0	0	0	0	0	1	0	0	0	0	0	0	0	1	0	0	0	0	0	0	1	0	0	0	0	0	0	0	1	0	0	0	0	0	0	1	0
R.GCQLLGVSVDSK.F	gb|TGME49_017890	| organism=Toxoplasma_gondii_ME49 | product=peroxiredoxin | location=TGME49_chrXII:2175794-2176384(-) | length=196	21722	0	0	0	0	0	0	0	0	0	1	0	0	0	0	1	0	0	0	0	0	0	0	0	0	1	0	0	0	0	1	0	0	0	0	0	0	0	0	0	0	0	0	0	0	0	0
R.GLSPVCDYEATILAPVR.A	gb|TGME49_100100	| organism=Toxoplasma_gondii_ME49 | product=rhoptry neck protein 2 | location=TGME49_chrXII:189596-200095(-) | length=1404	157821	0	1	0	0	0	0	0	0	0	0	0	0	0	0	1	0	0	0	0	0	0	0	0	0	0	0	0	0	0	0	0	0	1	0	0	0	0	0	0	0	0	0	0	0	1	0
R.GSVAENKTENAGIER.A	gb|TGME49_055420	| organism=Toxoplasma_gondii_ME49 | product=hypothetical protein | location=TGME49_chrVIIb:4769251-4770982(-) | length=278	30213	0	0	0	0	0	0	0	1	0	0	0	0	0	0	1	0	0	0	0	0	0	0	0	0	0	0	0	0	0	0	0	0	0	0	0	0	0	1	0	0	0	0	0	0	1	0
R.KESDFLVLPCDMLHLETLDDTVVK.A	gb|TGME49_069120	| organism=Toxoplasma_gondii_ME49 | product=oxidoreductase, putative | location=TGME49_chrVIII:6046786-6048616(-) | length=363	39948	0	0	0	0	0	0	0	1	0	0	0	0	0	0	1	0	0	0	0	0	0	0	0	0	0	0	0	0	0	0	0	0	0	0	0	0	0	0	0	0	0	0	0	0	0	0
R.KVSQQIDVPCEAQTQEEVCEDVPR.K	gb|TGME49_094600	| organism=Toxoplasma_gondii_ME49 | product=hypothetical protein | location=TGME49_chrIa:989115-990812(+) | length=565	64225	0	1	0	1	2	1	1	1	0	0	0	0	0	0	7	0	0	0	0	0	0	0	0	0	0	0	0	0	0	0	0	0	0	0	0	0	0	0	0	0	0	0	0	0	0	0
R.LCASNDQCFFWTFIPSK.H	gb|TGME49_054430	| organism=Toxoplasma_gondii_ME49 | product=microneme protein, putative | location=TGME49_chrIII:1730736-1733425(-) | length=654	71124	0	0	0	0	2	2	1	1	1	1	1	0	0	0	9	0	0	0	0	0	0	0	0	0	0	0	0	0	0	0	0	0	0	0	0	0	0	1	0	1	0	0	0	0	2	0
R.LLDLASPVTIVGDLTR.N	gb|TGME49_106060	| organism=Toxoplasma_gondii_ME49 | product=hypothetical protein | location=TGME49_chrIX:5872701-5886987(-) | length=2960	326858	0	1	0	0	0	0	0	0	0	0	0	0	0	0	1	0	0	0	0	0	0	0	0	0	0	0	0	0	0	0	1	0	0	0	0	0	0	0	0	0	0	0	0	0	1	0
R.LLVDVFSSPAFDEMR.N	gb|TGME49_003580	| organism=Toxoplasma_gondii_ME49 | product=NAD-binding domain-containing protein | location=TGME49_chrVIIa:2380855-2383638(+) | length=407	46072	0	0	0	0	0	0	0	0	0	0	0	0	0	0	0	0	0	0	0	0	0	0	0	0	0	0	0	0	0	0	0	0	0	0	0	0	0	0	0	0	0	0	0	0	0	0
R.LSTGPSGLSDTPILSFAVQK.Q	gb|TGME49_115480	| organism=Toxoplasma_gondii_ME49 | product=acyl-CoA oxidase, putative | location=TGME49_chrXI:4749676-4755772(-) | length=856	94123	0	0	0	0	0	0	0	0	0	0	0	0	0	0	0	0	0	0	0	0	0	0	0	0	0	0	0	0	0	0	0	0	0	0	0	0	0	0	0	0	0	0	0	0	0	0
R.LTSDYDALDVANK.I	gb|TGME49_038010	| organism=Toxoplasma_gondii_ME49 | product=ribosomal protein L23a, putative | location=TGME49_chrVI:8572-11384(+) | length=326	36435	0	0	0	0	0	0	0	0	0	1	0	0	0	0	1	0	0	0	0	0	0	0	0	0	0	0	0	0	0	0	0	0	0	0	0	0	0	0	0	0	0	0	0	0	0	0
R.LTSVAQEATNIAK.Q	gb|TGME49_076870	| organism=Toxoplasma_gondii_ME49 | product=LEA1 protein, putative | location=TGME49_chrXII:6871313-6871828(-) | length=171	17916	0	0	0	0	0	0	0	0	0	0	0	0	0	0	0	0	0	0	0	0	0	0	0	0	0	0	1	0	0	1	0	0	0	0	0	0	0	0	0	0	0	0	0	0	0	0
R.LVSPEATAQLLQTK.Q	gb|TGME49_003240	| organism=Toxoplasma_gondii_ME49 | product=hypothetical protein | location=TGME49_chrVIIa:2613765-2621264(-) | length=739	80263	0	0	0	0	0	0	0	0	0	0	0	0	0	0	0	0	0	0	1	0	0	0	0	0	0	0	0	0	0	1	0	0	0	0	0	0	0	0	0	0	0	0	0	0	0	0
R.SEELAFEYCNAGGIATIANVICK.S	gb|TGME49_112630	| organism=Toxoplasma_gondii_ME49 | product=hypothetical protein | location=TGME49_chrXI:2831036-2847948(-) | length=2638	286441	0	0	0	0	0	0	0	0	0	0	0	0	0	0	0	0	0	0	0	0	0	0	0	0	0	0	0	0	0	0	0	0	0	0	0	0	0	0	0	0	0	0	0	0	0	0
R.STDDLQESRADLECIFAGGEAPK.R	gb|TGME49_009470	| organism=Toxoplasma_gondii_ME49 | product=hypothetical protein | location=TGME49_chrIb:1248379-1251370(-) | length=520	57616	0	0	0	0	0	0	1	2	0	0	0	0	0	0	3	0	0	0	0	0	0	0	0	0	0	0	0	0	0	0	0	0	0	0	0	0	1	1	0	0	0	0	0	0	2	0
R.VFANPLVASDAPTTYPEAAQK.N	gb|TGME49_115730	| organism=Toxoplasma_gondii_ME49 | product=apical membrane antigen, putative | location=TGME49_chrXI:4941606-4943921(+) | length=388	42516	0	0	0	0	1	0	0	0	0	0	0	0	0	0	1	0	0	0	0	0	0	0	0	0	0	0	0	0	0	0	0	0	0	0	0	0	0	0	0	0	0	0	0	0	0	0
R.VIPCSVYCNGEYGLK.D	gb|TGME49_032350	| organism=Toxoplasma_gondii_ME49 | product=lactate dehydrogenase | location=TGME49_chrVIII:2026385-2027912(+) | length=329	35548	0	0	0	0	0	0	0	0	0	0	0	0	0	0	0	0	0	0	0	0	0	0	0	0	0	0	0	0	0	0	0	0	0	0	0	0	0	0	0	0	0	0	0	0	0	0
R.VLDLAPSFGEGPVEIVSR.S	gb|TGME49_026430	| organism=Toxoplasma_gondii_ME49 | product=reticulon domain-containing protein | location=TGME49_chrX:1589157-1589747(-) | length=196	21621	0	0	0	0	0	0	0	0	0	0	0	0	0	0	0	0	0	0	0	0	0	0	0	0	0	1	0	0	0	1	0	0	0	0	0	0	0	0	0	0	0	0	0	0	0	0
R.VTFMADETDLAGR.S	gb|TGME49_009290	| organism=Toxoplasma_gondii_ME49 | product=40S ribosomal protein S28, putative | location=TGME49_chrIb:1189504-1189710(-) | length=68	7588	0	0	0	0	0	0	0	0	0	0	0	0	1	0	1	0	0	0	0	0	0	0	0	0	0	0	0	0	0	0	0	0	0	0	0	0	0	0	0	0	0	0	0	0	0	0
R.VVEVLKEEIQER.V	gb|TGME49_031630	| organism=Toxoplasma_gondii_ME49 | product=membrane skeletal protein IMC1, putative | location=TGME49_chrVIII:1511369-1513529(-) | length=452	50172	0	0	0	0	0	0	0	0	0	0	0	0	0	0	0	0	0	0	0	0	0	0	0	0	0	0	0	0	0	0	0	0	0	0	0	0	0	0	0	0	0	0	0	0	0	0
R.VVTSFLETLLVELQPDLR.F	gb|TGME49_090670	| organism=Toxoplasma_gondii_ME49 | product=cytosol aminopeptidase | location=TGME49_chrIX:3921458-3926651(+) | length=563	59842	0	0	0	0	1	0	0	0	0	0	0	0	0	0	1	0	0	0	0	0	0	0	0	0	0	0	0	0	0	0	0	0	0	0	0	0	0	0	0	0	0	0	0	0	0	0
R.YGAPEVLEHPETPYTYSR.D	gb|TGME49_009980	| organism=Toxoplasma_gondii_ME49 | product=Rhoptry kinase family protein ROP42 (incomplete catalytic triad) | location=TGME49_chrIb:1609262-1610977(-) | length=571	61799	0	0	0	0	0	0	0	0	0	0	0	0	0	0	0	0	0	0	0	0	0	0	0	0	0	0	0	0	0	0	0	0	0	0	0	1	0	0	0	0	0	0	0	0	1	0
V.EAANVITGPK.T	gb|TGME49_009920	| organism=Toxoplasma_gondii_ME49 | product=PAN domain-containing protein | location=TGME49_chrIb:1546653-1549085(+) | length=810	87272	0	0	0	0	0	0	0	0	0	0	0	0	0	0	0	0	0	0	0	0	0	0	0	0	0	0	0	0	0	0	0	0	1	0	0	0	0	0	0	0	0	0	0	0	1	0
V.LPCDMLHLETLDDTVVK.A	gb|TGME49_069120	| organism=Toxoplasma_gondii_ME49 | product=oxidoreductase, putative | location=TGME49_chrVIII:6046786-6048616(-) | length=363	39948	0	0	0	0	0	0	0	1	0	0	0	0	0	0	1	0	0	0	0	0	0	0	0	0	0	0	0	0	0	0	0	0	0	0	0	0	0	0	0	0	0	0	0	0	0	0
A.PEEHPVLLTEAPLNPK.A	gb|TGME49_009030	| organism=Toxoplasma_gondii_ME49 | product=actin | location=TGME49_chrIb:996722-998284(+) | length=376	41908	0	0	0	0	0	0	0	0	0	0	0	0	0	0	0	0	0	0	0	0	0	0	0	0	0	0	0	0	0	0	0	0	0	0	0	0	2	0	0	0	0	0	0	0	2	0
A.YGSASNADVHR.V	gb|TGME49_108840	| organism=Toxoplasma_gondii_ME49 | product=SRS51 | location=TGME49_chrXI:286974-288056(+) | length=360	38053	0	0	0	0	0	0	1	0	0	0	0	0	0	0	1	0	0	0	0	0	0	0	0	0	0	0	0	0	0	0	0	0	0	0	0	0	0	0	0	0	0	0	0	0	0	0
C.AQVFAESLHSAIYAETQDAAFTK.D	gb|TGME49_070950	| organism=Toxoplasma_gondii_ME49 | product=hypothetical protein | location=TGME49_chrVIII:4836399-4837598(-) | length=357	38019	0	1	0	1	1	1	1	0	0	0	0	0	0	0	5	0	0	0	0	0	0	0	0	0	0	0	0	0	0	0	0	0	0	0	0	0	0	0	0	0	0	0	0	0	0	0
D.NFEVVMSYFVLK.V	gb|cgd5_4030	| organism=Cryptosporidium_parvum | product=hypothetical protein | location=CM000433:922542-924155(+) | length=537	62965	0	0	0	0	0	0	0	1	0	0	0	0	0	0	1	0	0	0	0	0	0	0	0	0	0	0	0	0	0	0	0	0	0	0	0	0	0	0	0	0	0	0	0	0	0	0
I.SYTDEEVVSSDFVHCK.F	gb|TGME49_089690	| organism=Toxoplasma_gondii_ME49 | product=glyceraldehyde-3-phosphate dehydrogenase | location=TGME49_chrIX:3472938-3474392(-) | length=340	36628	0	0	0	0	0	0	1	1	0	0	0	0	0	0	2	0	0	0	0	0	0	0	0	0	0	0	0	0	0	0	0	0	0	0	0	0	0	0	0	0	0	0	0	0	0	0
K.AGAAPTTEPETLTEAAPAAVAGSEK.T	gb|TGME49_097470	| organism=Toxoplasma_gondii_ME49 | product=myosin light chain 2, putative | location=TGME49_chrII:1786006-1793920(+) | length=367	40556	0	0	0	0	0	0	1	0	0	0	0	0	0	0	1	0	0	0	0	0	0	1	0	0	0	0	0	0	0	1	0	0	0	0	0	0	1	0	0	0	0	0	0	0	1	0
K.ALFDALSQTYGYLTPELWTPTVYTK.S	gb|TGME49_105520	| organism=Toxoplasma_gondii_ME49 | product=40S ribosomal protein S2, putative | location=TGME49_chrIX:5542686-5545127(+) | length=269	29336	0	0	0	0	0	0	0	3	0	0	0	0	0	0	3	0	0	0	0	0	0	0	0	0	0	0	0	0	0	0	0	0	0	0	0	0	0	0	0	0	0	0	0	0	0	0
K.APNLLDETLCDPDKDCYQVCCEVMK.A	gb|TGME49_094330	| organism=Toxoplasma_gondii_ME49 | product=EGF-like domain-containing protein | location=TGME49_chrIa:801830-806848(+) | length=1125	120616	0	0	0	0	0	0	0	0	0	0	0	0	0	0	0	0	0	0	0	0	0	0	0	0	0	0	0	0	0	0	0	0	0	0	0	0	0	0	0	0	0	0	0	0	0	0
K.ATLKVEGESSGTDEEATPQEGPSESAEPQR.E	gb|TGME49_058200	| organism=Toxoplasma_gondii_ME49 | product=glutamic acid-rich protein, putative | location=TGME49_chrVIIb:3504970-3507180(+) | length=736	82465	0	0	0	0	1	1	0	0	0	0	0	0	0	0	2	0	0	0	0	0	0	0	0	0	0	0	0	0	0	0	0	0	0	0	0	0	0	0	0	0	0	0	0	0	0	0
K.CPATHFVETFVGDGNVNLQR.C	gb|TGME49_055460	| organism=Toxoplasma_gondii_ME49 | product=EGF-like domain-containing protein | location=TGME49_chrVIIb:4738233-4743056(-) | length=1607	172021	0	0	0	0	0	0	0	0	0	0	0	0	0	0	0	0	0	0	0	0	0	0	0	0	0	0	0	0	0	0	0	0	0	0	0	0	0	0	0	0	0	0	0	0	0	1
K.CSGEAGEKLCSVIK.S	gb|TGME49_027100	| organism=Toxoplasma_gondii_ME49 | product=glutaredoxin, putative | location=TGME49_chrX:1031818-1032761(+) | length=112	12403	0	0	0	0	0	0	0	0	0	0	0	0	0	0	0	0	0	0	0	0	0	0	0	0	0	0	0	0	0	0	0	0	0	0	0	0	0	0	0	0	0	0	0	0	0	0
K.DAGAIAGLNVIR.I	gb|cgd7_360	| organism=Cryptosporidium_parvum | product=heat shock protein, Hsp70 | location=CM000435:85591-87558(+) | length=655	71871	0	0	0	0	0	0	0	0	0	0	0	0	0	0	0	0	0	0	0	0	0	0	0	0	0	0	0	0	0	0	0	0	0	0	0	0	0	0	0	0	0	0	0	0	0	0
K.DASKEAAASIGQGVSNAAR.D	gb|TGME49_076850	| organism=Toxoplasma_gondii_ME49 | product=late embryogenesis abundant domain-containing protein | location=TGME49_chrXII:6877099-6877413(-) | length=104	10711	0	0	0	0	0	0	0	0	0	0	0	0	0	0	0	0	0	0	0	0	0	0	0	0	0	0	0	0	0	0	0	0	0	0	0	0	0	0	0	0	0	0	0	0	0	0
K.DATGEVGELHGAETQTPQLAAEAETAGAEQEAGR.A	gb|TGME49_108710	| organism=Toxoplasma_gondii_ME49 | product=hypothetical protein, conserved | location=TGME49_chrXI:268348-277143(+) | length=1108	124534	0	0	0	0	0	0	0	0	0	0	0	0	0	0	0	0	0	0	0	0	0	0	0	0	0	0	0	0	0	0	0	0	0	0	0	0	0	0	0	0	0	0	0	0	0	0
K.DGVYLPAELLTASMLAFVK.K	gb|TGME49_026830	| organism=Toxoplasma_gondii_ME49 | product=DnaK family protein | location=TGME49_chrX:1251479-1254295(-) | length=938	103192	0	0	0	0	0	0	0	1	0	0	0	0	0	0	1	0	0	0	0	0	0	0	0	0	0	0	0	0	0	0	0	0	0	1	0	0	0	0	0	0	0	0	0	0	1	0
K.DSTATSFWVTGESTIGLVSGPK.D	gb|TGME49_035210	| organism=Toxoplasma_gondii_ME49 | product=PAN domain-containing protein | location=TGME49_chrX:4717078-4719453(+) | length=399	43453	0	1	0	1	0	1	0	1	0	0	0	0	0	0	4	0	0	0	0	0	0	0	0	0	0	0	0	0	0	0	0	0	1	1	0	1	0	0	0	0	0	0	0	0	3	0
K.ESDFLVLPCDMLHLETLDDTVVK.A	gb|TGME49_069120	| organism=Toxoplasma_gondii_ME49 | product=oxidoreductase, putative | location=TGME49_chrVIII:6046786-6048616(-) | length=363	39948	0	0	0	0	0	0	0	0	0	0	0	0	0	0	0	0	0	0	0	0	0	0	0	0	0	0	0	0	0	0	0	0	0	0	0	0	0	1	0	0	0	0	0	0	1	0
K.EVLHDKVEQVVVSNR.I	gb|TGME49_088380	| organism=Toxoplasma_gondii_ME49 | product=heat shock protein 90 | location=TGME49_chrIX:2575419-2579813(+) | length=708	81933	0	0	0	1	0	1	0	0	0	0	0	0	0	0	2	0	0	0	0	0	0	0	0	0	0	0	0	0	0	0	0	0	0	0	0	0	0	0	0	0	0	0	0	0	0	0
K.FAVPGGFVDPTDGPLIVTPILR.E	gb|TGME49_047220	| organism=Toxoplasma_gondii_ME49 | product=hypothetical protein | location=TGME49_chrXII:3158615-3161574(-) | length=475	52373	0	0	0	0	0	0	0	0	0	0	0	0	0	0	0	0	0	0	0	0	0	0	0	0	0	0	0	0	0	0	0	0	0	0	0	1	0	0	0	0	0	0	0	0	1	0
K.FISYFDSAGELEAPNK.N	gb|TGME49_026910	| organism=Toxoplasma_gondii_ME49 | product=glycogen debranching enzyme, putative | location=TGME49_chrX:1172628-1189179(-) | length=1882	208018	0	1	0	0	0	0	0	0	0	0	0	0	0	0	1	0	0	0	0	0	0	0	0	0	0	0	0	0	0	0	0	0	0	0	0	0	0	0	0	0	0	0	0	0	0	0
K.FVEFYGPGVQTLTLADR.A	gb|TGME49_026730	| organism=Toxoplasma_gondii_ME49 | product=aconitate hydratase, putative | location=TGME49_chrX:1344726-1351897(-) | length=1055	114885	0	0	0	0	0	0	0	0	0	0	0	0	0	0	0	0	0	0	1	0	0	0	0	0	0	0	0	0	0	1	0	0	0	0	0	0	0	0	0	0	0	0	0	0	0	0
K.GIISYTDEEVVSSDFVHCK.F	gb|TGME49_089690	| organism=Toxoplasma_gondii_ME49 | product=glyceraldehyde-3-phosphate dehydrogenase | location=TGME49_chrIX:3472938-3474392(-) | length=340	36628	0	0	0	0	0	0	0	1	0	0	0	0	0	0	1	0	0	0	0	0	0	1	0	0	0	0	0	0	0	1	0	0	0	0	0	0	1	0	0	0	0	0	0	0	1	0
K.GLETLPLTDDEKATMGLDGLSER.C	gb|TGME49_036040	| organism=Toxoplasma_gondii_ME49 | product=fructose-1,6-bisphosphate aldolase | location=TGME49_chrX:5190381-5192419(+) | length=433	46960	0	0	0	0	0	0	2	0	0	0	0	0	0	0	2	0	0	0	0	0	0	0	0	0	0	0	0	0	0	0	0	0	0	0	0	0	1	0	0	0	0	0	0	0	1	0
K.GLSNKDLDTNQYLIVDNIVR.I	Rev_gb|cgd3_2180	| organism=Cryptosporidium_parvum | product=type I fatty acid synthase | location=CM000431:569407-594138(+) | length=8243	920812	0	1	0	0	0	0	0	1	1	0	0	0	0	0	3	1	0	0	1	0	0	0	1	0	0	0	0	0	0	3	0	0	0	0	0	1	0	0	0	0	0	1	0	0	2	0
K.GMSDNLYTLVEDTIK.N	gb|TGME49_065120	| organism=Toxoplasma_gondii_ME49 | product=hypothetical protein, conserved | location=TGME49_chrIX:1853426-1855288(+) | length=620	70133	0	0	0	0	0	0	0	0	0	0	0	0	0	0	0	0	0	0	0	0	0	0	0	0	0	0	0	0	0	0	0	0	0	0	0	0	0	0	0	0	0	0	0	0	0	0
K.GTDDHLTTSMDKASVESQLPR.R	gb|TGME49_003310	| organism=Toxoplasma_gondii_ME49 | product=dense granule protein 7 | location=TGME49_chrVIIa:2568343-2569053(+) | length=236	25919	0	0	0	0	0	0	0	0	0	0	0	0	0	0	0	0	0	0	0	0	0	0	0	0	0	0	0	0	0	0	0	0	0	0	0	0	0	0	0	0	0	0	0	0	0	0
K.GVVDSDDLPLNVSR.E	gb|TGME49_044560	| organism=Toxoplasma_gondii_ME49 | product=heat shock protein 90, putative | location=TGME49_chrVI:3326807-3332278(+) | length=847	96824	0	0	0	0	1	0	0	0	0	0	0	0	0	0	1	0	0	0	1	0	0	0	0	0	0	0	0	0	0	1	0	0	0	0	0	0	0	0	0	0	0	0	0	0	0	0
K.IENVEGLVNFDEILAEADGIMIAR.G	gb|TGME49_056760	| organism=Toxoplasma_gondii_ME49 | product=pyruvate kinase, putative | location=TGME49_chrVIIb:4428076-4431637(-) | length=531	57530	0	0	0	0	0	1	0	0	0	0	0	0	0	0	1	0	0	0	0	0	0	0	0	0	0	0	0	0	0	0	0	0	0	0	0	0	0	0	0	0	0	0	0	0	0	0
K.IQGLMQNAEPSADVR.E	gb|TGME49_043930	| organism=Toxoplasma_gondii_ME49 | product=hypothetical protein | location=TGME49_chrVI:2864215-2869963(-) | length=943	101348	0	0	0	0	0	0	0	0	0	0	0	0	0	0	0	0	0	0	0	0	0	1	0	0	0	0	0	0	0	1	0	0	0	0	0	0	1	0	0	0	0	0	0	0	1	0
K.KIEEVFDALQPALAVCDFNPLR.L	gb|TGME49_006400	| organism=Toxoplasma_gondii_ME49 | product=DNA photolyase, putative | location=TGME49_chrVIIa:982785-985658(-) | length=631	70451	0	0	0	0	1	0	0	0	0	0	0	0	0	0	1	0	0	0	0	0	0	0	0	0	0	0	0	0	0	0	0	0	0	0	0	1	0	0	0	0	0	0	0	0	1	0
K.KNAAVSSTPVNQDEAAQE.N	gb|TGME49_048460	| organism=Toxoplasma_gondii_ME49 | product=ubiquitin, putative | location=TGME49_chrXII:3852566-3854670(+) | length=216	24405	0	0	0	0	0	0	0	0	0	0	0	0	0	0	0	0	0	0	0	0	0	0	0	0	0	0	0	0	0	0	0	0	0	0	0	0	0	0	1	0	0	0	0	0	1	0
K.LSFIECDCR.K	gb|TGME49_119890	| organism=Toxoplasma_gondii_ME49 | product=hypothetical protein | location=TGME49_chrIV:667685-668805(-) | length=236	25535	0	0	0	0	0	0	0	0	0	0	0	0	0	0	0	0	0	0	0	0	0	0	0	0	0	0	0	0	0	0	0	0	0	0	0	0	0	0	1	0	0	0	0	0	1	0
K.LTSDSEKVAASSNLTPDNALAGAPQNEVAATEK.V	gb|TGME49_119890	| organism=Toxoplasma_gondii_ME49 | product=hypothetical protein | location=TGME49_chrIV:667685-668805(-) | length=236	25535	0	0	0	0	0	0	0	0	0	0	0	0	0	0	0	0	0	0	0	0	0	0	0	1	0	0	0	0	0	1	0	0	0	0	0	0	0	1	1	0	0	0	0	0	2	0
K.NEGELGFWDKLI.N	Rev_gb|cgd5_2500	| organism=Cryptosporidium_parvum | product=ubiquitin C-terminal hydrolase of the cysteine proteinase fold | location=CM000433:542141-547000(-) | length=1619	184359	0	0	0	0	1	0	0	0	0	0	0	0	0	1	2	1	0	0	0	0	0	0	1	2	0	1	0	0	0	5	0	0	0	0	0	0	1	0	0	0	0	0	0	0	1	0
K.NLVENCLDEQQPKDELSVEER.N	gb|TGME49_063090	| organism=Toxoplasma_gondii_ME49 | product=14-3-3 protein, putative | location=TGME49_chrVIIb:805036-807673(+) | length=323	37174	0	0	0	0	0	0	0	1	0	0	0	0	0	0	1	0	0	0	0	0	0	0	0	0	0	0	0	0	0	0	0	0	0	0	0	0	0	0	0	0	0	0	0	0	0	0
K.NVIAIAAGFCDGLGLGTNAK.T	gb|TGME49_010260	| organism=Toxoplasma_gondii_ME49 | product=glycerol-3-phosphate dehydrogenase, putative | location=TGME49_chrIX:5012562-5020250(-) | length=515	57420	0	0	0	0	0	0	0	0	0	0	0	0	0	0	0	0	0	0	0	0	0	0	0	0	0	0	0	0	0	0	0	0	0	0	0	1	0	0	0	0	0	0	0	0	1	0
K.SMSIMNSFINDIFDR.L	gb|TGME49_009910	| organism=Toxoplasma_gondii_ME49 | product=histone H2B variant 1 | location=TGME49_chrIb:1543409-1544647(+) | length=123	13732	0	0	0	0	0	0	0	0	0	0	1	0	0	0	1	0	0	0	0	0	0	0	0	0	0	0	0	0	0	0	0	0	0	0	0	0	0	0	0	0	0	0	0	0	0	0
K.TCGPSPTICLEYGVDYVGYDIEK.V	gb|TGME49_035390	| organism=Toxoplasma_gondii_ME49 | product=PAN domain-containing protein | location=TGME49_chrX:4764800-4772937(-) | length=1233	135828	0	1	0	1	1	0	0	0	1	1	1	0	0	0	6	0	0	0	0	0	0	0	0	0	0	0	0	0	0	0	0	0	0	0	0	1	0	0	1	1	0	0	0	0	3	0
K.TCLSGHCNPATGACVCDPCHTGER.C	gb|TGME49_094330	| organism=Toxoplasma_gondii_ME49 | product=EGF-like domain-containing protein | location=TGME49_chrIa:801830-806848(+) | length=1125	120616	0	0	0	0	0	0	0	0	0	0	0	0	0	0	0	0	0	0	0	0	0	0	0	0	0	0	0	0	0	0	0	0	0	0	0	0	0	0	0	0	0	0	0	0	0	0
K.TIAECLADEIMNCAK.E	gb|cgd6_4320	| organism=Cryptosporidium_parvum | product=40S ribosomal protein S5 | location=CM000434:1022744-1023367(-) | length=207	23138	0	0	0	0	0	0	0	0	0	2	0	0	0	0	2	0	0	0	0	0	0	0	0	0	0	0	0	0	0	0	0	0	0	0	0	0	0	0	0	0	0	0	0	0	0	0
K.TLVWNGPPGVFEMSNFAK.G	gb|TGME49_118230	| organism=Toxoplasma_gondii_ME49 | product=phosphoglycerate kinase, putative | location=TGME49_chrIV:1448927-1451880(+) | length=417	44676	0	0	0	0	0	0	0	0	0	0	0	0	0	0	0	0	0	0	0	0	0	0	0	0	0	0	0	0	0	0	0	0	0	0	0	0	0	0	0	0	0	0	0	0	0	0
K.TSGTDTGSASAEATPAETPTESGASK.T	gb|TGME49_044250	| organism=Toxoplasma_gondii_ME49 | product=hypothetical protein | location=TGME49_chrVI:3108409-3111261(-) | length=616	62903	0	0	0	0	0	0	0	0	0	0	0	0	0	0	0	0	0	0	0	0	0	0	0	0	0	0	0	0	0	0	0	0	0	0	0	0	0	0	0	0	0	0	0	0	0	0
K.TTYEDSCTDVAVQVPDTCYR.T	gb|TGME49_077570	| organism=Toxoplasma_gondii_ME49 | product=GPI transamidase subunit PIG-U, putative | location=TGME49_chrXII:6573214-6583648(-) | length=1088	123037	0	1	0	1	0	0	0	0	1	1	1	0	0	0	5	0	0	0	0	0	0	0	0	0	0	0	0	0	0	0	1	0	0	0	0	0	0	0	0	0	0	0	0	0	1	0
K.VNTVDLGVSVSPDLAFGLTADGVK.V	gb|TGME49_014940	| organism=Toxoplasma_gondii_ME49 | product=MIC2-associated protein M2AP | location=TGME49_chrX:6544380-6546565(+) | length=330	34552	0	0	0	0	0	0	1	0	0	0	0	0	0	0	1	0	0	0	0	0	0	1	0	0	0	0	0	0	0	1	0	0	0	0	0	0	0	0	0	0	0	0	0	0	0	0
K.VPQLNIGDEYDITELTK.M	gb|TGME49_119920	| organism=Toxoplasma_gondii_ME49 | product=dihydrolipoamide branched chain transacylase, E2 subunit, putative | location=TGME49_chrIV:635204-641592(-) | length=510	55032	0	0	0	0	0	1	0	1	0	0	0	0	0	0	2	0	0	0	0	0	0	0	0	0	0	0	0	0	0	0	0	0	0	0	0	0	0	0	0	0	0	0	0	0	0	0
K.VVADPTAYGEIFER.T	gb|TGME49_100100	| organism=Toxoplasma_gondii_ME49 | product=rhoptry neck protein 2 | location=TGME49_chrXII:189596-200095(-) | length=1404	157821	0	0	0	0	0	0	0	0	0	0	0	0	0	0	0	0	0	0	0	0	0	0	0	0	0	0	0	0	0	0	0	0	0	0	0	0	0	0	0	0	0	0	0	0	0	0
L.DPDTSYIAGPK.T	gb|TGME49_000230	| organism=Toxoplasma_gondii_ME49 | product=PAN domain-containing protein | location=TGME49_chrVIII:6753802-6754857(-) | length=351	38763	0	0	0	0	0	0	1	1	0	0	0	0	0	0	2	0	0	0	0	0	0	0	0	0	0	0	0	0	0	0	0	0	0	0	0	0	1	1	0	0	0	0	0	0	2	0
L.GGVTIASGGVMPNVHSVLLPK.K	gb|TGME49_061250	| organism=Toxoplasma_gondii_ME49 | product=histone H2A, putative | location=TGME49_chrVIIb:1798270-1798656(-) | length=128	13629	0	0	0	0	0	0	0	0	0	2	0	0	0	0	2	0	0	0	0	0	0	0	0	0	0	0	0	0	0	0	0	0	0	0	0	0	0	0	0	0	0	0	0	0	0	0
L.PCQGAVPEESTHHITWTK.L	gb|TGME49_060190	| organism=Toxoplasma_gondii_ME49 | product=microneme protein, putative | location=TGME49_chrVIIb:2462502-2465008(+) | length=468	51460	0	0	0	0	0	1	0	0	0	0	0	0	0	0	1	0	0	0	0	0	0	0	0	0	0	0	0	0	0	0	0	0	0	0	0	1	0	0	0	0	0	0	0	0	1	0
L.PVGFAISGMK.F	gb|TGME49_035200	| organism=Toxoplasma_gondii_ME49 | product=PAN domain-containing protein | location=TGME49_chrX:4706208-4714533(-) | length=1931	210483	0	2	0	2	1	1	1	0	1	0	0	0	0	0	8	0	0	0	0	0	0	0	0	0	0	0	0	0	0	0	0	0	0	0	0	1	1	0	0	0	0	0	0	0	2	0
L.PWYPVSHSIPVVTTR.A	gb|TGME49_059900	| organism=Toxoplasma_gondii_ME49 | product=hypothetical protein, conserved | location=TGME49_chrVIIb:2614466-2616628(+) | length=720	81632	0	0	0	1	0	1	0	0	0	0	0	0	0	0	2	0	0	0	0	0	0	0	0	0	0	0	0	0	0	0	0	0	0	0	0	0	0	0	0	0	0	0	0	0	0	0
P.APPAETVETPEAEAPVEGEK.T	gb|TGME49_080170	| organism=Toxoplasma_gondii_ME49 | product=hypothetical protein | location=DS984852:1051-4866(-) | length=1271	133586	0	0	0	0	0	0	0	0	0	0	0	0	0	0	0	0	0	0	0	0	0	0	0	0	0	0	0	0	0	0	0	0	0	0	0	0	0	0	0	0	0	0	0	0	0	0
R.AAEFVDQFLSPTGLTQEVAR.M	gb|TGME49_012030	| organism=Toxoplasma_gondii_ME49 | product=hypothetical protein | location=TGME49_chrX:4053914-4057486(-) | length=1190	125981	0	1	0	0	0	0	0	0	1	0	0	0	0	1	3	0	0	0	0	0	0	0	0	0	0	0	0	0	0	0	0	0	0	0	0	0	0	0	0	0	0	0	0	0	0	0
R.AATHLATAVPEFSEELQR.D	gb|TGME49_078830	| organism=Toxoplasma_gondii_ME49 | product=glucose-6-phosphate dehydrogenase, putative | location=TGME49_chrXII:5820049-5833205(+) | length=878	98280	0	0	0	0	0	0	0	0	0	0	0	0	0	0	0	0	0	0	1	0	0	0	0	0	0	0	0	0	0	1	0	0	0	0	0	0	0	0	0	0	0	0	0	0	0	0
R.AELNEFGVNTGGLCCGSSLTLEDFK.S	gb|TGME49_113380	| organism=Toxoplasma_gondii_ME49 | product=hypothetical protein, conserved | location=TGME49_chrXI:3319615-3322159(+) | length=274	31513	0	0	0	0	0	0	0	1	0	0	0	0	0	0	1	0	0	0	0	0	0	0	0	0	0	0	0	0	0	0	0	0	0	0	0	0	0	1	0	0	0	0	0	0	1	0
R.AGGVPLLIELINSGLPQMEGNPEK.I	gb|TGME49_112630	| organism=Toxoplasma_gondii_ME49 | product=hypothetical protein | location=TGME49_chrXI:2831036-2847948(-) | length=2638	286441	0	0	0	0	0	0	0	0	0	0	0	0	0	0	0	0	0	0	0	0	0	0	0	0	0	0	0	0	0	0	0	0	0	0	0	0	0	0	0	0	0	0	0	0	0	0
R.AGVQTPQAGVGAGVQTPQAQGGATQQR.Q	gb|TGME49_110750	| organism=Toxoplasma_gondii_ME49 | product=hypothetical protein, conserved | location=TGME49_chrXI:1560368-1564378(+) | length=601	64977	0	0	0	0	1	0	0	0	0	0	0	0	0	0	1	0	0	0	0	0	0	0	0	0	0	0	0	0	0	0	0	0	0	0	0	0	0	0	0	0	0	0	0	0	0	0
R.ALQQLHGTQESVR.S	gb|TGME49_031640	| organism=Toxoplasma_gondii_ME49 | product=membrane skeletal protein IMC1 | location=TGME49_chrVIII:1515085-1517860(+) | length=609	69597	0	0	0	0	1	0	0	0	0	0	0	0	0	0	1	0	0	0	1	0	0	0	0	0	0	0	0	0	0	1	0	0	0	1	0	0	0	0	0	0	0	0	0	0	1	0
R.CGCDLGDQHDENECPICR.H	gb|TGME49_023940	| organism=Toxoplasma_gondii_ME49 | product=hypothetical protein | location=TGME49_chrX:3380746-3381483(-) | length=245	27334	0	0	0	0	0	0	1	0	0	0	0	0	0	0	1	0	0	0	0	0	0	0	0	0	0	0	0	0	0	0	0	0	0	0	0	0	0	0	0	0	0	0	0	0	0	0
R.CVLQQFASSSAEIQAVPR.G	gb|TGME49_035200	| organism=Toxoplasma_gondii_ME49 | product=PAN domain-containing protein | location=TGME49_chrX:4706208-4714533(-) | length=1931	210483	0	2	0	2	2	2	0	0	0	0	0	0	0	0	8	0	0	0	0	0	0	0	0	0	0	0	0	0	0	0	0	0	0	0	0	1	0	1	0	0	0	0	0	0	2	0
R.EISAASEILTQPDTHR.S	gb|TGME49_073510	| organism=Toxoplasma_gondii_ME49 | product=hypothetical protein | location=TGME49_chrVIII:3426477-3429248(-) | length=736	80201	0	0	0	0	0	0	0	0	0	0	0	0	0	0	0	0	0	0	0	0	0	0	0	0	0	0	0	0	0	0	0	0	0	0	0	1	0	0	0	0	0	0	0	0	1	0
R.ELGGIVTVLAVGHYVK.H	gb|TGME49_001780	| organism=Toxoplasma_gondii_ME49 | product=microneme protein 2 | location=TGME49_chrVIIa:3756567-3759280(-) | length=723	77583	0	0	0	0	0	0	0	0	0	0	0	0	0	0	0	0	0	0	0	0	0	0	0	0	0	0	0	0	0	0	0	0	0	0	0	0	0	0	0	0	0	0	0	0	0	0
R.EVVDMTPDLAVETYLK.A	gb|TGME49_034570	| organism=Toxoplasma_gondii_ME49 | product=peroxisomal multifunctional enzyme type 2, putative | location=TGME49_chrX:4411825-4417997(-) | length=625	67508	0	0	0	0	1	0	0	0	0	0	0	0	0	0	1	0	0	0	0	0	0	0	0	0	0	0	0	0	0	0	0	0	0	0	0	0	0	0	0	0	0	0	0	0	0	0
R.FADVLESALDDVQFCR.E	gb|TGME49_015140	| organism=Toxoplasma_gondii_ME49 | product=hypothetical protein | location=TGME49_chrX:6712300-6713574(+) | length=347	37544	0	0	0	0	0	0	0	0	0	0	1	0	0	0	1	0	0	0	0	0	0	0	0	0	0	0	1	0	0	1	0	0	0	0	0	0	0	0	0	0	0	0	0	0	0	0
R.FQSSAVLALQEAAEAYLVGLFEDTNLCAIHAK.R	gb|TGME49_061240	| organism=Toxoplasma_gondii_ME49 | product=histone H3 | location=TGME49_chrVIIb:1799506-1799916(+) | length=136	15402	0	0	0	0	0	0	0	0	0	0	0	0	0	0	0	0	0	0	0	0	0	0	0	0	0	0	0	0	0	0	0	0	0	0	0	0	0	0	0	1	1	1	0	0	3	0
R.FSAPLAPVAVPALQLPTGVPR.L	gb|TGME49_021180	| organism=Toxoplasma_gondii_ME49 | product=transmembrane domain-containing protein | location=TGME49_chrII:90870-96089(-) | length=768	77085	0	0	0	0	0	0	0	0	0	0	0	0	0	0	0	0	0	0	0	0	0	0	0	0	0	0	0	0	0	0	0	0	0	0	0	0	0	0	0	0	0	0	0	0	0	0
R.FTYAQNEDGVSNDLTVLQPLGGYVR.Q	gb|TGME49_004130	| organism=Toxoplasma_gondii_ME49 | product=membrane-attack complex / perforin domain-containing protein | location=TGME49_chrVIIa:1926187-1934700(-) | length=1054	113603	0	0	0	1	0	0	0	0	0	0	0	0	0	0	1	0	0	0	0	0	0	0	0	0	0	0	0	0	0	0	0	0	0	0	0	0	0	0	0	0	0	0	0	0	0	0
R.FVTGGFASYCAAK.H	gb|TGME49_069120	| organism=Toxoplasma_gondii_ME49 | product=oxidoreductase, putative | location=TGME49_chrVIII:6046786-6048616(-) | length=363	39948	0	0	0	0	0	0	0	1	0	0	0	0	0	0	1	0	0	0	0	0	0	0	0	0	0	0	0	0	0	0	0	0	0	0	0	0	0	0	0	0	0	0	0	0	0	0
R.GAAEGILGQGGDTDGPFEGLLSAGVGQTKPDASR.S	gb|TGME49_112150	| organism=Toxoplasma_gondii_ME49 | product=hypothetical protein | location=TGME49_chrXI:2450613-2454560(+) | length=567	60547	0	0	0	0	0	0	1	0	0	0	0	0	0	0	1	0	0	0	0	0	0	0	0	0	0	0	0	0	0	0	0	0	0	0	0	0	1	0	0	0	0	0	0	0	1	0
R.GGEAAADYNSVLDGQK.I	gb|TGME49_034570	| organism=Toxoplasma_gondii_ME49 | product=peroxisomal multifunctional enzyme type 2, putative | location=TGME49_chrX:4411825-4417997(-) | length=625	67508	0	0	0	0	1	0	0	0	0	0	0	0	0	0	1	0	0	0	0	0	0	0	0	0	0	0	0	0	0	0	0	0	0	0	0	0	0	0	0	0	0	0	0	0	0	0
R.GLFLIDKEGVLQHCVINNLPLGR.S	gb|TGME49_017890	| organism=Toxoplasma_gondii_ME49 | product=peroxiredoxin | location=TGME49_chrXII:2175794-2176384(-) | length=196	21722	0	0	0	0	0	0	0	0	0	1	0	0	0	0	1	0	0	0	0	0	0	0	0	0	0	0	0	0	0	0	0	0	0	0	0	0	0	0	0	1	0	0	0	0	1	0
R.GPQPSTPSLEGSSLLLTLGLPLDSDKK.A	gb|TGME49_119350	| organism=Toxoplasma_gondii_ME49 | product=SRS domain containing protein | location=TGME49_chrIV:987775-991521(+) | length=379	39375	0	0	0	0	0	0	0	0	0	0	0	0	0	0	0	0	0	0	0	0	0	0	0	0	0	0	0	0	0	0	0	0	0	0	0	0	0	0	0	0	0	0	0	0	0	0
R.IAQAVSEMNVLAGDYDK.M	gb|TGME49_028170	| organism=Toxoplasma_gondii_ME49 | product=serine/threonine protein phosphatase, putative | location=TGME49_chrX:466816-472310(-) | length=1491	170815	0	0	0	0	0	0	0	0	0	0	0	0	0	0	0	0	0	0	0	0	0	0	0	0	0	0	0	0	0	0	0	0	1	0	0	0	0	0	0	0	0	0	0	0	1	0
R.IIMTASAAGLYGNFGQANYSTAK.S	gb|TGME49_034570	| organism=Toxoplasma_gondii_ME49 | product=peroxisomal multifunctional enzyme type 2, putative | location=TGME49_chrX:4411825-4417997(-) | length=625	67508	0	0	0	0	0	1	0	0	0	0	0	0	0	0	1	0	0	0	0	0	0	0	0	0	0	0	0	0	0	0	0	0	0	0	0	0	0	0	0	0	0	0	0	0	0	0
R.IQLEYGPVVASQSGAAANNEDR.V	gb|TGME49_026910	| organism=Toxoplasma_gondii_ME49 | product=glycogen debranching enzyme, putative | location=TGME49_chrX:1172628-1189179(-) | length=1882	208018	0	1	0	1	0	0	0	0	0	0	0	0	0	0	2	0	0	0	0	0	0	0	0	0	0	0	0	0	0	0	0	0	0	0	0	0	0	0	0	0	0	0	0	0	0	0
R.ISSLQAELDSYCHNR.Y	gb|TGME49_060190	| organism=Toxoplasma_gondii_ME49 | product=microneme protein, putative | location=TGME49_chrVIIb:2462502-2465008(+) | length=468	51460	0	0	0	0	1	0	0	0	0	0	0	0	0	0	1	0	0	0	0	0	0	0	0	0	0	0	0	0	0	0	0	0	0	0	0	1	0	0	0	0	0	0	0	0	1	0
R.IVDLPEASTVGTLYNTPSINQAFAFR.S	gb|TGME49_078840	| organism=Toxoplasma_gondii_ME49 | product=hypothetical protein | location=TGME49_chrXII:5814499-5817521(+) | length=726	77955	0	0	0	0	0	0	0	0	0	2	0	0	0	0	2	0	0	0	0	0	0	0	0	0	0	0	0	0	0	0	0	0	0	0	0	0	0	0	0	2	0	0	0	0	2	0
R.KGSQIILSAGAIHSAVILYK.S	gb|TGME49_053150	| organism=Toxoplasma_gondii_ME49 | product=oxidoreductase, putative | location=TGME49_chrIII:777232-787214(+) | length=1272	141256	0	0	0	0	0	1	1	1	2	1	1	0	0	0	7	0	0	0	0	0	0	0	0	0	0	0	0	0	0	0	0	0	0	0	0	0	0	0	1	2	0	0	0	0	3	0
R.KVQAESGEAQNTLTAETK.A	gb|TGME49_032710	| organism=Toxoplasma_gondii_ME49 | product=40S ribosomal protein S3a, putative | location=TGME49_chrVIII:2234087-2235475(+) | length=259	29371	0	0	0	0	0	0	0	0	0	0	0	0	0	0	0	0	0	0	0	0	0	0	0	0	0	0	0	0	0	0	0	0	0	0	0	0	0	1	0	0	0	0	0	0	1	0
R.LFMLSSADGSSLSSQVR.G	gb|TGME49_094330	| organism=Toxoplasma_gondii_ME49 | product=EGF-like domain-containing protein | location=TGME49_chrIa:801830-806848(+) | length=1125	120616	0	0	0	0	0	0	0	0	0	0	0	0	0	0	0	0	0	0	0	0	0	0	0	0	0	0	0	0	0	0	0	0	1	0	0	0	0	0	0	0	0	0	0	0	1	0
R.LIDLHSPSDVVK.Q	gb|TGME49_023050	| organism=Toxoplasma_gondii_ME49 | product=40s ribosomal protein S20, putative | location=TGME49_chrII:1366486-1368326(+) | length=233	25899	0	0	0	0	0	0	0	0	0	0	1	0	0	0	1	0	0	0	0	0	0	0	0	0	0	1	0	0	0	1	0	0	0	0	0	0	0	0	0	0	0	0	0	0	0	0
R.LKENAEAFAANGGIETTIR.L	gb|TGME49_112630	| organism=Toxoplasma_gondii_ME49 | product=hypothetical protein | location=TGME49_chrXI:2831036-2847948(-) | length=2638	286441	0	0	0	0	0	0	0	0	0	0	0	0	0	0	0	0	0	0	0	0	0	0	0	0	0	0	0	0	0	0	0	0	0	0	0	0	0	0	0	0	0	0	0	0	0	0
R.LLATCGILPLPLDK.A	gb|TGME49_032280	| organism=Toxoplasma_gondii_ME49 | product=hypothetical protein | location=TGME49_chrVIII:1991136-1993087(+) | length=314	33957	0	0	0	0	0	0	0	0	0	0	0	0	0	0	0	0	0	0	0	0	0	0	0	0	0	0	0	0	0	0	0	0	0	0	0	0	1	0	0	0	0	0	0	0	1	0
R.NFFNVNDNFLSSSSSSETGEK.A	gb|TGME49_043930	| organism=Toxoplasma_gondii_ME49 | product=hypothetical protein | location=TGME49_chrVI:2864215-2869963(-) | length=943	101348	0	0	0	0	0	0	0	0	0	0	0	0	0	0	0	0	0	0	0	0	0	0	0	0	0	0	0	0	0	0	0	0	0	0	0	0	0	0	0	0	0	0	0	0	0	0
R.NLDIERPTYTNLNR.L	gb|TGME49_116400	| organism=Toxoplasma_gondii_ME49 | product=tubulin alpha chain | location=TGME49_chrXI:5280722-5282743(+) | length=453	50114	0	0	0	0	0	0	0	0	0	0	0	0	0	0	0	0	0	0	0	0	0	0	0	0	0	0	0	0	0	0	0	0	0	0	0	0	0	0	0	0	0	0	0	0	0	0
R.NPELLIAYFNYYVPFAAR.I	gb|TGME49_069120	| organism=Toxoplasma_gondii_ME49 | product=oxidoreductase, putative | location=TGME49_chrVIII:6046786-6048616(-) | length=363	39948	0	0	0	0	0	0	1	1	0	0	0	0	0	0	2	0	0	0	0	0	0	0	1	0	0	0	0	0	0	1	0	0	0	0	0	0	0	1	0	0	0	0	0	0	1	0
R.PGTAPSPPGNTPAPR.G	gb|TGME49_070950	| organism=Toxoplasma_gondii_ME49 | product=hypothetical protein | location=TGME49_chrVIII:4836399-4837598(-) | length=357	38019	0	2	0	1	2	1	0	0	0	0	0	0	0	0	6	0	0	0	0	0	0	0	0	0	0	0	0	0	0	0	0	0	0	0	0	0	0	0	0	0	0	0	0	0	0	0
R.QTPQQLISIIQPVVGNASLER.D	gb|TGME49_035580	| organism=Toxoplasma_gondii_ME49 | product=hypothetical protein | location=TGME49_chrX:4900106-4908883(-) | length=704	79103	0	1	0	0	0	0	0	0	0	0	0	0	0	0	1	0	0	0	0	0	0	0	0	0	0	0	0	0	0	0	0	0	0	0	0	0	0	0	0	0	0	0	0	0	0	0
R.RTPLEESQEPEGSTPDSQQSR.G	gb|TGME49_018520	| organism=Toxoplasma_gondii_ME49 | product=microneme protein MIC6 | location=TGME49_chrXII:1447579-1449311(-) | length=349	36669	0	0	0	0	0	0	0	1	0	0	0	0	0	0	1	0	0	0	0	0	0	0	0	0	0	0	0	0	0	0	0	0	0	0	0	0	0	0	0	0	0	0	0	0	0	0
R.SCSPVEVVPGQESCNHWSAFTR.C	gb|TGME49_067680	| organism=Toxoplasma_gondii_ME49 | product=microneme protein, putative | location=TGME49_chrIX:564527-573394(+) | length=2182	233821	0	0	0	0	0	0	0	0	0	0	0	0	0	0	0	0	0	0	0	0	0	0	0	0	0	0	0	0	0	0	0	0	0	0	0	0	0	0	0	0	0	0	0	0	0	0
R.SDSIQVPYTCYETAYEEK.C	gb|TGME49_094600	| organism=Toxoplasma_gondii_ME49 | product=hypothetical protein | location=TGME49_chrIa:989115-990812(+) | length=565	64225	0	1	0	1	0	1	0	0	0	0	0	0	0	0	3	0	0	0	0	0	0	0	0	0	0	0	0	0	0	0	1	0	0	0	0	0	0	0	0	0	0	0	0	0	1	0
R.SGGVGGAPAPGSGAAGPAGDDASR.V	gb|TGME49_097430	| organism=Toxoplasma_gondii_ME49 | product=hypothetical protein, conserved | location=TGME49_chrII:1756340-1759209(+) | length=248	25337	0	0	0	0	0	0	0	0	0	0	1	0	0	0	1	0	0	0	0	0	0	0	0	0	0	0	0	0	0	0	0	0	0	0	0	0	0	0	0	0	0	0	0	0	0	0
R.SLYGGIANTLETPFADSEAVAK.A	gb|TGME49_029010	| organism=Toxoplasma_gondii_ME49 | product=hypothetical protein | location=TGME49_chrVIII:19690-27892(+) | length=984	107176	0	0	0	0	0	0	0	0	0	0	0	0	0	0	0	0	0	0	0	0	0	0	0	0	0	0	0	0	0	0	0	0	0	1	0	0	0	0	0	0	0	0	0	0	1	0
R.SMCGCSGTSDDDSPCPLYLR.A	gb|TGME49_001780	| organism=Toxoplasma_gondii_ME49 | product=microneme protein 2 | location=TGME49_chrVIIa:3756567-3759280(-) | length=723	77583	0	0	0	2	0	0	0	0	0	0	0	0	0	0	2	0	0	0	0	0	0	0	0	0	0	0	0	0	0	0	0	0	0	0	0	0	0	0	0	0	0	0	0	0	0	0
R.SPAETDTAVCSSVICGSETK.L	gb|TGME49_086580	| organism=Toxoplasma_gondii_ME49 | product=lysophospholipase, putative | location=TGME49_chrV:1724969-1727836(-) | length=955	107245	0	0	0	1	1	0	0	0	0	0	0	0	0	0	2	0	0	0	0	0	0	0	0	0	0	0	0	0	0	0	0	0	0	1	0	0	0	0	0	0	0	0	0	0	1	0
R.SPASVIIVEPSLSINGVALK.Q	gb|TGME49_026910	| organism=Toxoplasma_gondii_ME49 | product=glycogen debranching enzyme, putative | location=TGME49_chrX:1172628-1189179(-) | length=1882	208018	0	0	0	1	0	0	0	0	0	0	0	0	0	0	1	0	1	0	0	0	0	0	0	0	0	0	0	0	0	1	0	0	0	0	0	0	0	0	0	0	0	0	0	0	0	0
R.SSTNMFHSPYTVHIYPSAAAEGAPGGGVATGR.V	gb|TGME49_053030	| organism=Toxoplasma_gondii_ME49 | product=alpha-glucosidase II, putative | location=TGME49_chrIII:684346-696964(+) | length=1616	183343	0	1	0	0	0	0	0	0	0	0	0	0	0	0	1	0	0	0	0	0	0	0	0	0	0	0	0	0	0	0	0	0	0	0	0	0	0	0	0	0	0	0	0	0	0	0
R.TATQATDNAGDAAEEAKR.Q	gb|TGME49_076860	| organism=Toxoplasma_gondii_ME49 | product=late embryogenesis abundant domain-containing protein | location=TGME49_chrXII:6872751-6874304(+) | length=517	55517	0	0	0	0	0	0	0	0	0	0	0	0	0	0	0	0	0	0	0	0	0	0	0	0	0	0	0	0	0	0	0	0	0	0	0	1	0	0	0	0	0	0	0	0	1	0
R.TFEQTPMAMTVYGHGVAAAD.P	gb|TGME49_053150	| organism=Toxoplasma_gondii_ME49 | product=oxidoreductase, putative | location=TGME49_chrIII:777232-787214(+) | length=1272	141256	0	0	0	0	1	1	1	0	0	1	0	0	0	0	4	0	0	0	0	0	0	0	0	0	0	0	0	0	0	0	0	0	0	0	0	0	1	1	1	1	0	0	0	0	4	0
R.TMQLIQETVQGNGETQ.V	gb|TGME49_010090	| organism=Toxoplasma_gondii_ME49 | product=Rhoptry kinase family protein ROP43 (incomplete catalytic triad) | location=TGME49_chrIb:1613158-1614900(-) | length=580	62950	0	0	0	0	0	0	0	0	0	0	0	0	0	0	0	0	0	0	0	0	0	0	0	0	0	0	0	0	0	0	0	0	0	0	0	0	0	0	0	0	0	0	0	0	0	0
R.VFSIVDGPESLSVDLETLLK.K	gb|TGME49_115480	| organism=Toxoplasma_gondii_ME49 | product=acyl-CoA oxidase, putative | location=TGME49_chrXI:4749676-4755772(-) | length=856	94123	0	0	0	1	0	0	1	0	0	0	0	0	0	0	2	0	0	0	0	0	0	0	0	0	0	0	0	0	0	0	0	0	0	0	0	0	0	0	0	0	0	0	0	0	0	0
R.VGAGAPVYMAAVLEYLCAEILELAGNAAR.D	gb|TGME49_061250	| organism=Toxoplasma_gondii_ME49 | product=histone H2A, putative | location=TGME49_chrVIIb:1798270-1798656(-) | length=128	13629	0	0	0	0	0	0	0	0	0	0	0	0	0	0	0	0	0	0	0	0	0	0	0	0	0	0	0	0	0	0	0	0	0	0	0	0	0	0	0	0	2	1	0	0	3	0
R.VLLQDFTGVPAVVDLAAMR.D	gb|TGME49_026730	| organism=Toxoplasma_gondii_ME49 | product=aconitate hydratase, putative | location=TGME49_chrX:1344726-1351897(-) | length=1055	114885	0	0	0	1	0	0	0	0	0	0	0	0	0	0	1	0	0	0	0	0	0	0	0	0	0	0	0	0	0	0	0	0	0	0	0	0	0	0	0	0	0	0	0	0	0	0
R.VLPDAYGPIETVANAISDAVSQLGR.F	gb|TGME49_069400	| organism=Toxoplasma_gondii_ME49 | product=oxidoreductase, short chain dehydrogenase/reductase domain-containing protein | location=TGME49_chrVIII:5832007-5835175(+) | length=479	52851	0	0	0	0	0	1	0	0	0	0	0	0	0	0	1	0	0	0	0	0	0	0	0	0	0	0	0	0	0	0	0	0	0	0	0	0	0	0	0	0	0	0	0	0	0	0
S.PNINFLISHTVGDIQYNAEGFLFK.N	gb|TGME49_035470	| organism=Toxoplasma_gondii_ME49 | product=myosin A, putative | location=TGME49_chrX:4823394-4829068(+) | length=831	93320	0	0	0	0	0	0	0	0	0	0	0	0	0	0	0	0	0	0	0	0	0	0	0	0	0	0	0	0	0	0	0	0	0	0	0	0	0	0	0	0	0	0	0	0	0	0
V.APEEHPVLLTEAPLNPK.A	gb|TGME49_009030	| organism=Toxoplasma_gondii_ME49 | product=actin | location=TGME49_chrIb:996722-998284(+) | length=376	41908	0	0	0	0	0	0	0	0	0	0	0	0	0	0	0	0	0	0	0	0	0	2	0	0	0	0	0	0	0	2	0	0	0	0	0	0	1	0	0	0	0	0	0	0	1	0
V.DVIFEILR.S	gb|TGME49_053150	| organism=Toxoplasma_gondii_ME49 | product=oxidoreductase, putative | location=TGME49_chrIII:777232-787214(+) | length=1272	141256	0	0	0	0	0	1	0	1	0	0	0	1	1	0	4	0	0	0	0	0	0	0	0	0	0	0	0	0	0	0	1	0	0	0	0	0	0	1	1	1	1	1	0	0	6	0
V.PCEAQTQEEVCEDVPR.K	gb|TGME49_094600	| organism=Toxoplasma_gondii_ME49 | product=hypothetical protein | location=TGME49_chrIa:989115-990812(+) | length=565	64225	0	2	0	0	1	0	0	1	0	0	0	0	0	0	4	0	0	0	0	0	0	0	0	0	0	0	0	0	0	0	1	0	0	0	0	0	0	0	0	0	0	0	0	0	1	0
V.PDSECTMESIVIPK.L	gb|TGME49_094600	| organism=Toxoplasma_gondii_ME49 | product=hypothetical protein | location=TGME49_chrIa:989115-990812(+) | length=565	64225	1	0	0	0	0	0	0	0	0	0	0	0	0	0	1	0	0	0	0	0	0	0	0	0	0	0	0	0	0	0	0	0	0	0	0	0	0	0	0	0	0	0	0	0	0	0
V.TDDNIYEEHTDR.K	gb|TGME49_003310	| organism=Toxoplasma_gondii_ME49 | product=dense granule protein 7 | location=TGME49_chrVIIa:2568343-2569053(+) | length=236	25919	0	0	0	0	0	0	0	0	0	0	0	0	0	0	0	0	0	0	0	0	0	0	0	0	0	0	0	0	0	0	0	0	0	0	0	0	0	0	0	0	0	0	0	0	0	0
D.PSMFPAAPPAGTPPPDVLPYTNK.Q	gb|TGME49_053150	| organism=Toxoplasma_gondii_ME49 | product=oxidoreductase, putative | location=TGME49_chrIII:777232-787214(+) | length=1272	141256	0	0	0	0	0	1	1	1	0	0	2	0	0	0	5	0	0	0	0	0	0	0	0	0	0	0	0	0	0	0	0	0	0	0	0	0	0	0	1	1	0	0	0	0	2	0
E.TEVDLVSLVPHASR.S	gb|TGME49_058550	| organism=Toxoplasma_gondii_ME49 | product=SRS28 | location=TGME49_chrVIIb:3324793-3325797(+) | length=291	30222	0	0	0	0	0	0	0	0	0	0	1	0	0	0	1	0	0	0	0	0	0	0	0	0	0	0	0	0	0	0	0	0	0	0	0	0	0	0	0	0	0	0	0	0	0	0
I.PIAGLVLLSPLLTLK.E	gb|TGME49_086580	| organism=Toxoplasma_gondii_ME49 | product=lysophospholipase, putative | location=TGME49_chrV:1724969-1727836(-) | length=955	107245	0	0	0	0	0	0	0	0	0	0	0	0	0	0	0	0	0	0	0	0	0	0	0	0	0	0	0	0	0	0	0	0	0	0	0	0	0	0	0	0	0	0	0	0	0	0
I.PSGTAQFEK.E	gb|TGME49_059670	| organism=Toxoplasma_gondii_ME49 | product=von Willebrand factor type A domain-containing protein | location=TGME49_chrVIIb:2714625-2718144(+) | length=929	99084	0	0	0	0	0	0	0	0	0	0	0	0	0	0	0	0	0	1	0	0	0	0	0	0	0	0	0	0	0	1	0	0	1	0	0	0	0	0	0	0	0	0	0	0	1	0
I.STLGQEHANVVVEPSDLASK.A	gb|TGME49_092350	| organism=Toxoplasma_gondii_ME49 | product=hypothetical protein | location=TGME49_chrIX:4795722-4796231(+) | length=169	17428	0	0	0	0	0	0	0	0	0	0	0	0	0	0	0	0	0	0	0	0	0	0	0	0	0	0	0	0	0	0	0	0	0	0	0	0	0	0	0	0	0	0	0	0	0	0
K.AAAPLTAEEQEAVQK.S	gb|TGME49_044560	| organism=Toxoplasma_gondii_ME49 | product=heat shock protein 90, putative | location=TGME49_chrVI:3326807-3332278(+) | length=847	96824	0	0	0	0	0	0	0	0	0	0	0	0	0	0	0	0	0	0	0	0	0	0	0	0	0	0	0	0	0	0	0	0	0	0	0	0	0	0	0	0	0	0	0	0	0	0
K.AAETVAEKEGEQSAPK.N	gb|TGME49_032280	| organism=Toxoplasma_gondii_ME49 | product=hypothetical protein | location=TGME49_chrVIII:1991136-1993087(+) | length=314	33957	0	0	0	0	0	0	1	0	0	0	0	0	0	0	1	0	0	0	0	0	0	0	0	0	0	0	0	0	0	0	0	0	0	0	0	0	0	0	0	0	0	0	0	0	0	0
K.AAVDDGSAPNGVWIGGQK.Y	gb|TGME49_093690	| organism=Toxoplasma_gondii_ME49 | product=profilin family protein | location=TGME49_chrIa:509842-511183(-) | length=163	17555	0	0	0	0	0	0	0	0	0	0	0	0	0	0	0	0	0	0	0	0	0	0	0	0	0	0	0	0	0	0	0	0	0	0	0	0	0	0	0	0	0	0	0	0	0	0
K.ADAVLGLGDFLGIPGPLSAR.D	gb|TGME49_028170	| organism=Toxoplasma_gondii_ME49 | product=serine/threonine protein phosphatase, putative | location=TGME49_chrX:466816-472310(-) | length=1491	170815	0	0	0	0	0	0	0	0	0	0	0	0	0	0	0	0	0	0	1	0	0	0	0	0	0	0	0	0	0	1	0	0	1	0	0	0	0	0	0	0	0	0	0	0	1	0
K.ADTIVDVATLTGAVIVALGYK.Y	gb|TGME49_090670	| organism=Toxoplasma_gondii_ME49 | product=cytosol aminopeptidase | location=TGME49_chrIX:3921458-3926651(+) | length=563	59842	0	0	0	0	0	0	0	0	0	0	0	0	0	0	0	0	0	0	0	0	0	0	0	0	0	0	0	0	0	0	0	0	0	0	0	1	0	0	0	0	0	0	0	0	1	0
K.AGLQFPVGR.V	gb|cgd8_2170	| organism=Cryptosporidium_parvum | product=histone H2A | location=CM000436:584735-585148(-) | length=137	14590	0	0	0	0	0	0	0	0	0	0	0	0	0	0	0	0	0	0	0	0	0	0	0	0	0	0	0	0	0	0	0	0	0	0	0	0	0	0	0	0	0	0	0	0	0	0
K.AKDAAPQTPLIDSASSAGR.Q	gb|TGME49_076870	| organism=Toxoplasma_gondii_ME49 | product=LEA1 protein, putative | location=TGME49_chrXII:6871313-6871828(-) | length=171	17916	0	0	0	0	0	0	0	0	0	0	0	0	0	0	0	0	0	0	0	0	0	0	0	0	0	0	0	0	0	0	0	0	0	0	0	0	0	0	0	0	0	0	0	0	0	0
K.ANLVDDESCVALHLLESGNCIPLR.F	gb|TGME49_060820	| organism=Toxoplasma_gondii_ME49 | product=hypothetical protein | location=TGME49_chrVIIb:2019620-2021799(-) | length=176	19413	0	0	0	0	0	0	0	0	0	0	0	0	0	0	0	0	0	0	0	0	0	0	0	0	0	0	0	0	0	0	0	0	0	0	0	0	0	0	0	0	0	0	0	0	0	0
K.AQGDLEEAVVLLADMDR.T	gb|TGME49_058580	| organism=Toxoplasma_gondii_ME49 | product=Rhoptry kinase family protein ROP17 | location=TGME49_chrVIIb:3304210-3306036(-) | length=608	69087	0	0	0	0	0	0	0	0	0	0	0	0	0	0	0	0	0	0	0	0	0	0	0	0	0	0	0	0	0	0	0	0	0	0	0	0	0	0	0	0	0	0	0	0	0	0
K.AQTVGAVDVVPGDIVLLSTGNSVAADMR.C	gb|TGME49_078660	| organism=Toxoplasma_gondii_ME49 | product=P-type Ca(2+)-ATPase, putative | location=TGME49_chrXII:5934976-5947710(+) | length=1338	144647	0	0	0	0	0	0	0	0	0	0	0	0	0	0	0	0	0	0	0	0	0	0	0	0	0	0	0	0	0	0	0	0	0	0	0	0	0	0	0	0	0	0	0	0	0	0
K.ASSSLVDVINFLR.S	gb|TGME49_009980	| organism=Toxoplasma_gondii_ME49 | product=Rhoptry kinase family protein ROP42 (incomplete catalytic triad) | location=TGME49_chrIb:1609262-1610977(-) | length=571	61799	0	0	0	0	0	0	0	0	0	0	0	0	0	0	0	0	0	0	0	0	0	0	0	0	0	0	0	0	0	0	0	0	0	0	0	0	0	0	0	0	0	0	0	0	0	0
K.ATETAEAELPSTHPIR.L	gb|TGME49_063090	| organism=Toxoplasma_gondii_ME49 | product=14-3-3 protein, putative | location=TGME49_chrVIIb:805036-807673(+) | length=323	37174	0	0	0	0	0	0	0	1	0	0	0	0	0	0	1	0	0	0	0	0	0	0	0	0	0	0	0	0	0	0	0	0	0	0	0	0	0	1	0	0	0	0	0	0	1	0
K.CAEGTTETIDGDCKR.L	gb|TGME49_009610	| organism=Toxoplasma_gondii_ME49 | product=oocyst wall protein COWP, putative | location=TGME49_chrIb:1358578-1360076(-) | length=462	50701	0	0	0	0	0	0	0	1	1	0	0	0	0	0	2	0	0	0	0	0	0	0	0	0	0	0	0	0	0	0	0	0	0	0	0	0	0	0	0	0	0	0	0	0	0	0
K.DGFSAGAQNSPADGTAAGNSEEEVAK.A	gb|TGME49_032830	| organism=Toxoplasma_gondii_ME49 | product=vacuolar proton-translocating ATPase subunit, putative | location=TGME49_chrVIII:2278651-2283314(-) | length=909	101077	0	0	0	0	0	0	0	0	0	0	0	0	0	0	0	0	0	0	0	0	0	0	0	0	0	0	0	0	0	0	0	0	0	0	0	0	0	0	0	0	0	0	0	0	0	0
K.DGVKVPQDNNQYCSGTTLTGCNEK.S	gb|TGME49_033460	| organism=Toxoplasma_gondii_ME49 | product=SRS29B | location=TGME49_chrVIII:2662665-2663624(+) | length=319	32917	0	0	0	0	0	0	0	1	0	0	0	0	0	0	1	0	0	0	0	0	0	0	0	0	0	0	0	0	0	0	0	0	0	0	0	0	0	0	0	0	0	0	0	0	0	0
K.DLHIVNLDK.C	gb|TGME49_027100	| organism=Toxoplasma_gondii_ME49 | product=glutaredoxin, putative | location=TGME49_chrX:1031818-1032761(+) | length=112	12403	0	0	0	0	0	0	0	0	0	0	0	0	0	0	0	0	0	0	0	0	0	0	0	0	0	0	1	0	0	1	0	0	0	0	0	0	0	0	0	0	0	0	0	0	0	0
K.DLSLLSPETK.A	gb|TGME49_014080	| organism=Toxoplasma_gondii_ME49 | product=toxofilin | location=TGME49_chrX:5953610-5954341(+) | length=243	26789	0	0	0	0	0	0	0	0	1	0	0	0	0	0	1	0	0	0	0	0	0	0	0	0	0	0	0	0	0	0	0	0	0	0	0	0	0	0	0	0	0	0	0	0	0	0
K.DNQAPNGTVTNPLAISGPK.F	gb|TGME49_054430	| organism=Toxoplasma_gondii_ME49 | product=microneme protein, putative | location=TGME49_chrIII:1730736-1733425(-) | length=654	71124	0	1	0	1	0	2	2	1	1	0	0	0	0	0	8	0	0	0	0	0	0	0	0	0	0	0	0	0	0	0	0	0	0	0	0	0	0	0	0	1	0	0	0	0	1	0
K.EDNVDYSGYDVQK.I	gb|TGME49_035200	| organism=Toxoplasma_gondii_ME49 | product=PAN domain-containing protein | location=TGME49_chrX:4706208-4714533(-) | length=1931	210483	1	1	0	1	2	1	1	0	0	0	0	0	0	0	7	0	0	0	0	0	0	0	0	0	0	0	0	0	0	0	0	0	0	0	0	1	1	0	0	0	0	0	0	0	2	0
K.EVPASGAGLLACCGGSTGR.V	gb|TGME49_086580	| organism=Toxoplasma_gondii_ME49 | product=lysophospholipase, putative | location=TGME49_chrV:1724969-1727836(-) | length=955	107245	0	0	0	1	0	0	0	0	1	0	0	0	0	0	2	0	0	1	0	0	0	0	0	0	0	0	0	0	0	1	0	0	0	0	0	0	0	0	0	0	0	0	0	0	0	0
K.FQTGSNSAFDVVEVEEPAGPAVLTIGLGHK.G	gb|TGME49_091890	| organism=Toxoplasma_gondii_ME49 | product=microneme protein MIC1 | location=TGME49_chrIX:4485320-4487663(-) | length=456	48629	0	0	0	0	0	1	0	0	0	0	0	0	0	0	1	0	0	0	0	0	0	0	0	0	0	0	0	0	0	0	0	0	0	0	0	1	0	0	0	0	0	0	0	0	1	0
K.GDSMLQYYLQPLLK.K	gb|TGME49_019320	| organism=Toxoplasma_gondii_ME49 | product=acid phosphatase, putative | location=TGME49_chrXII:936465-939359(-) | length=431	46607	0	0	0	0	0	0	0	0	0	0	0	0	0	0	0	0	0	0	0	0	0	0	0	0	0	0	0	0	0	0	0	0	0	0	0	0	0	0	0	0	0	0	0	0	0	0
K.GHSAHNVAPITDKYSAFDCQSWCR.Q	gb|TGME49_009920	| organism=Toxoplasma_gondii_ME49 | product=PAN domain-containing protein | location=TGME49_chrIb:1546653-1549085(+) | length=810	87272	0	0	0	0	0	0	0	0	0	0	0	0	0	0	0	0	0	0	0	0	0	0	0	0	0	0	0	0	0	0	0	0	1	0	0	0	0	0	0	0	0	0	0	0	1	0
K.GILAADESTGTIKK.R	gb|cgd1_3020	| organism=Cryptosporidium_parvum | product=fructose-1,6-bisphosphate aldolase | location=CM000429:650743-651852(+) | length=369	39968	0	0	0	0	0	0	1	0	0	0	0	0	0	0	1	0	0	0	0	0	0	0	0	0	0	0	0	0	0	0	0	0	0	0	0	0	0	0	0	0	0	0	0	0	0	0
K.GKEYLLFAEDINQK.A	gb|TGME49_023920	| organism=Toxoplasma_gondii_ME49 | product=hypothetical protein | location=TGME49_chrX:3393510-3404185(+) | length=1941	220864	0	0	0	0	0	0	0	0	0	0	0	0	0	0	0	0	0	0	0	0	0	0	0	0	0	0	0	0	0	0	1	0	0	0	0	0	0	0	0	0	0	0	0	0	1	0
K.GTDDHLTTSMDK.A	gb|TGME49_003310	| organism=Toxoplasma_gondii_ME49 | product=dense granule protein 7 | location=TGME49_chrVIIa:2568343-2569053(+) | length=236	25919	0	0	0	0	0	0	0	0	0	0	0	0	0	0	0	0	0	0	0	0	0	0	0	0	0	0	0	0	0	0	0	0	0	0	0	0	0	0	0	0	0	0	0	0	0	0
K.HSEFISFPIELAVEK.S	gb|TGME49_088380	| organism=Toxoplasma_gondii_ME49 | product=heat shock protein 90 | location=TGME49_chrIX:2575419-2579813(+) | length=708	81933	0	0	0	0	0	0	0	0	0	0	0	0	0	0	0	0	0	0	1	0	0	0	0	0	0	0	0	0	0	1	0	0	0	1	0	0	0	0	0	0	0	0	0	0	1	0
K.IAEIQAPAEIR.S	gb|TGME49_032940	| organism=Toxoplasma_gondii_ME49 | product=small heat shock protein 20 | location=TGME49_chrVIII:2286137-2286965(-) | length=192	21035	0	0	0	0	0	0	0	0	0	0	0	0	0	0	0	0	0	0	0	0	0	0	0	1	0	0	0	0	0	1	0	0	0	0	0	0	0	0	0	0	0	0	0	0	0	0
K.KIETQQIQSYHVCQEICR.V	gb|TGME49_035390	| organism=Toxoplasma_gondii_ME49 | product=PAN domain-containing protein | location=TGME49_chrX:4764800-4772937(-) | length=1233	135828	0	0	0	0	1	2	2	2	1	0	0	0	0	0	8	0	0	0	0	0	0	0	0	0	0	0	0	0	0	0	0	0	0	0	0	1	0	0	0	0	0	0	0	0	1	0
K.KPTNSYLQEVNSIATK.I	gb|TGME49_035580	| organism=Toxoplasma_gondii_ME49 | product=hypothetical protein | location=TGME49_chrX:4900106-4908883(-) | length=704	79103	0	0	0	0	0	0	0	0	0	0	0	0	0	0	0	0	0	0	0	0	0	0	0	0	0	0	0	0	0	0	0	0	1	0	0	0	0	0	0	0	0	0	0	0	1	0
K.LADVLPSATLQETSSAYVFSVK.E	gb|TGME49_115320	| organism=Toxoplasma_gondii_ME49 | product=SRS52A | location=TGME49_chrXI:4653234-4655226(+) | length=329	34260	0	0	0	0	0	0	0	1	1	0	0	0	0	0	2	0	0	0	0	0	0	0	0	0	0	0	0	0	0	0	0	0	0	0	0	0	0	0	0	0	0	0	0	0	0	0
K.LGFATSSCEPGQDQAK.L	gb|TGME49_121500	| organism=Toxoplasma_gondii_ME49 | product=CELF family protein, putative | location=TGME49_chrIb:1762272-1764659(+) | length=475	50938	0	0	0	0	0	1	1	0	0	0	0	0	0	0	2	0	0	0	0	0	0	0	0	0	0	0	0	0	0	0	0	0	0	0	0	1	0	0	0	0	0	0	0	0	1	0
K.LMEVAFFFDHSVGVSPFLLPGTSSSSPSPAAAA.A	gb|TGME49_072390	| organism=Toxoplasma_gondii_ME49 | product=hypothetical protein | location=TGME49_chrVIII:4003117-4009958(-) | length=1425	149363	0	0	0	0	0	0	1	0	0	1	0	0	1	0	3	0	0	0	0	0	0	0	1	1	0	0	0	0	0	2	0	0	0	0	0	0	0	0	0	0	0	0	0	0	0	0
K.LTAESSSSATASPATETER.R	gb|TGME49_040060	| organism=Toxoplasma_gondii_ME49 | product=hypothetical protein | location=TGME49_chrVI:1035118-1037649(+) | length=843	88533	0	0	0	0	0	0	0	0	0	0	0	0	0	0	0	0	0	0	1	0	0	0	0	0	0	0	0	0	0	1	0	0	0	0	0	0	0	0	0	0	0	0	0	0	0	0
K.MPSQGGGEGFCFIVK.D	gb|TGME49_092350	| organism=Toxoplasma_gondii_ME49 | product=hypothetical protein | location=TGME49_chrIX:4795722-4796231(+) | length=169	17428	0	0	0	0	0	0	0	0	0	0	0	0	0	0	0	0	0	0	0	0	0	0	0	0	0	1	0	0	0	1	0	0	0	0	0	0	0	0	0	0	0	0	0	0	0	0
K.NAPAIIFIDEIDSIAPK.R	gb|TGME49_073090	| organism=Toxoplasma_gondii_ME49 | product=cell division protein 48, putative | location=TGME49_chrVIII:3662382-3671579(-) | length=811	89397	0	0	0	1	0	0	0	0	0	0	0	0	0	0	1	0	0	0	0	0	0	0	0	0	0	0	0	0	0	0	0	0	0	1	0	0	0	0	0	0	0	0	0	0	1	0
K.NHNCSEHAVCFADGLQAK.C	gb|TGME49_067680	| organism=Toxoplasma_gondii_ME49 | product=microneme protein, putative | location=TGME49_chrIX:564527-573394(+) | length=2182	233821	0	0	0	0	0	0	0	0	0	0	0	0	0	0	0	0	0	0	0	0	0	0	0	0	0	0	0	0	0	0	0	0	0	0	0	0	0	0	0	0	0	0	0	0	0	0
K.NLDVDNLVIEHIQVNR.A	gb|TGME49_099050	| organism=Toxoplasma_gondii_ME49 | product=60S ribosomal protein L17, putative | location=TGME49_chrIII:2219081-2221347(-) | length=195	22269	0	0	0	0	0	0	0	0	0	0	0	0	0	0	0	0	0	0	0	0	0	0	0	1	0	0	0	0	0	1	0	0	0	0	0	0	0	0	0	0	0	0	0	0	0	0
K.NLIFPDTSLPLEDCIVK.Y	gb|TGME49_078830	| organism=Toxoplasma_gondii_ME49 | product=glucose-6-phosphate dehydrogenase, putative | location=TGME49_chrXII:5820049-5833205(+) | length=878	98280	0	0	0	0	0	1	0	0	0	0	0	0	0	0	1	0	0	0	0	0	0	0	0	0	0	0	0	0	0	0	0	0	1	1	0	0	0	0	0	0	0	0	0	0	2	0
K.NNSVLAALEDQCLAPGGSDEKFLSTCK.N	gb|TGME49_035470	| organism=Toxoplasma_gondii_ME49 | product=myosin A, putative | location=TGME49_chrX:4823394-4829068(+) | length=831	93320	0	0	0	0	0	0	0	0	0	0	0	0	0	0	0	0	0	0	0	0	0	0	0	0	0	0	0	0	0	0	0	0	0	1	0	0	0	0	0	0	0	0	0	0	1	0
K.PAEEAEEHLEETKETADK.A	gb|TGME49_059900	| organism=Toxoplasma_gondii_ME49 | product=hypothetical protein, conserved | location=TGME49_chrVIIb:2614466-2616628(+) | length=720	81632	0	0	0	0	0	0	0	0	1	0	0	0	0	0	1	0	0	0	0	0	0	0	0	1	0	0	0	0	0	1	0	0	0	0	0	0	0	0	1	0	0	0	0	0	1	0
K.QMQFLSININQTLIDFPFP.H	Rev_gb|cgd6_1740	| organism=Cryptosporidium_parvum | product=Tra1p-like; C-terminal FAT domain plus phoshoinositide 3-kinase domain; very large protein | location=CM000434:398797-415425(-) | length=5542	630771	0	0	0	0	0	0	0	0	0	0	0	0	0	0	0	0	0	0	0	0	0	1	0	1	1	0	0	0	0	3	1	0	0	1	0	0	1	0	0	0	0	0	0	0	3	0
K.QSGNPLPGGFNLNFVTPSGQR.I	gb|TGME49_055260	| organism=Toxoplasma_gondii_ME49 | product=apical membrane antigen 1, putative | location=TGME49_chrVIIb:4879986-4885333(+) | length=569	63021	0	0	0	0	1	0	0	0	0	0	0	0	0	0	1	0	0	0	0	0	0	0	0	0	0	0	0	0	0	0	0	0	0	0	0	0	0	0	0	0	0	0	0	0	0	0
K.RPSTVGGTVVGPLGADAPR.L	gb|TGME49_003570	| organism=Toxoplasma_gondii_ME49 | product=acyltransferase, putative | location=TGME49_chrVIIa:2385664-2389786(+) | length=504	55458	0	0	0	0	0	0	0	0	0	0	0	0	0	0	0	0	0	0	0	0	0	0	0	0	0	0	0	0	0	0	0	0	1	0	0	0	0	0	0	0	0	0	0	0	1	0
K.SEVGTFESCQMK.C	gb|TGME49_000230	| organism=Toxoplasma_gondii_ME49 | product=PAN domain-containing protein | location=TGME49_chrVIII:6753802-6754857(-) | length=351	38763	0	0	0	0	0	0	0	0	0	0	0	0	0	0	0	0	0	0	0	0	0	0	0	0	0	0	0	0	0	0	0	0	0	0	0	0	0	0	0	0	0	0	0	0	0	0
K.SFFELQEEQDKAATATAER.S	gb|TGME49_046450	| organism=Toxoplasma_gondii_ME49 | product=hypothetical protein | location=TGME49_chrXII:2759982-2764435(-) | length=273	30125	0	0	0	0	0	0	0	0	0	0	0	0	0	0	0	0	0	0	0	0	0	0	0	0	0	0	0	0	0	0	0	0	0	0	0	0	0	0	0	0	0	0	0	0	0	0
K.SGDDVVSLKEYVDR.M	gb|TGME49_088380	| organism=Toxoplasma_gondii_ME49 | product=heat shock protein 90 | location=TGME49_chrIX:2575419-2579813(+) | length=708	81933	0	0	0	0	1	0	0	0	0	0	0	0	0	0	1	0	0	0	0	0	0	0	0	0	0	0	0	0	0	0	0	0	0	0	0	0	0	0	0	0	0	0	0	0	0	0
K.SGLLLLSDFTQILR.T	gb|TGME49_058580	| organism=Toxoplasma_gondii_ME49 | product=Rhoptry kinase family protein ROP17 | location=TGME49_chrVIIb:3304210-3306036(-) | length=608	69087	0	0	0	0	0	0	0	0	0	0	0	0	0	0	0	0	0	0	0	0	0	0	0	0	0	0	0	0	0	0	0	0	0	0	0	0	0	0	0	0	0	0	0	0	0	0
K.SGTLTTLDTAHNIADMK.Y	gb|TGME49_005470	| organism=Toxoplasma_gondii_ME49 | product=elongation factor 2, putative | location=TGME49_chrVIIa:1351752-1355420(+) | length=832	93089	0	0	0	0	0	0	0	0	0	0	0	0	0	0	0	0	0	0	1	0	0	0	0	0	0	0	0	0	0	1	0	0	0	0	0	0	0	0	0	0	0	0	0	0	0	0
K.SLAEQVIGQPQAVEAVTQAILR.S	gb|TGME49_057990	| organism=Toxoplasma_gondii_ME49 | product=heat shock protein, putative | location=TGME49_chrVIIb:3653153-3661944(+) | length=921	103644	0	0	0	1	0	0	0	0	0	0	0	0	0	0	1	0	0	0	1	0	0	0	0	0	0	0	0	0	0	1	0	0	0	0	0	0	0	0	0	0	0	0	0	0	0	0
K.SLNIGFELPIVSK.K	gb|TGME49_006400	| organism=Toxoplasma_gondii_ME49 | product=DNA photolyase, putative | location=TGME49_chrVIIa:982785-985658(-) | length=631	70451	0	0	0	0	0	0	0	0	0	0	0	0	0	0	0	0	0	0	0	0	0	0	0	0	0	0	0	0	0	0	0	0	0	0	0	0	0	0	0	0	0	0	0	0	0	0
K.SVVNATPVILTQMLDETNQYALLPR.I	gb|TGME49_115770	| organism=Toxoplasma_gondii_ME49 | product=cytochrome p450, putative | location=TGME49_chrXI:4975216-4979153(-) | length=280	31586	0	0	0	0	0	1	0	0	0	0	0	0	0	0	1	0	0	0	0	0	0	0	0	0	0	0	0	0	0	0	0	0	0	0	0	0	0	0	0	0	0	0	0	0	0	0
K.TEYKQECEDVPVQVPDTCHK.Q	gb|TGME49_077570	| organism=Toxoplasma_gondii_ME49 | product=GPI transamidase subunit PIG-U, putative | location=TGME49_chrXII:6573214-6583648(-) | length=1088	123037	0	1	0	0	1	0	1	0	0	0	0	0	0	0	3	0	0	0	0	0	0	0	0	0	0	0	0	0	0	0	0	0	0	0	0	0	0	0	0	0	0	0	0	0	0	0
K.TIFVANLDENATDEEVQK.L	gb|TGME49_090660	| organism=Toxoplasma_gondii_ME49 | product=polypyrimidine track-binding protein, putative | location=TGME49_chrIX:3912737-3917818(-) | length=446	48395	0	0	0	0	0	0	1	0	0	0	0	0	0	0	1	0	0	0	0	0	0	0	0	0	0	0	0	0	0	0	0	0	0	0	0	1	0	0	0	0	0	0	0	0	1	0
K.TQLLGHLDSTTAVAEDIGR.Q	gb|TGME49_036210	| organism=Toxoplasma_gondii_ME49 | product=mitochondrial-processing peptidase beta subunit, putative | location=TGME49_chrX:5267152-5272501(+) | length=524	58655	0	0	0	0	0	0	0	0	0	0	0	0	0	0	0	0	0	0	0	0	0	0	0	0	0	0	0	0	0	0	0	0	0	0	0	0	0	0	0	0	0	0	0	0	0	0
K.TSSAVEEAGDYCSSAGMK.V	gb|TGME49_076880	| organism=Toxoplasma_gondii_ME49 | product=late embryogenesis abundant domain-containing protein | location=TGME49_chrXII:6869647-6870409(+) | length=123	12799	0	0	0	0	0	0	0	0	0	0	0	0	0	0	0	0	0	0	0	0	0	0	0	0	0	0	0	0	0	0	0	0	0	0	0	0	0	0	0	0	0	0	0	0	0	0
K.TTVGAPYMAAGACPNYGK.V	gb|TGME49_094330	| organism=Toxoplasma_gondii_ME49 | product=EGF-like domain-containing protein | location=TGME49_chrIa:801830-806848(+) | length=1125	120616	0	0	0	0	0	0	0	0	0	0	0	0	0	0	0	0	0	0	0	0	0	0	0	0	0	0	0	0	0	0	0	0	0	0	0	0	0	0	0	0	0	0	0	0	0	0
K.TVMENQCSTQSYTVPK.T	gb|TGME49_077570	| organism=Toxoplasma_gondii_ME49 | product=GPI transamidase subunit PIG-U, putative | location=TGME49_chrXII:6573214-6583648(-) | length=1088	123037	0	1	0	0	2	0	1	1	0	0	0	0	0	0	5	0	0	0	0	0	0	0	0	0	0	0	0	0	0	0	0	0	0	0	0	0	0	0	0	0	0	0	0	0	0	0
K.VASEMIANLLTDSNSAAK.Y	gb|TGME49_026960	| organism=Toxoplasma_gondii_ME49 | product=phosphofructokinase, putative | location=TGME49_chrX:1130220-1141763(-) | length=1225	131362	0	1	0	1	1	0	0	0	0	0	0	0	0	0	3	0	0	0	0	0	0	0	0	0	0	0	0	0	0	0	0	0	0	0	0	0	0	0	0	0	0	0	0	0	0	0
K.VDSLNLLQLAPGGALGR.F	gb|TGME49_109120	| organism=Toxoplasma_gondii_ME49 | product=60s ribosomal protein L4, putative | location=TGME49_chrXI:504939-507288(-) | length=416	45748	0	0	0	0	0	0	0	0	0	0	0	0	0	0	0	0	0	0	0	0	0	0	0	0	0	0	0	0	0	0	0	0	0	0	0	0	0	0	0	0	0	0	0	0	0	0
K.VGDTASNAMENVKDYAHSAGEK.I	gb|TGME49_076880	| organism=Toxoplasma_gondii_ME49 | product=late embryogenesis abundant domain-containing protein | location=TGME49_chrXII:6869647-6870409(+) | length=123	12799	0	0	0	0	0	0	0	0	0	0	0	0	0	0	0	0	0	0	0	0	0	0	0	0	0	0	0	0	0	0	0	0	0	0	0	0	0	0	0	0	0	0	0	0	0	0
K.VLAPEEVSAMVLTK.M	gb|TGME49_111720	| organism=Toxoplasma_gondii_ME49 | product=heat shock protein 70, putative | location=TGME49_chrXI:2215999-2219374(-) | length=668	73253	0	0	0	0	1	0	0	0	0	0	0	0	0	0	1	0	0	0	0	0	0	0	0	0	0	0	0	0	0	0	0	0	0	0	0	0	0	0	0	0	0	0	0	0	0	0
K.VLVNDVGVALSGAASESAK.T	gb|TGME49_034570	| organism=Toxoplasma_gondii_ME49 | product=peroxisomal multifunctional enzyme type 2, putative | location=TGME49_chrX:4411825-4417997(-) | length=625	67508	0	0	0	0	0	0	0	0	0	0	0	0	0	0	0	0	0	0	0	0	0	0	0	0	0	0	0	0	0	0	0	0	0	0	0	0	0	0	0	0	0	0	0	0	0	0
K.VPTDDAGQSPPR.S	gb|TGME49_086780	| organism=Toxoplasma_gondii_ME49 | product=amiloride-sensitive amine oxidase, copper-containing, putative | location=TGME49_chrV:1622622-1628434(-) | length=1529	171907	0	0	0	0	0	0	0	0	0	0	0	0	0	0	0	0	0	0	0	0	0	0	0	0	0	0	0	0	0	0	0	0	0	0	0	0	0	0	0	0	0	0	0	0	0	0
K.VQAESGEAQNTLTAETK.A	gb|TGME49_032710	| organism=Toxoplasma_gondii_ME49 | product=40S ribosomal protein S3a, putative | location=TGME49_chrVIII:2234087-2235475(+) | length=259	29371	0	0	0	0	0	0	0	0	0	0	0	0	0	0	0	0	0	0	0	0	0	0	1	0	0	0	0	0	0	1	0	0	0	0	0	0	0	0	0	0	0	0	0	0	0	0
K.YILNFVASGFGPADPQQLASLQK.R	gb|TGME49_080380	| organism=Toxoplasma_gondii_ME49 | product=non-transmembrane antigen | location=TGME49_chrVIIa:456898-459192(+) | length=553	61837	0	0	0	0	0	0	0	0	0	0	0	0	0	0	0	0	0	0	0	0	0	0	0	0	0	0	0	0	0	0	0	0	0	0	0	1	0	0	0	0	0	0	0	0	1	0
L.FSGALNIAEDQSHVSVVR.F	gb|TGME49_059670	| organism=Toxoplasma_gondii_ME49 | product=von Willebrand factor type A domain-containing protein | location=TGME49_chrVIIb:2714625-2718144(+) | length=929	99084	0	0	0	0	0	0	0	0	0	0	0	0	0	0	0	0	0	0	0	0	0	0	0	0	0	0	0	0	0	0	0	0	1	0	0	0	0	0	0	0	0	0	0	0	1	0
L.SVTDLPQQQQK.L	gb|TGME49_058550	| organism=Toxoplasma_gondii_ME49 | product=SRS28 | location=TGME49_chrVIIb:3324793-3325797(+) | length=291	30222	0	0	0	0	0	0	0	0	0	0	0	0	0	0	0	0	0	0	0	0	0	0	0	0	0	0	0	0	0	0	0	0	0	0	0	0	0	0	0	0	0	0	0	0	0	0
N.PLATLIMFGVYGAMK.K	gb|TGME49_053150	| organism=Toxoplasma_gondii_ME49 | product=oxidoreductase, putative | location=TGME49_chrIII:777232-787214(+) | length=1272	141256	0	0	0	0	0	0	0	1	2	2	1	0	0	0	6	0	0	0	0	0	0	0	0	0	0	0	0	0	0	0	0	0	0	0	0	0	0	0	2	1	0	0	0	0	3	0
N.PLCLDAPGIDDVAEFHEVCESFR.S	gb|TGME49_035470	| organism=Toxoplasma_gondii_ME49 | product=myosin A, putative | location=TGME49_chrX:4823394-4829068(+) | length=831	93320	0	0	0	1	0	0	0	0	0	0	0	0	0	0	1	0	0	0	0	0	0	0	0	0	0	0	0	0	0	0	0	0	0	0	0	0	0	0	0	0	0	0	0	0	0	0
Q.PPDAATLPPLMVGGLPSR.V	gb|TGME49_016000	| organism=Toxoplasma_gondii_ME49 | product=inner membrane complex protein IMC3 | location=TGME49_chrXI:6468075-6469691(+) | length=538	58000	0	0	0	0	1	0	0	0	0	0	0	0	0	0	1	0	0	0	0	0	0	0	0	0	0	0	0	0	0	0	0	0	0	0	0	0	0	0	0	0	0	0	0	0	0	0
Q.TVTCAYGSASNADVHR.V	gb|TGME49_108840	| organism=Toxoplasma_gondii_ME49 | product=SRS51 | location=TGME49_chrXI:286974-288056(+) | length=360	38053	0	0	0	0	0	0	0	1	0	0	0	0	0	0	1	0	0	0	0	0	0	0	1	0	0	0	0	0	0	1	0	0	0	0	0	0	1	1	0	0	0	0	0	0	2	0
R.AAFAPDQIPVSFSTITFNDIYGVQR.S	gb|TGME49_066120	| organism=Toxoplasma_gondii_ME49 | product=glutathione/thioredoxin peroxidase, putative | location=TGME49_chrIX:1385037-1388726(-) | length=333	37219	0	0	0	0	0	0	0	0	1	0	0	0	0	0	1	0	0	0	0	0	0	0	0	0	0	0	0	0	0	0	0	0	0	0	0	0	0	0	0	1	0	0	0	0	1	0
R.AEAPNEPQDVHANVFR.L	gb|TGME49_053030	| organism=Toxoplasma_gondii_ME49 | product=alpha-glucosidase II, putative | location=TGME49_chrIII:684346-696964(+) | length=1616	183343	0	1	0	0	0	0	0	0	0	0	0	0	0	0	1	0	0	0	0	0	0	0	0	0	0	0	0	0	0	0	0	0	0	0	0	0	0	0	0	0	0	0	0	0	0	1
R.AESISAVLYPNDNTLEGK.E	gb|TGME49_110670	| organism=Toxoplasma_gondii_ME49 | product=glycogen phosphorylase family protein, putative | location=TGME49_chrXI:1502010-1506042(+) | length=925	106820	0	0	0	1	0	0	0	0	0	0	0	0	0	0	1	0	0	0	0	0	0	0	0	0	0	0	0	0	0	0	0	0	0	1	0	0	0	0	0	0	0	0	0	0	1	0
R.ALCQADQSCHYWTWVR.S	gb|TGME49_035200	| organism=Toxoplasma_gondii_ME49 | product=PAN domain-containing protein | location=TGME49_chrX:4706208-4714533(-) | length=1931	210483	0	1	1	2	1	1	0	1	0	0	0	0	0	0	7	0	0	0	0	0	0	0	0	0	0	0	0	0	0	0	0	0	1	0	0	0	1	0	0	0	0	0	0	0	2	0
R.AQLNCLETLNYLAQCDGGEGVAILSR.T	gb|TGME49_112630	| organism=Toxoplasma_gondii_ME49 | product=hypothetical protein | location=TGME49_chrXI:2831036-2847948(-) | length=2638	286441	0	1	0	0	0	0	0	0	0	0	0	0	0	0	1	0	0	0	0	0	0	0	0	0	0	0	0	0	0	0	0	0	0	0	0	0	0	0	0	0	0	0	0	0	0	0
R.ASAIDLLASFK.S	gb|TGME49_078830	| organism=Toxoplasma_gondii_ME49 | product=glucose-6-phosphate dehydrogenase, putative | location=TGME49_chrXII:5820049-5833205(+) | length=878	98280	0	0	0	0	0	0	0	0	0	0	0	0	0	0	0	0	0	0	0	0	0	0	0	0	0	0	0	0	0	0	0	0	0	0	0	0	0	0	0	0	0	0	0	0	0	0
R.ASSKDSQTVTCAYGSASNADVHR.V	gb|TGME49_108840	| organism=Toxoplasma_gondii_ME49 | product=SRS51 | location=TGME49_chrXI:286974-288056(+) | length=360	38053	0	0	0	0	0	0	0	0	0	0	0	0	0	0	0	0	0	0	0	0	0	0	0	0	0	0	0	0	0	0	0	0	0	0	0	0	0	0	0	0	0	0	0	0	0	0
R.ASTVSSSQTGTAGSESISDK.I	gb|TGME49_064040	| organism=Toxoplasma_gondii_ME49 | product=hypothetical protein, conserved | location=TGME49_chrVIIb:215431-216093(-) | length=220	24595	0	0	0	0	0	0	0	0	0	0	0	0	0	0	0	0	0	0	0	0	0	0	0	0	1	0	0	0	0	1	0	0	0	0	0	0	0	0	0	0	0	0	0	0	0	0
R.AVDAVEGRPSTGPQAAAQAAK.Q	gb|TGME49_097220	| organism=Toxoplasma_gondii_ME49 | product=very long-chain acyl-CoA synthetase, putative | location=TGME49_chrII:1604785-1610126(-) | length=921	100749	0	0	0	1	0	0	0	0	0	0	0	0	0	0	1	0	0	0	0	0	0	0	0	0	0	0	0	0	0	0	0	0	0	0	0	0	0	0	0	0	0	0	0	0	0	0
R.DLVVVPEMIGSVVGVYNGK.Q	gb|TGME49_013350	| organism=Toxoplasma_gondii_ME49 | product=40S ribosomal protein S15, putative | location=TGME49_chrV:901870-903309(-) | length=150	17157	0	0	0	0	0	0	0	0	0	0	0	0	0	0	0	0	0	0	0	0	0	0	0	0	0	0	0	0	0	0	0	0	0	0	0	0	0	0	0	0	0	0	0	0	0	0
R.EFQDTFTQQHALYQQGLQEQQK.Q	gb|TGME49_113380	| organism=Toxoplasma_gondii_ME49 | product=hypothetical protein, conserved | location=TGME49_chrXI:3319615-3322159(+) | length=274	31513	0	0	0	0	0	0	0	0	0	0	0	0	0	0	0	0	0	0	0	0	0	0	0	0	0	0	0	0	0	0	0	0	0	0	0	0	0	0	0	0	0	0	0	0	0	0
R.ELEEQLGIDTADTAVNAAEVAR.R	gb|TGME49_009720	| organism=Toxoplasma_gondii_ME49 | product=hypothetical protein | location=TGME49_chrIb:1409513-1411012(+) | length=218	23416	0	0	0	0	0	0	0	0	0	0	0	0	0	0	0	0	0	0	0	0	0	0	0	0	1	0	0	0	0	1	0	0	0	0	0	0	0	0	0	0	0	0	0	0	0	0
R.ESGSAASPEKPANPEPAVPAAPVEK.K	gb|TGME49_110420	| organism=Toxoplasma_gondii_ME49 | product=hypothetical protein | location=TGME49_chrXI:1321096-1322519(-) | length=141	13845	0	0	0	0	0	0	0	0	0	0	0	0	0	0	0	0	0	0	0	0	0	0	0	0	0	0	0	0	0	0	0	0	0	0	0	0	0	0	0	0	0	0	0	0	0	0
R.FAQICSLASPLR.G	gb|TGME49_014570	| organism=Toxoplasma_gondii_ME49 | product=hypothetical protein | location=TGME49_chrX:6309098-6311421(+) | length=629	65671	0	0	0	0	0	0	0	0	0	0	0	0	0	0	0	1	0	0	0	0	0	0	0	0	0	0	0	0	0	1	1	0	0	0	0	0	0	0	0	0	0	0	0	0	1	0
R.GDTEAQSGTGDDSDFPQGVVEEVADMSGGR.V	gb|TGME49_108080	| organism=Toxoplasma_gondii_ME49 | product=Rhoptry kinase family protein ROP5 (incomplete catalytic triad) | location=TGME49_chrXII:539776-542310(-) | length=549	60971	0	0	0	0	0	0	0	0	0	0	0	0	0	0	0	0	0	0	0	0	0	0	0	0	0	0	0	0	0	0	0	0	0	0	0	0	0	0	0	0	0	0	0	0	0	0
R.GRADVAQALVDGLLTER.H	gb|TGME49_026380	| organism=Toxoplasma_gondii_ME49 | product=hypothetical protein | location=TGME49_chrX:1619500-1620636(+) | length=378	42612	0	0	0	0	0	0	0	0	0	0	0	0	0	0	0	0	0	0	0	0	0	0	0	0	0	0	0	0	0	0	0	0	0	0	0	0	0	0	0	0	0	0	0	0	0	0
R.HLALASADHEPGR.A	gb|TGME49_078830	| organism=Toxoplasma_gondii_ME49 | product=glucose-6-phosphate dehydrogenase, putative | location=TGME49_chrXII:5820049-5833205(+) | length=878	98280	0	0	0	0	0	0	0	0	0	0	0	0	0	0	0	0	0	0	0	0	0	0	0	0	0	0	0	0	0	0	0	0	0	0	0	0	0	0	0	0	0	0	0	0	0	0
R.HNASCHVVEIR.G	gb|TGME49_067680	| organism=Toxoplasma_gondii_ME49 | product=microneme protein, putative | location=TGME49_chrIX:564527-573394(+) | length=2182	233821	0	0	0	0	0	0	0	0	0	0	0	0	0	0	0	0	0	0	0	0	0	0	0	0	0	0	0	0	0	0	0	0	0	0	0	0	0	0	0	0	0	0	0	0	0	0
R.IMETFSVFPSPK.V	gb|TGME49_012240	| organism=Toxoplasma_gondii_ME49 | product=tubulin beta chain, putative | location=TGME49_chrX:3910996-3913470(-) | length=449	50052	0	0	0	0	0	0	0	0	0	0	0	0	0	0	0	0	0	0	0	0	0	0	0	0	0	0	0	0	0	0	0	0	0	0	0	0	0	0	0	0	0	0	0	0	0	0
R.IPGCAALSLPVYIGLVSSDVFKSEEFTR.K	gb|TGME49_112270	| organism=Toxoplasma_gondii_ME49 | product=hypothetical protein | location=TGME49_chrXI:2547044-2548246(-) | length=400	44802	0	0	0	0	0	0	0	0	0	0	0	0	0	0	0	0	0	0	0	0	0	0	0	0	0	0	0	0	0	0	0	0	0	0	0	0	0	1	0	0	0	0	0	0	1	0
R.IQGCPALVTEACSK.I	gb|TGME49_112630	| organism=Toxoplasma_gondii_ME49 | product=hypothetical protein | location=TGME49_chrXI:2831036-2847948(-) | length=2638	286441	0	1	0	0	0	0	0	0	0	0	0	0	0	0	1	0	0	0	0	0	0	0	0	0	0	0	0	0	0	0	0	0	0	0	0	0	0	0	0	0	0	0	0	0	0	0
R.IQYVLNGYTALPVLEGYSR.F	gb|TGME49_109760	| organism=Toxoplasma_gondii_ME49 | product=hypothetical protein | location=TGME49_chrXI:783394-784341(-) | length=315	34545	0	0	0	0	0	0	0	1	0	0	0	0	0	0	1	0	0	0	0	0	0	0	0	0	0	0	0	0	0	0	0	0	0	0	0	0	0	1	0	0	0	0	0	0	1	0
R.IVDEQLPEEVDLGQR.F	gb|TGME49_035580	| organism=Toxoplasma_gondii_ME49 | product=hypothetical protein | location=TGME49_chrX:4900106-4908883(-) | length=704	79103	0	1	0	1	0	0	0	0	0	0	0	0	0	0	2	0	0	0	0	0	0	0	0	0	0	0	0	0	0	0	0	0	1	0	0	0	0	0	0	0	0	0	0	0	1	0
R.KPEDVTWEEYCAFYK.S	gb|TGME49_088380	| organism=Toxoplasma_gondii_ME49 | product=heat shock protein 90 | location=TGME49_chrIX:2575419-2579813(+) | length=708	81933	0	0	0	0	0	0	0	0	0	0	0	0	0	0	0	0	0	0	0	0	0	0	0	0	0	0	0	0	0	0	0	0	0	0	0	0	0	0	0	0	0	0	0	0	0	0
R.LGELPSLPSLGEFPPLPSLGELPPVPGLS.G	gb|TGME49_011320	| organism=Toxoplasma_gondii_ME49 | product=C protein immunoglobulin-A-binding beta antigen | location=TGME49_chrIV:1808312-1809558(-) | length=396	40538	0	0	0	0	0	0	0	0	0	2	1	0	0	0	3	0	0	0	0	0	0	0	0	0	0	0	0	0	0	0	0	0	0	0	0	0	0	0	0	1	0	0	0	0	1	0
R.LGTSQELQPEYVAVAER.K	gb|TGME49_025160	| organism=Toxoplasma_gondii_ME49 | product=hypothetical protein | location=TGME49_chrX:2389465-2390670(+) | length=401	45443	0	0	0	0	0	0	0	0	0	0	0	0	0	0	0	0	0	0	0	0	0	1	0	0	0	0	0	0	0	1	0	0	0	0	0	0	1	0	0	0	0	0	0	0	1	0
R.LLGVVYNASNNELVR.T	gb|TGME49_045460	| organism=Toxoplasma_gondii_ME49 | product=40S ribosomal protein S8, putative | location=TGME49_chrXII:2268316-2272126(-) | length=205	23561	0	0	0	0	0	0	0	0	0	0	1	0	0	0	1	0	0	0	0	0	0	0	0	0	0	0	0	0	0	0	0	0	0	0	0	0	0	0	1	0	0	0	0	0	1	0
R.LMLSTSAFSFQAK.I	gb|TGME49_088650	| organism=Toxoplasma_gondii_ME49 | product=hypothetical protein | location=TGME49_chrIX:2749240-2751033(-) | length=436	47923	0	0	0	0	0	0	0	0	0	0	0	0	0	0	0	0	0	0	0	0	0	0	0	0	0	0	0	0	0	0	0	0	0	0	0	0	0	0	0	0	0	0	0	0	0	0
R.LNCGVDGVTYSNHCVR.K	gb|TGME49_008450	| organism=Toxoplasma_gondii_ME49 | product=serine proteinase inhibitor, putative | location=TGME49_chrIb:710785-713757(-) | length=294	32556	0	0	0	0	0	0	0	0	0	0	0	0	0	0	0	0	0	0	0	0	0	0	0	0	0	0	0	0	0	0	0	0	0	0	0	0	1	0	0	1	0	0	0	0	2	0
R.LSFDVCPSDMPESVK.T	gb|TGME49_009980	| organism=Toxoplasma_gondii_ME49 | product=Rhoptry kinase family protein ROP42 (incomplete catalytic triad) | location=TGME49_chrIb:1609262-1610977(-) | length=571	61799	0	0	0	0	0	0	0	0	0	0	0	0	0	0	0	0	0	0	0	0	0	0	0	0	0	0	0	0	0	0	0	0	0	0	0	0	0	0	0	0	0	0	0	0	0	0
R.LSSGVSGAPLAGAAADGDSGAGTGSPGETSSK.Q	gb|TGME49_021180	| organism=Toxoplasma_gondii_ME49 | product=transmembrane domain-containing protein | location=TGME49_chrII:90870-96089(-) | length=768	77085	0	0	0	0	0	0	0	0	0	0	0	0	0	0	0	0	0	0	0	0	0	0	0	0	0	0	0	0	0	0	0	0	0	0	0	0	0	0	0	0	0	0	0	0	0	0
R.LVSGTTGETLYTHK.Q	gb|TGME49_019320	| organism=Toxoplasma_gondii_ME49 | product=acid phosphatase, putative | location=TGME49_chrXII:936465-939359(-) | length=431	46607	0	0	0	0	0	0	0	0	0	0	0	0	0	0	0	0	0	0	0	0	0	0	0	0	0	0	0	0	0	0	0	0	0	0	0	0	0	0	0	0	0	0	0	0	0	0
R.NAAQTPMAIEGGSSR.N	gb|TGME49_086720	| organism=Toxoplasma_gondii_ME49 | product=heat shock protein 28 | location=TGME49_chrV:1659398-1660228(+) | length=276	31094	0	0	0	0	0	0	0	1	0	0	0	0	0	0	1	0	0	0	0	0	0	0	0	0	0	0	0	0	0	0	0	0	0	0	0	0	0	1	0	0	0	0	0	0	1	0
R.NAESNAEMKNLDVDNLVIEH.I	gb|TGME49_099050	| organism=Toxoplasma_gondii_ME49 | product=60S ribosomal protein L17, putative | location=TGME49_chrIII:2219081-2221347(-) | length=195	22269	0	0	0	0	0	0	0	1	0	1	0	0	0	0	2	0	0	0	0	0	0	0	0	0	0	1	0	0	0	1	0	0	0	0	0	0	0	0	0	0	0	0	0	0	0	0
R.NIGVIGLRPDYANLDTEQR.S	gb|TGME49_065120	| organism=Toxoplasma_gondii_ME49 | product=hypothetical protein, conserved | location=TGME49_chrIX:1853426-1855288(+) | length=620	70133	0	0	0	0	0	0	0	0	0	0	0	0	0	0	0	0	0	0	0	0	0	0	0	0	0	0	0	0	0	0	0	0	0	0	0	0	0	0	0	0	0	0	0	0	0	0
R.QQSLNAQTAGAPESVR.S	gb|TGME49_021180	| organism=Toxoplasma_gondii_ME49 | product=transmembrane domain-containing protein | location=TGME49_chrII:90870-96089(-) | length=768	77085	0	0	0	0	0	0	0	0	0	0	0	0	0	0	0	0	0	0	0	0	0	0	0	0	0	0	0	0	0	0	0	0	0	0	0	0	0	0	0	0	0	0	0	0	0	0
R.QSLGGAQAPQE.T	Rev_gb|TGME49_026900	| organism=Toxoplasma_gondii_ME49 | product=hypothetical protein | location=TGME49_chrX:1193395-1197617(-) | length=826	84474	0	0	0	0	0	0	0	0	0	0	0	0	0	0	0	0	0	0	0	0	0	0	0	0	1	1	0	0	0	2	0	0	0	0	0	0	0	0	0	0	0	0	0	0	0	0
R.RAPFDLFETR.K	gb|cgd3_3770	| organism=Cryptosporidium_parvum | product=Hsp90 | location=CM000431:940090-942225(+) | length=711	82354	0	0	0	1	0	0	0	0	0	0	0	0	0	0	1	0	0	0	0	0	0	0	0	0	0	0	0	0	0	0	0	0	0	0	0	0	0	0	0	0	0	0	0	0	0	0
R.SASEFVDDILR.S	gb|TGME49_009470	| organism=Toxoplasma_gondii_ME49 | product=hypothetical protein | location=TGME49_chrIb:1248379-1251370(-) | length=520	57616	0	0	0	0	0	0	0	0	0	0	0	2	0	0	2	0	0	0	0	0	0	0	0	0	0	0	1	0	0	1	0	0	0	0	0	0	0	0	0	0	0	1	0	0	1	0
R.SAVLDISPEAINDTAAVVK.G	gb|TGME49_003240	| organism=Toxoplasma_gondii_ME49 | product=hypothetical protein | location=TGME49_chrVIIa:2613765-2621264(-) | length=739	80263	0	0	0	0	0	0	0	0	0	0	0	0	0	0	0	0	0	0	1	0	0	0	0	0	0	0	0	0	0	1	0	0	0	1	0	0	0	0	0	0	0	0	0	0	1	0
R.SLPIDESEKAAAPLTAEEQEAVQK.S	gb|TGME49_044560	| organism=Toxoplasma_gondii_ME49 | product=heat shock protein 90, putative | location=TGME49_chrVI:3326807-3332278(+) | length=847	96824	0	0	0	1	0	0	0	0	0	0	0	0	0	0	1	0	0	0	0	0	0	0	0	0	0	0	0	0	0	0	0	0	0	0	0	0	0	0	0	0	0	0	0	0	0	0
R.SPADTLNPGR.F	gb|TGME49_003240	| organism=Toxoplasma_gondii_ME49 | product=hypothetical protein | location=TGME49_chrVIIa:2613765-2621264(-) | length=739	80263	0	0	0	0	0	0	0	0	0	0	0	0	0	0	0	0	0	0	0	0	0	0	0	0	0	0	0	0	0	0	0	0	0	0	0	0	0	0	0	0	0	0	0	0	0	0
R.SVVGYTVTPCDMASIDETAK.Y	gb|TGME49_023940	| organism=Toxoplasma_gondii_ME49 | product=hypothetical protein | location=TGME49_chrX:3380746-3381483(-) | length=245	27334	0	0	0	0	0	0	0	0	0	0	0	0	0	0	0	0	0	0	0	0	0	0	0	0	0	0	0	0	0	0	0	0	0	0	0	0	0	0	0	0	0	0	0	0	0	0
R.TAWVTGACSGIGLSVAR.L	gb|TGME49_069120	| organism=Toxoplasma_gondii_ME49 | product=oxidoreductase, putative | location=TGME49_chrVIII:6046786-6048616(-) | length=363	39948	0	0	0	0	0	0	0	0	0	0	0	0	0	0	0	0	0	0	0	0	0	0	0	0	0	0	0	0	0	0	0	0	0	0	0	0	0	0	0	0	0	0	0	0	0	0
R.TCVEQGGLEEIR.E	gb|TGME49_001780	| organism=Toxoplasma_gondii_ME49 | product=microneme protein 2 | location=TGME49_chrVIIa:3756567-3759280(-) | length=723	77583	0	0	0	0	0	0	0	0	0	0	0	0	0	0	0	0	0	0	0	0	0	0	0	0	0	0	0	0	0	0	0	0	0	0	0	0	0	0	0	0	0	0	0	0	0	0
R.TECFQVPYSVEK.T	gb|TGME49_071490	| organism=Toxoplasma_gondii_ME49 | product=hypothetical protein | location=TGME49_chrVIII:4453104-4454054(+) | length=316	35631	0	1	0	1	1	0	0	1	0	0	0	0	0	0	4	0	0	0	0	0	0	0	0	0	0	0	0	0	0	0	0	0	0	0	0	0	0	0	0	0	0	0	0	0	0	0
R.TELTYAVTSEQIK.D	gb|TGME49_019320	| organism=Toxoplasma_gondii_ME49 | product=acid phosphatase, putative | location=TGME49_chrXII:936465-939359(-) | length=431	46607	0	0	0	0	0	1	0	0	0	0	0	0	0	0	1	0	0	0	0	0	0	0	0	0	0	0	0	0	0	0	0	0	0	0	0	0	0	0	0	0	0	0	0	0	0	0
R.TEVSAPQPGTPTCPDCPAPMGR.T	gb|TGME49_001780	| organism=Toxoplasma_gondii_ME49 | product=microneme protein 2 | location=TGME49_chrVIIa:3756567-3759280(-) | length=723	77583	0	0	0	1	0	0	0	0	0	0	0	0	0	0	1	0	0	0	0	0	0	0	0	0	0	0	0	0	0	0	0	0	0	0	0	0	0	0	0	0	0	0	0	0	0	0
R.TFATTFVQAVLEEGGLLDR.A	gb|TGME49_043930	| organism=Toxoplasma_gondii_ME49 | product=hypothetical protein | location=TGME49_chrVI:2864215-2869963(-) | length=943	101348	0	0	0	0	0	0	1	1	0	0	0	0	0	0	2	0	0	0	0	0	0	0	0	0	0	0	0	0	0	0	0	0	0	0	0	0	0	0	0	0	0	0	0	0	0	0
R.TGGLNAVVQYLTR.A	gb|TGME49_112630	| organism=Toxoplasma_gondii_ME49 | product=hypothetical protein | location=TGME49_chrXI:2831036-2847948(-) | length=2638	286441	0	1	0	0	0	0	0	0	0	0	0	0	0	0	1	0	0	0	0	0	0	0	0	0	0	0	0	0	0	0	0	0	0	0	0	0	0	0	0	0	0	0	0	0	0	0
R.TGQPAPAAAAPGYQTQR.Q	gb|TGME49_110750	| organism=Toxoplasma_gondii_ME49 | product=hypothetical protein, conserved | location=TGME49_chrXI:1560368-1564378(+) | length=601	64977	0	0	0	0	0	0	0	0	0	0	0	0	0	0	0	0	0	0	0	0	0	0	0	0	0	0	0	0	0	0	0	0	0	0	0	0	0	0	0	0	0	0	0	0	0	0
R.TGVPSVIVIGSDGR.E	gb|TGME49_032410	| organism=Toxoplasma_gondii_ME49 | product=hypothetical protein | location=TGME49_chrVIII:2077878-2079615(-) | length=220	24909	0	0	0	0	0	0	0	0	1	0	0	0	0	0	1	0	0	0	0	0	0	0	0	1	0	0	0	0	0	1	0	0	0	0	0	0	0	0	0	0	0	0	0	0	0	0
R.THYCDLVGEAPFVALTSQK.Y	gb|TGME49_015290	| organism=Toxoplasma_gondii_ME49 | product=saccharopine dehydrogenase, putative | location=TGME49_chrX:6817463-6823411(+) | length=440	48117	0	0	0	0	0	0	1	0	0	0	0	0	0	0	1	0	0	0	0	0	0	0	0	0	0	0	0	0	0	0	0	0	0	0	0	0	0	0	0	0	0	0	0	0	0	0
R.VLTSDEGDAGLDAAPR.Q	gb|TGME49_015220	| organism=Toxoplasma_gondii_ME49 | product=hypothetical protein, conserved | location=TGME49_chrX:6764811-6767286(+) | length=629	68630	0	0	0	0	0	0	0	0	0	0	0	0	0	0	0	0	0	0	0	0	0	0	0	0	0	0	0	0	0	0	0	0	0	0	0	0	0	0	0	0	0	0	0	0	0	0
R.VQMLTAQPAFESLLQK.L	gb|TGME49_112630	| organism=Toxoplasma_gondii_ME49 | product=hypothetical protein | location=TGME49_chrXI:2831036-2847948(-) | length=2638	286441	0	0	0	0	0	0	0	0	0	0	0	0	0	0	0	0	0	0	0	0	0	0	0	0	0	0	0	0	0	0	0	0	0	0	0	0	0	0	0	0	0	0	0	0	0	0
R.VTASGPQLTSVADLDTQFK.E	gb|TGME49_111470	| organism=Toxoplasma_gondii_ME49 | product=hypothetical protein | location=TGME49_chrXI:2074449-2081150(-) | length=511	56200	0	0	0	0	0	0	0	0	0	0	0	0	0	0	0	0	0	0	0	0	0	0	0	0	0	0	0	0	0	0	0	0	0	0	0	0	0	0	0	0	0	0	0	0	0	0
R.YNHIFESVNELPTCISLFQLK.R	gb|TGME49_075660	| organism=Toxoplasma_gondii_ME49 | product=hypothetical protein | location=TGME49_chrIII:297933-299258(-) | length=441	50856	0	0	0	0	0	1	0	0	0	0	0	0	0	0	1	0	0	0	0	0	0	0	0	0	0	0	0	0	0	0	0	0	0	0	0	1	0	0	0	0	0	0	0	0	1	0
R.YSYPASYVLPSPVYYPR.S	gb|TGME49_087250	| organism=Toxoplasma_gondii_ME49 | product=hypothetical protein | location=TGME49_chrV:1446631-1447299(-) | length=222	25710	0	0	0	0	0	0	0	0	0	0	0	1	1	1	3	0	0	0	0	0	0	0	0	0	0	0	0	1	1	2	0	0	0	0	0	0	0	0	0	0	0	0	0	1	1	0
T.EVDLVSLVPHASR.S	gb|TGME49_058550	| organism=Toxoplasma_gondii_ME49 | product=SRS28 | location=TGME49_chrVIIb:3324793-3325797(+) | length=291	30222	0	0	0	0	0	0	0	0	0	0	1	0	0	0	1	0	0	0	0	0	0	0	0	0	0	0	0	0	0	0	0	0	0	0	0	0	0	0	0	0	0	0	0	0	0	0
T.PDNALAGAPQNEVAATEK.V	gb|TGME49_119890	| organism=Toxoplasma_gondii_ME49 | product=hypothetical protein | location=TGME49_chrIV:667685-668805(-) | length=236	25535	0	0	0	0	0	0	0	0	0	0	0	0	0	0	0	0	0	0	0	0	0	0	0	0	0	0	0	0	0	0	0	0	0	0	0	0	0	0	0	0	0	0	0	0	0	0
V.PEESTHHITWTK.L	gb|TGME49_060190	| organism=Toxoplasma_gondii_ME49 | product=microneme protein, putative | location=TGME49_chrVIIb:2462502-2465008(+) | length=468	51460	0	0	0	0	0	1	0	0	0	0	0	0	0	0	1	0	0	0	0	0	0	0	0	0	0	0	0	0	0	0	0	0	0	0	0	0	0	0	0	0	0	0	0	0	0	0
V.PGQESCNHWSAFTR.C	gb|TGME49_067680	| organism=Toxoplasma_gondii_ME49 | product=microneme protein, putative | location=TGME49_chrIX:564527-573394(+) | length=2182	233821	0	0	0	0	0	0	0	0	0	0	0	0	0	0	0	0	0	0	0	0	0	0	0	0	0	0	0	0	0	0	0	0	0	0	0	0	0	0	0	0	0	0	0	0	0	0
V.PPLDVHEEHLQQQLR.A	gb|TGME49_078830	| organism=Toxoplasma_gondii_ME49 | product=glucose-6-phosphate dehydrogenase, putative | location=TGME49_chrXII:5820049-5833205(+) | length=878	98280	0	0	0	1	0	0	0	0	0	0	0	0	0	0	1	0	0	0	2	0	0	0	0	0	0	0	0	0	0	2	0	0	0	0	0	0	0	0	0	0	0	0	0	0	0	0
V.PYTCYETAYEEK.C	gb|TGME49_094600	| organism=Toxoplasma_gondii_ME49 | product=hypothetical protein | location=TGME49_chrIa:989115-990812(+) | length=565	64225	0	0	0	0	0	0	0	0	0	0	0	0	0	0	0	0	0	0	0	0	0	0	0	0	0	0	0	0	0	0	0	0	0	0	0	0	0	0	0	0	0	0	0	0	0	0
Y.GPGAGDQTSQFR.C	gb|TGME49_060190	| organism=Toxoplasma_gondii_ME49 | product=microneme protein, putative | location=TGME49_chrVIIb:2462502-2465008(+) | length=468	51460	0	0	0	0	0	1	0	0	0	0	0	0	0	0	1	0	0	0	0	0	0	0	0	0	0	0	0	0	0	0	0	0	0	0	0	1	0	0	0	0	0	0	0	0	1	0
Y.SGYGYGYPYYGYGYPGYYGYGHR.F	gb|TGME49_081590	| organism=Toxoplasma_gondii_ME49 | product=hypothetical protein | location=TGME49_chrVIIa:4181157-4182071(+) | length=116	13874	0	0	0	0	0	0	0	0	0	0	0	0	1	0	1	0	0	0	0	0	0	0	0	0	0	0	0	0	0	0	0	0	0	0	0	0	0	0	0	0	0	0	0	2	2	0
A.ALQTVHQLGAVVLTPEQAK.A	gb|TGME49_014080	| organism=Toxoplasma_gondii_ME49 | product=toxofilin | location=TGME49_chrX:5953610-5954341(+) | length=243	26789	0	0	0	0	0	0	0	0	0	0	0	0	0	0	0	0	0	0	0	0	0	0	0	1	0	0	0	0	0	1	0	0	0	0	0	0	0	0	0	1	0	0	0	0	1	0
A.GAPQNEVAATEK.V	gb|TGME49_119890	| organism=Toxoplasma_gondii_ME49 | product=hypothetical protein | location=TGME49_chrIV:667685-668805(-) | length=236	25535	0	0	0	0	0	0	0	0	0	0	0	0	0	0	0	0	0	0	0	0	0	0	0	0	0	0	0	0	0	0	0	0	0	0	0	0	0	0	2	0	0	0	0	0	2	0
A.PETDAPSCAER.D	gb|TGME49_035200	| organism=Toxoplasma_gondii_ME49 | product=PAN domain-containing protein | location=TGME49_chrX:4706208-4714533(-) | length=1931	210483	0	1	0	3	1	0	1	0	0	0	0	0	0	0	6	0	0	0	0	0	0	0	0	0	0	0	0	0	0	0	0	0	0	1	0	0	0	0	1	0	0	0	0	0	2	0
A.PGLNTLLACQQGCAAEPR.C	gb|TGME49_000230	| organism=Toxoplasma_gondii_ME49 | product=PAN domain-containing protein | location=TGME49_chrVIII:6753802-6754857(-) | length=351	38763	0	0	0	0	0	0	1	0	0	0	0	0	0	0	1	0	0	0	0	0	0	0	0	0	0	0	0	0	0	0	0	0	0	0	0	0	0	0	0	0	0	0	0	0	0	0
A.PVADDDAGSEEESSSHYGVK.T	gb|TGME49_090700	| organism=Toxoplasma_gondii_ME49 | product=hypothetical protein | location=TGME49_chrIX:3942402-3943349(+) | length=315	34732	0	0	0	0	0	0	0	0	0	0	0	0	0	0	0	0	0	0	0	0	0	0	0	0	0	0	0	0	0	0	0	0	0	0	0	0	1	0	0	0	0	0	0	0	1	0
A.QVFAESLHSAIYAETQDAAFTK.D	gb|TGME49_070950	| organism=Toxoplasma_gondii_ME49 | product=hypothetical protein | location=TGME49_chrVIII:4836399-4837598(-) | length=357	38019	0	0	0	1	1	1	1	0	0	0	0	0	0	0	4	0	0	0	0	0	0	0	0	0	0	0	0	0	0	0	0	0	0	0	0	0	0	0	0	0	0	0	0	0	0	0
C.PEGSVEAAGPGK.T	gb|TGME49_086250	| organism=Toxoplasma_gondii_ME49 | product=oocyst wall protein, putative | location=TGME49_chrV:1836015-1838462(-) | length=512	55900	0	0	0	1	0	1	0	1	0	0	0	0	0	0	3	0	0	0	0	0	0	0	0	0	0	0	0	0	0	0	0	0	0	0	0	1	0	0	0	0	0	0	0	0	1	0
D.SCETEVDLVSLVPHASR.S	gb|TGME49_058550	| organism=Toxoplasma_gondii_ME49 | product=SRS28 | location=TGME49_chrVIIb:3324793-3325797(+) | length=291	30222	0	0	0	0	0	0	0	0	0	0	0	0	0	0	0	0	0	0	0	0	0	0	0	0	0	0	0	0	0	0	0	0	0	0	0	0	0	0	0	0	0	0	0	0	0	0
F.GEAQEFIVSLNDR.A	Rev_gb|TGME49_040470	| organism=Toxoplasma_gondii_ME49 | product=hypothetical protein | location=TGME49_chrVI:1289517-1291267(-) | length=404	45211	0	0	0	0	0	0	0	0	0	0	0	0	0	0	0	0	0	0	0	0	0	0	0	0	0	0	0	0	0	0	0	0	0	0	0	0	0	0	0	0	0	0	0	0	0	0
I.AEDQSHVSVVR.F	gb|TGME49_059670	| organism=Toxoplasma_gondii_ME49 | product=von Willebrand factor type A domain-containing protein | location=TGME49_chrVIIb:2714625-2718144(+) | length=929	99084	0	0	0	0	0	0	0	0	0	0	0	0	0	0	0	0	0	0	0	0	0	0	0	0	0	0	0	0	0	0	0	0	1	0	0	0	0	0	0	0	0	0	0	0	1	0
I.PCSVYCNGEYGLK.D	gb|TGME49_032350	| organism=Toxoplasma_gondii_ME49 | product=lactate dehydrogenase | location=TGME49_chrVIII:2026385-2027912(+) | length=329	35548	0	0	0	0	0	0	0	1	0	0	0	0	0	0	1	0	0	0	0	0	0	0	1	0	0	0	0	0	0	1	0	0	0	0	0	0	0	1	0	0	0	0	0	0	1	0
I.PDTGLSSNLVCIHPR.H	gb|TGME49_009920	| organism=Toxoplasma_gondii_ME49 | product=PAN domain-containing protein | location=TGME49_chrIb:1546653-1549085(+) | length=810	87272	0	0	0	0	0	0	0	0	0	0	0	0	0	0	0	0	0	0	0	0	0	0	0	0	0	0	0	0	0	0	0	0	1	0	0	0	0	0	0	0	0	0	0	0	1	0
I.PVSMYLSTDPTLTHEYEAAK.T	gb|TGME49_088650	| organism=Toxoplasma_gondii_ME49 | product=hypothetical protein | location=TGME49_chrIX:2749240-2751033(-) | length=436	47923	0	0	0	0	0	0	1	0	0	0	0	0	0	0	1	0	0	0	0	0	0	0	0	0	0	0	0	0	0	0	0	0	0	0	0	0	0	0	0	0	0	0	0	0	0	0
K.AALLDEILR.A	gb|TGME49_014080	| organism=Toxoplasma_gondii_ME49 | product=toxofilin | location=TGME49_chrX:5953610-5954341(+) | length=243	26789	0	0	0	0	0	0	0	0	0	0	0	0	0	0	0	0	0	0	0	0	0	0	0	0	0	0	0	0	0	0	0	0	0	0	0	0	0	0	0	0	0	0	0	0	0	0
K.ADTDYFGYDVDKIFVGAATESAEK.C	gb|TGME49_054430	| organism=Toxoplasma_gondii_ME49 | product=microneme protein, putative | location=TGME49_chrIII:1730736-1733425(-) | length=654	71124	0	0	0	1	0	0	2	2	0	1	1	0	0	0	7	0	0	0	0	0	0	0	0	0	0	0	0	0	0	0	0	0	0	0	0	0	0	0	0	1	0	0	0	0	1	0
K.AELVNNLGTIAR.S	gb|TGME49_088380	| organism=Toxoplasma_gondii_ME49 | product=heat shock protein 90 | location=TGME49_chrIX:2575419-2579813(+) | length=708	81933	0	0	0	0	1	0	0	0	0	0	0	0	0	0	1	0	0	0	1	0	0	0	0	0	0	0	0	0	0	1	0	0	0	0	0	0	0	0	0	0	0	0	0	0	0	0
K.AIVNDTVGTLVSCAYQR.V	gb|TGME49_065450	| organism=Toxoplasma_gondii_ME49 | product=hexokinase | location=TGME49_chrIX:1639803-1643640(-) | length=468	51498	0	0	0	0	0	0	0	1	0	0	0	0	0	0	1	0	0	0	0	0	0	0	0	0	0	0	0	0	0	0	0	0	0	0	0	0	0	0	0	0	0	0	0	0	0	0
K.ALATLPLF.T	Rev_gb|TGME49_022430	| organism=Toxoplasma_gondii_ME49 | product=ubiquitin-transferase domain containing protein | location=TGME49_chrII:1122168-1136262(-) | length=1629	174701	0	0	0	0	0	0	0	0	0	0	0	0	1	1	2	0	1	0	0	0	0	1	0	0	0	0	0	0	0	2	1	0	1	1	0	0	0	0	0	0	0	0	0	0	3	0
K.ATLEEGQQLTLTFISTK.L	gb|TGME49_091890	| organism=Toxoplasma_gondii_ME49 | product=microneme protein MIC1 | location=TGME49_chrIX:4485320-4487663(-) | length=456	48629	0	0	0	0	0	0	0	0	0	0	0	0	0	0	0	0	0	0	0	0	0	0	0	0	0	0	0	0	0	0	0	0	0	0	0	0	0	0	0	0	0	0	0	0	0	0
K.AYEYGDTVYIPITR.S	gb|TGME49_069860	| organism=Toxoplasma_gondii_ME49 | product=hypothetical protein | location=TGME49_chrVIII:5569683-5571099(+) | length=367	41096	0	0	0	0	0	0	1	0	0	0	0	0	0	0	1	0	0	0	0	0	0	0	0	0	0	0	0	0	0	0	0	0	0	0	0	0	1	0	0	0	0	0	0	0	1	0
K.CGVHILVK.A	gb|TGME49_058550	| organism=Toxoplasma_gondii_ME49 | product=SRS28 | location=TGME49_chrVIIb:3324793-3325797(+) | length=291	30222	0	0	0	0	0	0	0	0	0	0	0	0	0	0	0	0	0	0	0	0	0	0	0	0	0	1	0	0	0	1	0	0	0	0	0	0	0	0	0	0	0	0	0	0	0	0
K.CLAQPDEAGDGLVTEGYGR.L	gb|TGME49_003240	| organism=Toxoplasma_gondii_ME49 | product=hypothetical protein | location=TGME49_chrVIIa:2613765-2621264(-) | length=739	80263	0	0	0	0	0	0	0	0	0	0	0	0	0	0	0	0	0	0	1	0	0	0	0	0	0	0	0	0	0	1	0	0	0	0	0	0	0	0	0	0	0	0	0	0	0	0
K.CVVTVTVPADPNANTCTVAK.Q	gb|TGME49_115320	| organism=Toxoplasma_gondii_ME49 | product=SRS52A | location=TGME49_chrXI:4653234-4655226(+) | length=329	34260	0	0	0	0	0	0	0	1	0	0	0	0	0	0	1	0	0	0	0	0	0	0	0	0	0	0	0	0	0	0	0	0	0	0	0	0	0	1	0	0	0	0	0	0	1	0
K.DLGEDATHLASSFEENASDEKR.R	gb|TGME49_076860	| organism=Toxoplasma_gondii_ME49 | product=late embryogenesis abundant domain-containing protein | location=TGME49_chrXII:6872751-6874304(+) | length=517	55517	0	0	0	0	0	0	0	0	0	0	0	0	0	0	0	0	0	0	0	0	0	0	0	0	0	0	0	0	0	0	0	0	0	0	0	0	0	0	0	0	0	0	0	0	0	0
K.EAVITVPAYFNDSQR.Q	gb|TGME49_073760	| organism=Toxoplasma_gondii_ME49 | product=heat shock protein 70, putative | location=TGME49_chrVIII:3287639-3289663(-) | length=674	72881	0	0	0	0	0	0	0	0	0	0	0	0	0	0	0	0	0	0	0	0	0	0	0	0	0	0	0	0	0	0	0	0	0	0	0	0	0	0	0	0	0	0	0	0	0	0
K.ELIFTSNAEVIK.I	gb|TGME49_035470	| organism=Toxoplasma_gondii_ME49 | product=myosin A, putative | location=TGME49_chrX:4823394-4829068(+) | length=831	93320	0	0	0	0	0	0	0	0	0	0	0	0	0	0	0	0	0	0	1	0	0	0	0	0	0	0	0	0	0	1	0	0	0	0	0	0	0	0	0	0	0	0	0	0	0	0
K.FGENEFDLVTGANVAGFVK.V	gb|TGME49_093180	| organism=Toxoplasma_gondii_ME49 | product=NADP-specific glutamate dehydrogenase, putative | location=TGME49_chrIa:137648-142673(-) | length=489	53660	0	0	0	0	0	1	0	0	0	0	0	0	0	0	1	0	0	0	0	0	0	0	0	0	0	0	0	0	0	0	0	0	0	0	0	1	0	0	0	0	0	0	0	0	1	0
K.FKDGYLISTGEPSK.M	gb|TGME49_032300	| organism=Toxoplasma_gondii_ME49 | product=40S ribosomal protein S3, putative | location=TGME49_chrVIII:1996409-1997769(-) | length=235	26076	0	0	0	0	0	0	0	0	0	1	0	0	0	0	1	0	0	0	0	0	0	0	0	0	0	0	0	0	0	0	0	0	0	0	0	0	0	0	1	0	0	0	0	0	1	0
K.GHAENALGITEFPGLVFQSK.K	gb|TGME49_011680	| organism=Toxoplasma_gondii_ME49 | product=protein disulfide isomerase | location=TGME49_chrIV:1603696-1605520(+) | length=471	52802	0	0	0	0	0	0	1	0	0	0	0	0	0	0	1	0	0	0	0	0	0	0	0	0	0	0	0	0	0	0	0	0	0	0	0	0	0	0	0	0	0	0	0	0	0	0
K.GLGQYISGAILFEETLYQK.S	gb|TGME49_036040	| organism=Toxoplasma_gondii_ME49 | product=fructose-1,6-bisphosphate aldolase | location=TGME49_chrX:5190381-5192419(+) | length=433	46960	0	0	0	0	0	0	0	0	0	0	0	0	0	0	0	0	0	0	0	0	0	0	0	0	0	0	0	0	0	0	0	0	0	0	0	0	0	0	0	0	0	0	0	0	0	0
K.GLLLSSIRDDNPVVFFEPK.I	gb|TGME49_114400	| organism=Toxoplasma_gondii_ME49 | product=branched-chain alpha-keto acid dehydrogenase E1 component beta chain, putative | location=TGME49_chrXI:4052788-4056428(+) | length=423	45599	0	0	0	0	0	0	1	1	0	0	0	0	0	0	2	0	0	0	0	0	0	0	0	0	0	0	0	0	0	0	0	0	0	0	0	0	0	0	0	0	0	0	0	0	0	0
K.GNVAPPSDDVTTATPPQSIGNSAGPR.G	gb|TGME49_055420	| organism=Toxoplasma_gondii_ME49 | product=hypothetical protein | location=TGME49_chrVIIb:4769251-4770982(-) | length=278	30213	0	0	0	0	0	0	0	1	0	0	0	0	0	0	1	0	0	0	0	0	0	0	0	0	0	0	0	0	0	0	0	0	0	0	0	0	0	1	0	0	0	0	0	0	1	0
K.GVCVFEMDLHNVQR.H	gb|TGME49_075660	| organism=Toxoplasma_gondii_ME49 | product=hypothetical protein | location=TGME49_chrIII:297933-299258(-) | length=441	50856	0	0	0	0	0	0	0	0	0	0	0	0	0	0	0	0	0	0	0	0	0	0	0	0	0	0	0	0	0	0	0	0	0	0	0	0	0	0	0	0	0	0	0	0	0	0
K.IEDLNSQAHSAAAQR.F	gb|TGME49_005560	| organism=Toxoplasma_gondii_ME49 | product=nascent polypeptide-associated complex alpha chain, putative | location=TGME49_chrVIIa:1273334-1302626(+) | length=6052	650863	0	0	0	0	0	0	0	0	1	1	0	0	0	0	2	0	0	0	0	0	0	0	0	0	0	0	0	0	0	0	0	0	0	0	0	0	0	0	0	0	0	0	0	0	0	0
K.IPSGTAQFEKELGAASFMNGNTFTPK.A	gb|TGME49_059670	| organism=Toxoplasma_gondii_ME49 | product=von Willebrand factor type A domain-containing protein | location=TGME49_chrVIIb:2714625-2718144(+) | length=929	99084	0	0	0	0	0	0	0	0	0	0	0	0	0	0	0	0	0	0	0	0	0	0	0	0	0	0	0	0	0	0	0	0	0	0	0	0	0	0	0	0	0	0	0	0	0	0
K.IQSAVQEAGADDEDQTPLQQK.L	gb|TGME49_030420	| organism=Toxoplasma_gondii_ME49 | product=calcium-transporting ATPase, putative | location=TGME49_chrVIII:762291-775309(+) | length=1093	118877	0	0	0	1	0	0	0	0	0	0	0	0	0	0	1	0	0	0	0	0	0	0	0	0	0	0	0	0	0	0	0	0	0	0	0	0	0	0	0	0	0	0	0	0	0	0
K.KAGAAPTTEPETLTEAAPAAVAGSEK.T	gb|TGME49_097470	| organism=Toxoplasma_gondii_ME49 | product=myosin light chain 2, putative | location=TGME49_chrII:1786006-1793920(+) | length=367	40556	0	0	0	0	0	0	0	0	0	0	0	0	0	0	0	0	0	0	0	0	0	0	0	0	0	0	0	0	0	0	0	0	0	0	0	0	1	0	0	0	0	0	0	0	1	0
K.KQEENEQVK.Q	gb|TGME49_059900	| organism=Toxoplasma_gondii_ME49 | product=hypothetical protein, conserved | location=TGME49_chrVIIb:2614466-2616628(+) | length=720	81632	0	0	0	0	0	0	0	0	0	0	0	0	0	0	0	0	0	0	0	0	0	0	0	0	0	0	0	0	0	0	0	0	0	0	0	0	0	0	0	0	0	0	0	0	0	0
K.KVPVQVPDVCTR.Q	gb|TGME49_077570	| organism=Toxoplasma_gondii_ME49 | product=GPI transamidase subunit PIG-U, putative | location=TGME49_chrXII:6573214-6583648(-) | length=1088	123037	1	0	0	0	1	0	1	0	0	0	0	0	0	0	3	0	0	0	0	0	0	0	0	0	0	0	0	0	0	0	1	0	0	0	0	0	0	0	0	0	0	0	0	0	1	0
K.LCGVGSPSASVGSVLK.D	gb|TGME49_015290	| organism=Toxoplasma_gondii_ME49 | product=saccharopine dehydrogenase, putative | location=TGME49_chrX:6817463-6823411(+) | length=440	48117	0	0	0	0	0	0	0	0	0	0	0	0	0	0	0	0	0	0	0	0	0	0	0	0	0	0	0	0	0	0	0	0	0	0	0	0	1	0	0	0	0	0	0	0	1	0
K.LCQQFTDCEYFTFSTSEK.R	gb|TGME49_035200	| organism=Toxoplasma_gondii_ME49 | product=PAN domain-containing protein | location=TGME49_chrX:4706208-4714533(-) | length=1931	210483	0	0	0	3	0	1	1	1	0	0	0	0	0	0	6	0	0	0	0	0	0	0	0	0	0	0	0	0	0	0	0	0	0	0	0	1	0	0	0	1	0	0	0	0	2	0
K.LEDELVASPSICQGYCQR.R	gb|TGME49_035390	| organism=Toxoplasma_gondii_ME49 | product=PAN domain-containing protein | location=TGME49_chrX:4764800-4772937(-) | length=1233	135828	0	1	0	1	0	1	0	1	1	1	1	0	0	0	7	0	0	0	0	0	0	0	0	0	0	0	0	0	0	0	0	0	0	0	0	0	1	0	0	0	0	0	0	0	1	0
K.LGDPEIYQATISEYLSTVQMGR.L	gb|TGME49_109530	| organism=Toxoplasma_gondii_ME49 | product=hypothetical protein | location=TGME49_chrXI:702781-703969(-) | length=167	19195	0	0	0	1	0	0	0	0	0	0	0	0	0	0	1	0	0	0	0	0	0	0	0	0	0	0	0	0	0	0	0	0	0	1	0	0	0	0	0	0	0	0	0	0	1	0
K.LIIISNNCPALR.K	gb|TGME49_032230	| organism=Toxoplasma_gondii_ME49 | product=60S ribosomal protein L30, putative | location=TGME49_chrVIII:1962690-1964515(-) | length=108	11662	0	0	0	0	0	0	0	0	0	0	0	0	0	0	0	0	0	0	0	0	0	0	0	0	0	0	0	0	0	0	0	0	0	0	0	0	0	0	0	0	0	0	0	0	0	0
K.LVSLSEQELMDCSR.A	gb|TGME49_121530	| organism=Toxoplasma_gondii_ME49 | product=cathepsin L-like thiolproteinase, putative | location=TGME49_chrIb:1751436-1754683(-) | length=422	47551	0	0	0	0	0	0	0	0	0	0	0	0	0	0	0	0	0	0	0	0	0	0	0	0	0	0	0	0	0	0	0	0	0	0	0	0	0	0	0	0	0	0	0	0	0	0
K.NAVVTVPAYFNDAQR.Q	gb|TGME49_111720	| organism=Toxoplasma_gondii_ME49 | product=heat shock protein 70, putative | location=TGME49_chrXI:2215999-2219374(-) | length=668	73253	0	0	0	0	0	0	0	0	0	0	0	0	0	0	0	0	0	0	0	0	0	0	0	0	0	0	0	0	0	0	0	0	0	0	0	0	0	0	0	0	0	0	0	0	0	0
K.NVVSSDAAEQPR.T	gb|TGME49_035580	| organism=Toxoplasma_gondii_ME49 | product=hypothetical protein | location=TGME49_chrX:4900106-4908883(-) | length=704	79103	0	0	0	0	0	0	0	0	0	0	0	0	0	0	0	0	0	0	0	0	0	0	0	0	0	0	0	0	0	0	0	0	0	0	0	0	0	0	0	0	0	0	0	0	0	0
K.QLAPSGLLLVTGPFK.V	gb|TGME49_113390	| organism=Toxoplasma_gondii_ME49 | product=60s ribosomal protein l6, putative | location=TGME49_chrXI:3328444-3329025(+) | length=193	21519	0	0	0	0	0	0	0	0	0	0	0	0	0	0	0	0	0	0	0	0	0	0	0	0	0	0	0	0	0	0	0	0	0	0	0	0	0	0	0	0	0	0	0	0	0	0
K.QLLNWEAFLPVNSK.K	gb|TGME49_053030	| organism=Toxoplasma_gondii_ME49 | product=alpha-glucosidase II, putative | location=TGME49_chrIII:684346-696964(+) | length=1616	183343	0	1	0	0	0	0	0	0	0	0	0	0	0	0	1	0	0	0	0	0	0	0	0	0	0	0	0	0	0	0	0	0	0	0	0	0	0	0	0	0	0	0	0	0	0	0
K.QNNTLTIEDDGIGMTK.A	gb|TGME49_088380	| organism=Toxoplasma_gondii_ME49 | product=heat shock protein 90 | location=TGME49_chrIX:2575419-2579813(+) | length=708	81933	0	0	0	1	1	0	0	0	0	0	0	0	0	0	2	0	0	0	0	0	0	0	0	0	0	0	0	0	0	0	0	0	0	0	0	0	0	0	0	0	0	0	0	0	0	0
K.RDTCVATLFR.T	gb|TGME49_094600	| organism=Toxoplasma_gondii_ME49 | product=hypothetical protein | location=TGME49_chrIa:989115-990812(+) | length=565	64225	0	1	0	1	1	0	0	1	1	0	0	0	0	0	5	0	0	0	0	0	0	0	0	0	0	0	0	0	0	0	0	0	0	0	0	0	0	0	0	0	0	0	0	0	0	0
K.SMMIMTSFIADTFDK.I	gb|TGME49_105160	| organism=Toxoplasma_gondii_ME49 | product=histone H2B, putative | location=TGME49_chrIX:5353041-5353391(+) | length=116	12602	0	0	0	0	0	0	0	0	0	0	1	0	0	0	1	0	0	0	0	0	0	0	0	0	0	0	0	0	0	0	0	0	0	0	0	0	0	0	0	0	0	0	0	0	0	0
K.SPSELQDAQVPADPSAEETR.G	gb|TGME49_046080	| organism=Toxoplasma_gondii_ME49 | product=hypothetical protein | location=TGME49_chrXII:2629751-2634516(-) | length=573	62894	0	0	0	0	1	0	0	0	0	0	0	0	0	0	1	0	0	0	1	0	0	0	0	0	0	0	0	0	0	1	0	0	0	0	0	0	0	0	0	0	0	0	0	0	0	0
K.SQDQPANTVDLASSAEEVAPVVK.L	gb|TGME49_048910	| organism=Toxoplasma_gondii_ME49 | product=hypothetical protein | location=TGME49_chrXII:4234714-4235964(-) | length=416	44829	0	0	0	0	0	0	0	0	0	0	0	0	0	0	0	0	0	0	0	0	0	0	0	0	0	0	0	0	0	0	0	0	0	0	0	0	0	0	0	0	0	0	0	0	0	0
K.SVGLTPQDLSALTGVTR.N	gb|TGME49_004130	| organism=Toxoplasma_gondii_ME49 | product=membrane-attack complex / perforin domain-containing protein | location=TGME49_chrVIIa:1926187-1934700(-) | length=1054	113603	0	0	0	0	0	0	0	0	0	0	0	0	0	0	0	0	0	0	0	0	0	0	0	0	0	0	0	0	0	0	0	0	0	0	0	0	0	0	0	0	0	0	0	0	0	0
K.SVLTCGADELLVGDR.C	gb|TGME49_086250	| organism=Toxoplasma_gondii_ME49 | product=oocyst wall protein, putative | location=TGME49_chrV:1836015-1838462(-) | length=512	55900	0	0	0	1	1	1	1	0	0	0	0	0	0	0	4	0	0	0	0	0	0	0	0	0	0	0	0	0	0	0	0	0	0	0	0	1	1	0	0	0	0	0	0	0	2	0
K.TAQQLVIESLAGFSEKGDIAVDDLR.I	gb|TGME49_086780	| organism=Toxoplasma_gondii_ME49 | product=amiloride-sensitive amine oxidase, copper-containing, putative | location=TGME49_chrV:1622622-1628434(-) | length=1529	171907	0	0	0	1	0	0	0	0	0	0	0	0	0	0	1	0	0	0	0	0	0	0	0	0	0	0	0	0	0	0	0	0	0	1	0	0	0	0	0	0	0	0	0	0	1	0
K.TGVEPLVDPATNSAR.I	gb|TGME49_100100	| organism=Toxoplasma_gondii_ME49 | product=rhoptry neck protein 2 | location=TGME49_chrXII:189596-200095(-) | length=1404	157821	0	0	0	0	0	0	0	0	0	0	0	0	0	0	0	0	0	0	0	0	0	0	0	0	0	0	0	0	0	0	0	0	0	0	0	0	0	0	0	0	0	0	0	0	0	0
K.TQPSSGIPTTASGGGPAK.Q	gb|TGME49_048740	| organism=Toxoplasma_gondii_ME49 | product=hypothetical protein | location=TGME49_chrXII:4115722-4122994(-) | length=1241	134977	0	0	0	0	0	0	0	0	0	0	0	0	0	0	0	0	0	0	0	0	0	0	0	0	0	0	0	0	0	0	0	0	0	0	0	0	0	0	0	0	0	0	0	0	0	0
K.VDAGNVDLLTCTVNVAAAAAASAPQVSGLR.S	gb|TGME49_003240	| organism=Toxoplasma_gondii_ME49 | product=hypothetical protein | location=TGME49_chrVIIa:2613765-2621264(-) | length=739	80263	0	0	0	0	0	0	0	0	0	0	0	0	0	0	0	0	0	0	0	0	0	0	0	0	0	0	0	0	0	0	0	0	0	0	0	0	0	0	0	0	0	0	0	0	0	0
K.VGETEDGGHILLGK.A	gb|TGME49_009470	| organism=Toxoplasma_gondii_ME49 | product=hypothetical protein | location=TGME49_chrIb:1248379-1251370(-) | length=520	57616	0	0	0	0	0	0	0	1	0	0	0	0	0	0	1	0	0	0	0	0	0	0	1	0	0	0	0	0	0	1	0	0	0	0	0	0	0	0	0	0	0	0	0	0	0	0
K.VLEPETLEGSPALVPPAETEEGTAAQIAEEMSK.Q	gb|TGME49_058660	| organism=Toxoplasma_gondii_ME49 | product=rhoptry protein 6 | location=TGME49_chrVIIb:3257100-3259549(-) | length=480	51403	0	0	0	0	0	0	0	0	0	0	0	0	0	0	0	0	0	0	0	0	0	0	0	0	0	0	0	0	0	0	0	0	0	0	0	0	0	0	0	0	0	0	0	0	0	0
K.VLQTLTELGNFDEIIAFAK.E	gb|TGME49_090950	| organism=Toxoplasma_gondii_ME49 | product=clathrin heavy chain, putative | location=TGME49_chrIX:4053741-4065948(-) | length=1731	194502	0	1	0	0	0	0	0	0	0	0	0	0	0	0	1	0	0	0	0	0	0	0	0	0	0	0	0	0	0	0	0	1	0	0	0	0	0	0	0	0	0	0	0	0	1	0
K.VLVITVNNPQPTTYNFTFK.S	gb|TGME49_049970	| organism=Toxoplasma_gondii_ME49 | product=hypothetical protein | location=TGME49_chrXII:4945155-4947048(+) | length=229	24712	0	0	0	0	0	0	0	0	0	0	1	0	0	0	1	0	0	0	0	0	0	0	0	1	0	0	0	0	0	1	0	0	0	0	0	0	0	0	0	0	0	0	0	0	0	0
K.VVEVGSDYVITQAQNTATIGER.K	gb|TGME49_056760	| organism=Toxoplasma_gondii_ME49 | product=pyruvate kinase, putative | location=TGME49_chrVIIb:4428076-4431637(-) | length=531	57530	0	0	0	0	0	1	0	0	0	0	0	0	0	0	1	0	0	0	0	0	0	0	0	0	0	0	0	0	0	0	0	0	0	0	0	0	0	0	0	0	0	0	0	0	0	0
K.VVQEPCQKPIVAQETYDCSETR.M	gb|TGME49_072240	| organism=Toxoplasma_gondii_ME49 | product=hypothetical protein | location=TGME49_chrVIII:4124300-4126204(+) | length=634	72099	0	0	0	0	0	1	0	0	0	0	0	0	0	0	1	0	0	0	0	0	0	0	0	0	0	0	0	0	0	0	0	0	0	0	0	0	0	0	0	0	0	0	0	0	0	0
L.PPNAVEDSVR.A	gb|TGME49_032940	| organism=Toxoplasma_gondii_ME49 | product=small heat shock protein 20 | location=TGME49_chrVIII:2286137-2286965(-) | length=192	21035	0	0	0	0	0	0	0	0	0	0	0	0	0	0	0	0	0	0	0	0	0	0	0	0	0	0	0	0	0	0	0	0	0	0	0	0	0	0	0	0	0	0	0	0	0	0
L.SSSQPLTAPSTPTK.A	gb|TGME49_097160	| organism=Toxoplasma_gondii_ME49 | product=hypothetical protein | location=TGME49_chrII:1562601-1566468(-) | length=564	60494	0	0	0	0	0	0	1	0	0	0	0	0	0	0	1	0	0	0	0	0	0	0	0	0	0	0	0	0	0	0	0	0	0	0	0	0	0	0	0	0	0	0	0	0	0	0
N.IAEDQSHVSVVR.F	gb|TGME49_059670	| organism=Toxoplasma_gondii_ME49 | product=von Willebrand factor type A domain-containing protein | location=TGME49_chrVIIb:2714625-2718144(+) | length=929	99084	0	0	0	0	0	0	0	0	0	0	0	0	0	0	0	0	0	0	0	0	0	0	0	0	0	0	0	0	0	0	0	0	1	0	0	0	0	0	0	0	0	0	0	0	1	0
N.PPICADTESLLQSTK.R	gb|TGME49_060190	| organism=Toxoplasma_gondii_ME49 | product=microneme protein, putative | location=TGME49_chrVIIb:2462502-2465008(+) | length=468	51460	0	0	0	0	0	1	0	0	0	0	0	0	0	0	1	0	0	0	0	0	0	0	0	0	0	0	0	0	0	0	0	0	0	0	0	1	0	0	0	0	0	0	0	0	1	0
P.DEQEEVHFR.K	gb|TGME49_003310	| organism=Toxoplasma_gondii_ME49 | product=dense granule protein 7 | location=TGME49_chrVIIa:2568343-2569053(+) | length=236	25919	0	0	0	0	0	0	0	0	0	0	0	0	0	0	0	0	0	0	0	0	0	0	0	1	0	0	0	0	0	1	0	0	0	0	0	0	0	0	0	0	0	0	0	0	0	0
P.GAGDQTSQFR.C	gb|TGME49_060190	| organism=Toxoplasma_gondii_ME49 | product=microneme protein, putative | location=TGME49_chrVIIb:2462502-2465008(+) | length=468	51460	0	0	0	0	0	0	0	0	0	0	0	0	0	0	0	0	0	0	0	0	0	0	0	0	0	0	0	0	0	0	0	0	0	0	0	1	0	0	0	0	0	0	0	0	1	0
P.THQPLEVLLSDNQSASHAFR.L	Rev_gb|TGME49_089880	| organism=Toxoplasma_gondii_ME49 | product=hypothetical protein | location=TGME49_chrIX:3584939-3596746(-) | length=1324	148439	0	0	0	0	0	1	0	0	0	0	0	0	1	0	2	0	0	0	1	0	0	0	1	0	0	1	0	0	0	3	0	0	0	0	0	0	0	0	0	0	0	0	0	0	0	0
Q.PEAICQSGVLEDGK.C	gb|TGME49_009610	| organism=Toxoplasma_gondii_ME49 | product=oocyst wall protein COWP, putative | location=TGME49_chrIb:1358578-1360076(-) | length=462	50701	0	0	0	0	0	0	0	0	1	0	0	0	0	0	1	0	0	0	0	0	0	0	0	0	0	0	0	0	0	0	0	0	0	0	0	0	0	0	0	0	0	0	0	0	0	0
Q.PYGGTNTPAALEEAYK.I	gb|TGME49_059670	| organism=Toxoplasma_gondii_ME49 | product=von Willebrand factor type A domain-containing protein | location=TGME49_chrVIIb:2714625-2718144(+) | length=929	99084	0	0	0	0	0	0	0	0	0	0	0	0	0	0	0	0	0	0	0	0	0	0	0	0	0	0	0	0	0	0	0	0	0	0	0	0	0	0	0	0	0	0	0	0	0	0
R.AAPLFADQSTEPGLLQTGIK.V	gb|TGME49_061950	| organism=Toxoplasma_gondii_ME49 | product=ATP synthase beta chain, putative | location=TGME49_chrVIIb:1473102-1476199(-) | length=560	59917	0	0	0	0	0	0	0	0	0	0	0	0	0	0	0	0	0	0	0	0	0	0	0	0	0	0	0	0	0	0	0	0	0	0	0	1	0	0	0	0	0	0	0	0	1	0
R.ADAEGQCADSCKGTETCGGGR.S	gb|TGME49_060190	| organism=Toxoplasma_gondii_ME49 | product=microneme protein, putative | location=TGME49_chrVIIb:2462502-2465008(+) | length=468	51460	0	0	0	0	0	0	0	0	0	0	0	0	0	0	0	0	0	0	0	0	0	0	0	0	0	0	0	0	0	0	0	0	0	0	0	0	0	0	0	0	0	0	0	0	0	0
R.ADKDVFLNAGDR.S	gb|TGME49_069860	| organism=Toxoplasma_gondii_ME49 | product=hypothetical protein | location=TGME49_chrVIII:5569683-5571099(+) | length=367	41096	0	0	0	0	0	0	1	1	0	0	0	0	0	0	2	0	0	0	0	0	0	0	0	0	0	0	0	0	0	0	0	0	0	0	0	0	1	0	0	0	0	0	0	0	1	0
R.ADVDEFPGVAHLVSDEYEQISSEALEAAR.V	gb|TGME49_088720	| organism=Toxoplasma_gondii_ME49 | product=60S ribosomal protein L10, putative | location=TGME49_chrIX:2800817-2803128(-) | length=221	24801	0	0	0	0	0	0	0	0	1	0	0	0	0	0	1	0	0	0	0	0	0	0	0	0	0	0	0	0	0	0	0	0	0	0	0	0	0	0	0	1	0	0	0	0	1	0
R.ADWSLVQPVSWTEK.Q	gb|TGME49_059670	| organism=Toxoplasma_gondii_ME49 | product=von Willebrand factor type A domain-containing protein | location=TGME49_chrVIIb:2714625-2718144(+) | length=929	99084	0	0	0	0	0	0	0	0	0	0	0	0	0	0	0	0	0	0	0	0	0	0	0	0	0	0	0	0	0	0	0	0	0	0	0	0	0	0	0	0	0	0	0	0	0	0
R.AESYSSYIFK.V	gb|TGME49_105160	| organism=Toxoplasma_gondii_ME49 | product=histone H2B, putative | location=TGME49_chrIX:5353041-5353391(+) | length=116	12602	0	0	0	0	0	0	0	0	0	0	1	0	0	0	1	0	0	0	0	0	0	0	0	0	0	1	0	0	0	1	0	0	0	0	0	0	0	0	0	0	0	0	0	0	0	0
R.ANFLASPPLVVAYALAGR.V	gb|TGME49_026730	| organism=Toxoplasma_gondii_ME49 | product=aconitate hydratase, putative | location=TGME49_chrX:1344726-1351897(-) | length=1055	114885	0	0	0	1	0	0	0	0	0	0	0	0	0	0	1	0	0	0	0	0	0	0	0	0	0	0	0	0	0	0	0	0	0	1	0	0	0	0	0	0	0	0	0	0	1	0
R.ATYIPVSMYLSTDPTLTHEYEAAK.T	gb|TGME49_088650	| organism=Toxoplasma_gondii_ME49 | product=hypothetical protein | location=TGME49_chrIX:2749240-2751033(-) | length=436	47923	0	0	0	0	0	0	0	0	0	0	0	0	0	0	0	0	0	0	0	0	0	0	0	0	0	0	0	0	0	0	0	0	0	0	0	0	1	0	0	0	0	0	0	0	1	0
R.CECEEGYTYTTK.E	gb|TGME49_067680	| organism=Toxoplasma_gondii_ME49 | product=microneme protein, putative | location=TGME49_chrIX:564527-573394(+) | length=2182	233821	0	0	0	0	0	0	0	0	0	0	0	0	0	0	0	0	0	0	0	0	0	0	0	0	0	0	0	0	0	0	0	0	0	0	0	0	0	0	0	0	0	0	0	0	0	2
R.CPDGFETICDANSTAK.S	gb|TGME49_009610	| organism=Toxoplasma_gondii_ME49 | product=oocyst wall protein COWP, putative | location=TGME49_chrIb:1358578-1360076(-) | length=462	50701	0	0	0	0	0	0	0	1	0	0	0	0	0	0	1	0	0	0	0	0	0	0	0	0	0	0	0	0	0	0	0	0	0	0	0	0	0	0	1	0	0	0	0	0	1	0
R.CVSQCPSEQDVEAGK.T	gb|TGME49_020930	| organism=Toxoplasma_gondii_ME49 | product=hypothetical protein, conserved | location=TGME49_chrII:55191-60493(-) | length=687	74168	0	0	0	0	0	0	0	0	0	0	0	0	0	0	0	0	0	0	0	0	0	0	0	0	0	0	0	0	0	0	0	0	0	0	0	0	0	0	0	0	0	0	0	0	0	0
R.CYFAEVLKPSGR.K	gb|TGME49_060190	| organism=Toxoplasma_gondii_ME49 | product=microneme protein, putative | location=TGME49_chrVIIb:2462502-2465008(+) | length=468	51460	0	0	0	0	0	0	0	0	0	0	0	0	0	0	0	0	0	0	0	0	0	0	0	0	0	0	0	0	0	0	0	0	0	0	0	0	0	0	0	0	0	0	0	0	0	0
R.DATSSAEIVHVPVESHK.G	gb|TGME49_055420	| organism=Toxoplasma_gondii_ME49 | product=hypothetical protein | location=TGME49_chrVIIb:4769251-4770982(-) | length=278	30213	0	0	0	0	0	0	0	0	0	0	0	0	0	0	0	0	0	0	0	0	0	0	0	0	0	0	0	0	0	0	0	0	0	0	0	0	0	1	0	0	0	0	0	0	1	0
R.DPFSPFLLYLQDAVGEFK.I	gb|TGME49_039740	| organism=Toxoplasma_gondii_ME49 | product=hypothetical protein | location=TGME49_chrVI:883168-884394(-) | length=408	44711	0	0	0	0	0	0	0	0	0	0	0	0	0	0	0	0	0	0	0	0	0	0	0	0	0	0	0	0	0	0	0	0	0	0	0	0	0	0	0	0	0	0	0	0	0	0
R.DSYNADYICGEVR.L	gb|TGME49_086780	| organism=Toxoplasma_gondii_ME49 | product=amiloride-sensitive amine oxidase, copper-containing, putative | location=TGME49_chrV:1622622-1628434(-) | length=1529	171907	0	0	0	0	0	0	0	0	0	0	0	0	0	0	0	0	0	0	0	0	0	0	0	0	0	0	0	0	0	0	0	0	0	1	0	0	0	0	0	0	0	0	0	0	1	0
R.EAGESGGVLGDSSLPAAPLAEEGFALGDSTK.I	gb|TGME49_090940	| organism=Toxoplasma_gondii_ME49 | product=endomembrane domain70-containing protein | location=TGME49_chrIX:4043990-4051057(-) | length=623	69909	0	0	0	0	0	0	0	0	0	0	0	0	0	0	0	0	0	0	0	0	0	0	0	0	0	0	0	0	0	0	0	0	0	0	0	0	0	0	0	0	0	0	0	0	0	0
R.EQLVDLENLCK.G	gb|TGME49_112270	| organism=Toxoplasma_gondii_ME49 | product=hypothetical protein | location=TGME49_chrXI:2547044-2548246(-) | length=400	44802	0	0	0	0	0	0	0	0	0	0	0	0	0	0	0	0	0	0	0	0	0	0	1	0	0	0	0	0	0	1	0	0	0	0	0	0	0	1	0	0	0	0	0	0	1	0
R.ETSEQNVFIQVSSADK.S	gb|TGME49_079420	| organism=Toxoplasma_gondii_ME49 | product=hypothetical protein | location=TGME49_chrIX:294464-296902(+) | length=812	89314	0	0	0	1	0	0	0	0	0	0	0	0	0	0	1	0	0	0	0	0	0	0	0	0	0	0	0	0	0	0	0	0	0	0	0	0	0	0	0	0	0	0	0	0	0	0
R.FAEEAVTSNGTAEVER.A	gb|TGME49_109540	| organism=Toxoplasma_gondii_ME49 | product=hypothetical protein | location=TGME49_chrXI:706503-711939(-) | length=270	29553	0	0	0	0	0	0	0	0	0	0	0	0	0	0	0	0	0	0	0	0	0	0	0	0	0	0	0	0	0	0	0	0	0	1	0	0	0	0	0	0	0	0	0	0	1	0
R.FDIQVDKIEQFCSNLLPSR.Q	gb|TGME49_034450	| organism=Toxoplasma_gondii_ME49 | product=40S ribosomal protein S15a, putative | location=TGME49_chrX:4341494-4343268(+) | length=195	22351	0	0	0	0	0	0	0	0	0	0	0	0	0	0	0	0	0	0	0	0	0	0	0	0	0	0	0	0	0	0	0	0	0	0	0	0	0	0	0	0	0	0	0	0	0	0
R.FGVYDCGNK.I	gb|TGME49_020400	| organism=Toxoplasma_gondii_ME49 | product=actin depolymerizing factor | location=TGME49_chrV:367647-368960(-) | length=118	12922	0	0	0	0	0	0	0	0	0	0	0	0	0	0	0	0	0	0	0	0	0	0	0	0	0	0	0	0	0	0	0	0	0	0	0	0	0	0	0	0	0	0	0	0	0	0
R.FIEKEPAGDLISFISDK.A	gb|TGME49_017530	| organism=Toxoplasma_gondii_ME49 | product=hypothetical protein | location=TGME49_chrXII:1863740-1866398(+) | length=577	63768	0	0	0	0	1	0	0	0	0	0	0	0	0	0	1	0	0	0	0	0	0	0	0	0	0	0	0	0	0	0	0	0	0	0	0	0	0	0	0	0	0	0	0	0	0	0
R.FIFPFDLVKDPK.K	gb|TGME49_075300	| organism=Toxoplasma_gondii_ME49 | product=Rhoptry kinase family protein ROP2B (incomplete catalytic triad) | location=TGME49_chrX:7100636-7101754(+) | length=372	42361	0	0	0	0	0	0	0	0	0	0	0	0	0	0	0	0	0	0	0	0	0	0	0	0	0	0	0	0	0	0	0	0	0	0	0	0	0	0	0	0	0	0	0	0	0	0
R.FIFPFDLVKDPQ.K	gb|TGME49_015780	| organism=Toxoplasma_gondii_ME49 | product=Rhoptry kinase family protein ROP2A (incomplete catalytic triad) | location=TGME49_chrX:7096602-7098374(+) | length=590	66748	0	0	0	0	0	0	0	0	0	0	0	0	0	0	0	0	0	0	0	0	0	0	0	0	0	0	0	0	0	0	0	0	0	0	0	0	0	0	0	0	0	0	0	0	0	0
R.FLTGFCPVFLIR.C	gb|TGME49_075660	| organism=Toxoplasma_gondii_ME49 | product=hypothetical protein | location=TGME49_chrIII:297933-299258(-) | length=441	50856	0	0	0	0	0	0	0	0	0	0	0	0	0	0	0	0	0	0	0	0	0	0	0	0	0	0	0	0	0	0	0	0	0	0	0	0	0	0	0	0	0	0	0	0	0	0
R.FPDATTWLDWPQEYK.N	gb|TGME49_071210	| organism=Toxoplasma_gondii_ME49 | product=4-alpha-glucanotransferase, putative | location=TGME49_chrVIII:4632122-4634267(-) | length=619	71064	0	0	0	0	1	0	0	0	0	0	0	0	0	0	1	0	0	0	0	0	0	0	0	0	0	0	0	0	0	0	0	0	0	0	0	0	0	0	0	0	0	0	0	0	0	0
R.FTGWTDVPLSPVGEQEAVEAAK.A	gb|TGME49_097060	| organism=Toxoplasma_gondii_ME49 | product=phosphoglycerate mutase 1, putative | location=TGME49_chrII:1493943-1497602(-) | length=265	30047	0	0	0	0	0	0	0	1	1	0	0	0	0	0	2	0	0	0	0	0	0	0	0	0	0	0	0	0	0	0	0	0	0	0	0	0	0	0	1	0	0	0	0	0	1	0
R.GERDEVFDHCVQQIDR.W	gb|TGME49_112950	| organism=Toxoplasma_gondii_ME49 | product=hypothetical protein | location=TGME49_chrXI:2984880-2986292(+) | length=470	53486	0	0	0	0	0	0	0	0	0	0	0	0	0	0	0	0	0	0	0	0	0	0	0	0	0	0	0	0	0	0	0	0	0	0	0	0	0	0	0	0	0	0	0	0	0	0
R.GHGCCSLNAGSSEEPQQQAEGSHYAK.E	gb|TGME49_058820	| organism=Toxoplasma_gondii_ME49 | product=hypothetical protein, conserved | location=TGME49_chrVIIb:3150230-3152228(-) | length=129	14860	0	0	0	0	0	0	0	0	0	0	0	0	0	0	0	0	0	0	0	0	0	0	0	0	0	0	0	0	0	0	0	0	0	0	0	0	0	0	0	0	0	0	0	0	0	0
R.GKFVYEGFAYYPK.A	gb|TGME49_053030	| organism=Toxoplasma_gondii_ME49 | product=alpha-glucosidase II, putative | location=TGME49_chrIII:684346-696964(+) | length=1616	183343	0	0	0	0	0	0	0	0	0	0	0	0	0	0	0	0	0	0	0	0	0	0	0	0	0	0	0	0	0	0	0	0	0	0	0	0	0	0	0	0	0	0	0	0	0	0
R.GNAASGGDTAPCAETQGR.A	gb|TGME49_030340	| organism=Toxoplasma_gondii_ME49 | product=high molecular mass nuclear antigen, putative | location=TGME49_chrVIII:712922-717638(+) | length=949	102408	0	0	0	0	0	0	0	0	0	0	0	0	0	0	0	0	0	0	0	0	0	0	0	0	0	0	0	0	0	0	0	0	0	0	0	0	0	0	0	0	0	0	0	0	0	0
R.GQCYEVDVDYHGFDTEK.I	gb|TGME49_035200	| organism=Toxoplasma_gondii_ME49 | product=PAN domain-containing protein | location=TGME49_chrX:4706208-4714533(-) | length=1931	210483	0	1	0	0	1	1	1	1	1	0	0	0	0	0	6	0	0	0	0	0	0	0	0	0	0	0	0	0	0	0	0	0	0	1	0	0	0	0	0	0	0	0	0	0	1	0
R.GSGVQQAIIIYDDGDLR.F	gb|TGME49_015140	| organism=Toxoplasma_gondii_ME49 | product=hypothetical protein | location=TGME49_chrX:6712300-6713574(+) | length=347	37544	0	0	0	0	0	0	0	0	0	0	0	0	0	0	0	0	0	0	0	0	0	0	0	0	0	0	0	0	0	0	0	0	0	0	0	0	0	0	0	0	0	0	0	0	0	0
R.GTFCSDPEVIPVFGPGNIPAAFVTIR.T	gb|TGME49_066130	| organism=Toxoplasma_gondii_ME49 | product=glutathione/thioredoxin peroxidase, putative | location=TGME49_chrIX:1377359-1380226(-) | length=278	31641	0	0	0	0	0	0	0	0	0	0	0	0	0	0	0	0	0	0	0	0	0	0	1	0	0	0	0	0	0	1	0	0	0	0	0	0	0	1	0	0	0	0	0	0	1	0
R.HLVDNNVSPATVQPA.F	gb|TGME49_035470	| organism=Toxoplasma_gondii_ME49 | product=myosin A, putative | location=TGME49_chrX:4823394-4829068(+) | length=831	93320	0	0	0	0	0	0	0	0	0	0	0	0	0	0	0	0	0	0	0	0	0	0	0	0	0	0	0	0	0	0	0	0	0	0	0	0	0	0	0	0	0	0	0	0	0	0
R.HQIAQEVMARAGR.T	gb|TGME49_020360	| organism=Toxoplasma_gondii_ME49 | product=FAD-depdendent monooxygenase, putative | location=TGME49_chrV:336157-345891(+) | length=1404	150097	0	1	0	0	0	0	0	0	0	0	0	0	0	0	1	0	0	0	0	0	0	0	0	0	0	0	0	0	0	0	0	0	0	0	0	0	0	0	0	0	0	0	0	0	0	0
R.IEESLGSDCQYAGAGFR.H	gb|TGME49_068850	| organism=Toxoplasma_gondii_ME49 | product=enolase 2 | location=TGME49_chrVIII:6245932-6248010(-) | length=475	52114	0	0	0	1	0	0	0	0	0	0	1	0	0	0	2	0	0	0	0	0	0	0	0	0	0	0	0	0	0	0	0	0	0	0	0	0	0	0	0	0	0	0	0	0	0	0
R.IPSAVGYQPTLATDLGQLQER.I	gb|TGME49_061950	| organism=Toxoplasma_gondii_ME49 | product=ATP synthase beta chain, putative | location=TGME49_chrVIIb:1473102-1476199(-) | length=560	59917	0	0	0	0	0	1	0	0	0	0	0	0	0	0	1	0	0	0	0	0	0	0	0	0	0	0	0	0	0	0	0	0	0	0	0	0	0	0	0	0	0	0	0	0	0	0
R.KGETQNEESNATLANSSTGK.G	gb|TGME49_090700	| organism=Toxoplasma_gondii_ME49 | product=hypothetical protein | location=TGME49_chrIX:3942402-3943349(+) | length=315	34732	0	0	0	0	0	0	1	0	0	0	0	0	0	0	1	0	0	0	0	0	0	0	0	0	0	0	0	0	0	0	0	0	0	0	0	0	0	0	0	0	0	0	0	0	0	0
R.LAAEYNDGRNQLDAPDALEK.L	gb|TGME49_004520	| organism=Toxoplasma_gondii_ME49 | product=hypothetical protein | location=TGME49_chrVIIa:1698752-1699861(-) | length=369	40493	0	0	0	0	0	0	0	0	0	0	0	0	0	0	0	0	0	0	0	0	0	0	0	0	0	0	0	0	0	0	0	0	0	0	0	0	0	0	0	0	0	0	0	0	0	0
R.LAALKDQAEQEAQEANVDPEAK.R	gb|TGME49_028170	| organism=Toxoplasma_gondii_ME49 | product=serine/threonine protein phosphatase, putative | location=TGME49_chrX:466816-472310(-) | length=1491	170815	0	0	0	0	0	0	0	0	0	0	0	0	0	0	0	0	0	0	0	0	0	0	0	0	0	0	0	0	0	0	0	0	0	0	0	0	0	0	0	0	0	0	0	0	0	0
R.LEGNVALVCR.R	gb|TGME49_112630	| organism=Toxoplasma_gondii_ME49 | product=hypothetical protein | location=TGME49_chrXI:2831036-2847948(-) | length=2638	286441	0	0	0	0	0	0	0	0	0	0	0	0	0	0	0	0	0	0	0	0	0	0	0	0	0	0	0	0	0	0	0	0	0	0	0	0	0	0	0	0	0	0	0	0	0	0
R.LFVGGISDDVNDESLR.A	gb|TGME49_064610	| organism=Toxoplasma_gondii_ME49 | product=heterogeneous nuclear ribonucleoprotein A3, putative | location=TGME49_chrIX:2266955-2273057(-) | length=430	44974	0	0	0	0	0	0	0	0	0	0	0	0	0	0	0	0	0	0	0	0	0	0	0	0	0	0	0	0	0	0	0	0	0	0	0	0	1	0	0	0	0	0	0	0	1	0
R.LLCTGATATIPQNFK.V	gb|TGME49_026860	| organism=Toxoplasma_gondii_ME49 | product=hypothetical protein | location=TGME49_chrX:1229526-1230158(-) | length=210	23136	0	0	0	0	0	0	0	0	0	0	0	0	0	0	0	0	0	0	0	0	0	0	0	0	2	0	0	0	0	2	0	0	0	0	0	0	0	0	0	0	0	0	0	0	0	0
R.LNSDLAEDVLGNQVLTNQIIGSTVLALK.A	gb|TGME49_109600	| organism=Toxoplasma_gondii_ME49 | product=hypothetical protein | location=TGME49_chrXI:742586-750329(+) | length=960	106521	0	0	0	0	0	0	0	0	0	0	0	0	0	0	0	0	0	0	0	0	0	0	0	0	0	0	0	0	0	0	0	0	0	0	0	0	0	0	0	0	0	0	0	0	0	0
R.LSFPVLDATDLR.L	gb|TGME49_112270	| organism=Toxoplasma_gondii_ME49 | product=hypothetical protein | location=TGME49_chrXI:2547044-2548246(-) | length=400	44802	0	0	0	0	0	0	0	0	0	0	0	0	0	0	0	0	0	0	0	0	0	0	0	0	0	0	0	0	0	0	0	0	0	0	0	0	0	1	0	0	0	0	0	0	1	0
R.LTLADALVYAEK.T	gb|TGME49_090670	| organism=Toxoplasma_gondii_ME49 | product=cytosol aminopeptidase | location=TGME49_chrIX:3921458-3926651(+) | length=563	59842	0	0	0	0	0	0	0	0	0	0	0	0	0	0	0	0	0	0	0	0	0	0	0	0	0	0	0	0	0	0	0	0	0	0	0	0	0	0	0	0	0	0	0	0	0	0
R.LVSGVVATQGEAR.I	gb|TGME49_031630	| organism=Toxoplasma_gondii_ME49 | product=membrane skeletal protein IMC1, putative | location=TGME49_chrVIII:1511369-1513529(-) | length=452	50172	0	0	0	0	0	0	0	0	0	0	0	0	0	0	0	0	0	0	0	0	0	0	0	0	0	0	0	0	0	0	0	0	0	0	0	1	0	0	0	0	0	0	0	0	1	0
R.MPFDNYFGLR.Y	gb|TGME49_053150	| organism=Toxoplasma_gondii_ME49 | product=oxidoreductase, putative | location=TGME49_chrIII:777232-787214(+) | length=1272	141256	0	0	0	0	0	0	0	1	1	0	1	1	1	0	5	0	0	0	0	0	0	0	0	0	0	0	0	0	0	0	0	0	0	0	0	0	1	1	0	1	0	0	0	0	3	0
R.NEEAVGQSELASLASSMTVTAPEGEALEVAR.E	gb|TGME49_009980	| organism=Toxoplasma_gondii_ME49 | product=Rhoptry kinase family protein ROP42 (incomplete catalytic triad) | location=TGME49_chrIb:1609262-1610977(-) | length=571	61799	0	0	0	0	0	0	0	0	0	0	0	0	0	0	0	0	0	0	0	0	0	0	0	0	0	0	0	0	0	0	0	0	0	0	0	0	0	0	0	0	0	0	0	0	0	0
R.NLELNCGGDHVTYANHCIR.E	gb|TGME49_008450	| organism=Toxoplasma_gondii_ME49 | product=serine proteinase inhibitor, putative | location=TGME49_chrIb:710785-713757(-) | length=294	32556	0	0	0	0	0	0	1	0	0	0	0	0	0	0	1	0	0	0	0	0	0	0	0	0	0	0	0	0	0	0	0	0	0	0	0	0	0	0	0	0	0	0	0	0	0	0
R.NVAIVGIDAVQFHEPNK.Q	gb|TGME49_080380	| organism=Toxoplasma_gondii_ME49 | product=non-transmembrane antigen | location=TGME49_chrVIIa:456898-459192(+) | length=553	61837	0	0	0	0	0	0	0	0	0	0	0	0	0	0	0	0	0	0	0	0	0	0	0	0	0	0	0	0	0	0	0	0	0	0	0	1	0	0	0	0	0	0	0	0	1	0
R.QAAVEALHAQCQQR.A	gb|TGME49_112630	| organism=Toxoplasma_gondii_ME49 | product=hypothetical protein | location=TGME49_chrXI:2831036-2847948(-) | length=2638	286441	0	1	0	0	0	0	0	0	0	0	0	0	0	0	1	0	0	0	0	0	0	0	0	0	0	0	0	0	0	0	0	0	0	0	0	0	0	0	0	0	0	0	0	0	0	0
R.QCSDESCSAFGEWSPCGEPQQGLR.I	gb|TGME49_067680	| organism=Toxoplasma_gondii_ME49 | product=microneme protein, putative | location=TGME49_chrIX:564527-573394(+) | length=2182	233821	0	0	0	0	0	0	0	0	0	0	0	0	0	0	0	0	0	0	0	0	0	0	0	0	0	0	0	0	0	0	0	0	0	0	0	0	0	0	0	0	0	0	0	0	0	0
R.QGQQPQRPAPVGQVPQAGQPAPAR.Q	gb|TGME49_110750	| organism=Toxoplasma_gondii_ME49 | product=hypothetical protein, conserved | location=TGME49_chrXI:1560368-1564378(+) | length=601	64977	0	0	0	0	0	0	0	0	0	0	0	0	0	0	0	0	0	0	0	0	0	0	0	0	0	0	0	0	0	0	0	0	0	0	0	0	0	0	0	0	0	0	0	0	0	0
R.RFDTEDIQR.A	gb|TGME49_086580	| organism=Toxoplasma_gondii_ME49 | product=lysophospholipase, putative | location=TGME49_chrV:1724969-1727836(-) | length=955	107245	0	0	0	0	0	0	0	0	0	0	0	0	0	0	0	0	0	0	0	0	0	0	0	0	0	0	0	0	0	0	0	0	0	1	0	0	0	0	0	0	0	0	0	0	1	0
R.RIADLANASSLAASAENSQ.P	Rev_gb|TGME49_084620	| organism=Toxoplasma_gondii_ME49 | product=hypothetical protein | location=TGME49_chrV:2604841-2616429(+) | length=2325	252974	0	0	0	0	0	0	0	0	0	0	0	0	0	0	0	0	0	0	0	0	0	0	0	0	0	0	0	0	0	0	0	0	0	0	0	0	0	0	0	0	0	0	0	0	0	0
R.SASSQVAVYTAQPHDGGGVPLR.H	gb|TGME49_115220	| organism=Toxoplasma_gondii_ME49 | product=rhoptry protein, putative | location=TGME49_chrXI:4588909-4596936(+) | length=1061	121911	0	0	0	0	0	0	0	0	0	0	0	0	0	0	0	0	0	0	0	0	0	0	0	0	0	0	0	0	0	0	0	0	0	0	0	0	0	0	0	0	0	0	0	0	0	0
R.SGSAADTQAVTQIVK.L	gb|TGME49_023590	| organism=Toxoplasma_gondii_ME49 | product=proteasome component PRE3 precursor, putative | location=TGME49_chrX:3662275-3663012(-) | length=245	25358	0	0	0	0	0	0	0	0	0	0	0	0	0	0	0	0	0	0	0	0	0	0	0	0	0	0	0	0	0	0	0	0	0	0	0	0	0	0	0	1	0	0	0	0	1	0
R.SLAEEPLDGQQAAAR.E	gb|TGME49_058870	| organism=Toxoplasma_gondii_ME49 | product=hypothetical protein | location=TGME49_chrVIIb:3095444-3098385(-) | length=571	61948	0	0	0	0	0	0	0	0	0	0	0	0	0	0	0	0	0	0	0	0	0	0	0	0	0	0	0	0	0	0	0	0	0	0	0	0	0	0	0	0	0	0	0	0	0	0
R.SPQEPSGGGGGNDAGNNAGNGGNEGR.G	gb|TGME49_075440	| organism=Toxoplasma_gondii_ME49 | product=granule antigen protein GRA6 | location=TGME49_chrX:7214577-7215251(-) | length=224	23308	0	0	0	0	0	0	0	0	0	0	0	0	0	0	0	0	0	0	0	0	0	0	0	0	0	0	0	0	0	0	0	0	0	0	0	0	0	0	0	0	0	0	0	0	0	0
R.SQEVSSSEASLAEEER.G	gb|TGME49_097220	| organism=Toxoplasma_gondii_ME49 | product=very long-chain acyl-CoA synthetase, putative | location=TGME49_chrII:1604785-1610126(-) | length=921	100749	0	0	0	0	0	0	0	0	0	0	0	0	0	0	0	0	0	0	1	0	0	0	0	0	0	0	0	0	0	1	0	0	0	1	0	0	0	0	0	0	0	0	0	0	1	0
R.TATLVGGEEREDEQAHVDLLQVAVLR.Q	gb|TGME49_093420	| organism=Toxoplasma_gondii_ME49 | product=hypothetical protein, conserved | location=TGME49_chrIa:308722-310449(+) | length=575	61952	0	0	0	0	0	0	0	0	0	0	0	0	0	0	0	0	0	0	0	0	0	0	0	0	0	0	0	0	0	0	0	0	0	0	0	0	0	0	0	0	0	0	0	0	0	0
R.TIDQQNEALPEDLK.I	gb|TGME49_001780	| organism=Toxoplasma_gondii_ME49 | product=microneme protein 2 | location=TGME49_chrVIIa:3756567-3759280(-) | length=723	77583	0	0	0	0	0	0	0	0	0	0	0	0	0	0	0	0	0	0	0	0	0	0	0	0	0	0	0	0	0	0	0	0	0	0	0	0	0	0	0	0	0	0	0	0	0	0
R.TLVEYIMDISTQTK.E	gb|TGME49_090670	| organism=Toxoplasma_gondii_ME49 | product=cytosol aminopeptidase | location=TGME49_chrIX:3921458-3926651(+) | length=563	59842	0	0	0	0	0	0	0	0	0	0	0	0	0	0	0	0	0	0	0	0	0	0	0	0	0	0	0	0	0	0	0	0	0	0	0	0	0	0	0	0	0	0	0	0	0	0
R.TPIYTAIDRPYLFNPFAFLLDFLLYVK.T	gb|TGME49_023920	| organism=Toxoplasma_gondii_ME49 | product=hypothetical protein | location=TGME49_chrX:3393510-3404185(+) | length=1941	220864	0	0	0	0	0	0	0	0	0	0	0	0	0	0	0	0	0	0	0	0	0	0	0	0	0	0	0	0	0	0	0	0	0	0	0	0	0	0	0	0	0	0	0	0	0	0
R.VAAGVVANGTAADAGVASTGVAPR.G	gb|TGME49_097430	| organism=Toxoplasma_gondii_ME49 | product=hypothetical protein, conserved | location=TGME49_chrII:1756340-1759209(+) | length=248	25337	0	0	0	0	0	0	0	1	0	0	0	0	0	0	1	0	0	0	0	0	0	0	0	0	0	0	0	0	0	0	0	0	0	0	0	0	0	1	0	0	0	0	0	0	1	0
R.VAEAATGAGVDLR.E	gb|TGME49_053030	| organism=Toxoplasma_gondii_ME49 | product=alpha-glucosidase II, putative | location=TGME49_chrIII:684346-696964(+) | length=1616	183343	0	0	0	0	0	0	0	0	0	0	0	0	0	0	0	0	0	0	0	0	0	0	0	0	0	0	0	0	0	0	0	0	0	0	0	0	0	0	0	0	0	0	0	0	0	0
R.VALSSLTTQPAEISK.A	gb|TGME49_021470	| organism=Toxoplasma_gondii_ME49 | product=hypothetical protein | location=TGME49_chrII:357943-367315(+) | length=615	68409	0	0	0	0	0	1	0	0	0	0	0	0	0	0	1	0	0	0	0	0	0	0	0	0	0	0	0	0	0	0	0	0	0	0	0	0	0	0	0	0	0	0	0	0	0	0
R.VFIDGK.F	gb|TGME49_027100	| organism=Toxoplasma_gondii_ME49 | product=glutaredoxin, putative | location=TGME49_chrX:1031818-1032761(+) | length=112	12403	0	0	0	0	0	0	0	0	0	0	0	0	0	0	0	0	0	0	0	0	0	0	0	0	0	0	0	0	0	0	0	0	0	0	0	0	0	0	0	0	0	0	0	0	0	0
R.VLLMNTGAEAGESALK.I	gb|TGME49_069110	| organism=Toxoplasma_gondii_ME49 | product=ornithine aminotransferase, putative | location=TGME49_chrVIII:6050394-6052860(-) | length=441	48331	0	0	0	0	0	0	0	0	0	0	0	0	0	0	0	0	0	0	0	0	0	0	0	0	0	0	0	0	0	0	0	0	0	0	0	0	0	0	0	0	0	0	0	0	0	0
R.VNLDGEDGVAVDAFTEAIR.T	gb|TGME49_043930	| organism=Toxoplasma_gondii_ME49 | product=hypothetical protein | location=TGME49_chrVI:2864215-2869963(-) | length=943	101348	0	0	0	0	0	0	1	0	0	0	0	0	0	0	1	0	0	0	0	0	0	1	0	0	0	0	0	0	0	1	0	0	0	0	0	0	0	0	0	0	0	0	0	0	0	0
R.VQVLADVGQLALAALTAK.T	gb|TGME49_040650	| organism=Toxoplasma_gondii_ME49 | product=coatomer alpha subunit, putative | location=TGME49_chrVI:1355583-1371885(-) | length=1300	142954	0	0	0	0	0	0	0	0	0	0	0	0	0	0	0	0	0	0	0	0	0	0	0	0	0	0	0	0	0	0	0	0	0	0	0	0	0	0	0	0	0	0	0	0	0	0
R.VSATMPTPFQLGPAPAGHANEVNLPFEAR.V	gb|TGME49_016000	| organism=Toxoplasma_gondii_ME49 | product=inner membrane complex protein IMC3 | location=TGME49_chrXI:6468075-6469691(+) | length=538	58000	0	0	0	0	0	0	0	0	0	0	0	0	0	0	0	0	0	0	0	0	0	0	0	0	0	0	0	0	0	0	0	0	0	0	0	0	0	0	0	0	0	0	0	0	0	0
R.VSGGGYVAQIYAIR.Q	gb|TGME49_063040	| organism=Toxoplasma_gondii_ME49 | product=40S ribosomal protein S16, putative | location=TGME49_chrVIIb:848554-850240(+) | length=211	24055	0	0	0	0	0	0	0	0	0	0	0	0	0	0	0	0	0	0	0	0	0	0	0	0	0	0	0	0	0	0	0	0	0	0	0	0	0	0	0	0	0	0	0	0	0	0
R.VTGPEGCQALCQAEPLCTVFEFYVHSER.C	gb|TGME49_035390	| organism=Toxoplasma_gondii_ME49 | product=PAN domain-containing protein | location=TGME49_chrX:4764800-4772937(-) | length=1233	135828	0	0	1	2	1	1	2	0	0	0	0	0	0	0	7	0	0	0	0	0	0	0	0	0	0	0	0	0	0	0	0	0	1	0	0	0	0	0	0	0	0	0	0	0	1	0
S.GALNIAEDQSHVSVVR.F	gb|TGME49_059670	| organism=Toxoplasma_gondii_ME49 | product=von Willebrand factor type A domain-containing protein | location=TGME49_chrVIIb:2714625-2718144(+) | length=929	99084	0	0	0	0	0	0	0	0	0	0	0	0	0	0	0	0	0	0	0	0	0	0	0	0	0	0	0	0	0	0	0	0	1	0	0	0	0	0	0	0	0	0	0	0	1	0
Y.GYGYPYYGYGYPGYYGYGHR.F	gb|TGME49_081590	| organism=Toxoplasma_gondii_ME49 | product=hypothetical protein | location=TGME49_chrVIIa:4181157-4182071(+) | length=116	13874	0	0	0	0	0	0	0	0	0	0	0	0	1	0	1	0	0	0	0	0	0	0	0	0	0	0	0	0	0	0	0	0	0	0	0	0	0	0	0	0	0	0	0	2	2	0
A.PSFGEGPVEIVSR.S	gb|TGME49_026430	| organism=Toxoplasma_gondii_ME49 | product=reticulon domain-containing protein | location=TGME49_chrX:1589157-1589747(-) | length=196	21621	0	0	0	0	0	0	0	0	0	0	0	0	0	0	0	0	0	0	0	0	0	0	0	0	0	0	0	0	0	0	0	0	0	0	0	0	0	0	0	0	0	0	0	0	0	0
D.EAVHILVK.H	gb|TGME49_093890	| organism=Toxoplasma_gondii_ME49 | product=hypothetical protein | location=TGME49_chrIa:626027-630911(+) | length=280	31103	0	0	0	0	0	0	0	0	0	0	0	0	0	0	0	0	0	0	0	0	0	0	0	0	0	0	0	0	0	0	0	0	0	0	0	0	0	0	0	0	0	0	0	0	0	0
D.PGDVVIEELFNR.I	gb|TGME49_015780	| organism=Toxoplasma_gondii_ME49 | product=Rhoptry kinase family protein ROP2A (incomplete catalytic triad) | location=TGME49_chrX:7096602-7098374(+) | length=590	66748	0	0	0	0	0	0	0	0	0	0	0	0	0	0	0	0	0	0	0	0	0	0	0	0	0	0	0	0	0	0	0	0	0	0	0	1	0	0	0	0	0	0	0	0	1	0
E.VDLVSLVPHASR.S	gb|TGME49_058550	| organism=Toxoplasma_gondii_ME49 | product=SRS28 | location=TGME49_chrVIIb:3324793-3325797(+) | length=291	30222	0	0	0	0	0	0	0	0	0	0	0	0	0	0	0	0	0	0	0	0	0	0	0	0	0	0	0	0	0	0	0	0	0	0	0	0	0	0	0	0	0	0	0	0	0	0
F.PDTSLPLEDCIVK.Y	gb|TGME49_078830	| organism=Toxoplasma_gondii_ME49 | product=glucose-6-phosphate dehydrogenase, putative | location=TGME49_chrXII:5820049-5833205(+) | length=878	98280	0	0	0	0	0	0	0	0	0	0	0	0	0	0	0	0	0	0	0	0	0	0	0	0	0	0	0	0	0	0	0	0	0	0	0	0	0	0	0	0	0	0	0	0	0	0
G.GTHWPLDAPSSGESDGEDQGAK.T	gb|TGME49_042790	| organism=Toxoplasma_gondii_ME49 | product=trichohyalin, putative | location=TGME49_chrVI:2262862-2281773(+) | length=2238	254911	0	0	0	0	1	0	1	0	0	0	0	0	0	0	2	1	0	0	1	0	0	0	0	0	0	0	0	0	0	2	0	0	0	0	0	0	0	0	0	0	0	0	0	0	0	0
I.SSLQAELDSYCHNR.Y	gb|TGME49_060190	| organism=Toxoplasma_gondii_ME49 | product=microneme protein, putative | location=TGME49_chrVIIb:2462502-2465008(+) | length=468	51460	0	0	0	0	0	0	0	0	0	0	0	0	0	0	0	0	0	0	0	0	0	0	0	0	0	0	0	0	0	0	0	0	0	0	0	0	0	0	0	0	0	0	0	0	0	0
K.AALELLHSFATPK.N	gb|TGME49_006400	| organism=Toxoplasma_gondii_ME49 | product=DNA photolyase, putative | location=TGME49_chrVIIa:982785-985658(-) | length=631	70451	0	0	0	0	0	0	0	0	0	0	0	0	0	0	0	0	0	0	0	0	0	0	0	0	0	0	0	0	0	0	0	0	0	0	1	0	0	0	0	0	0	0	0	0	1	0
K.AANAPCESVSTAVTELHGGFSGGTVASLLNLAGSK.D	gb|TGME49_015290	| organism=Toxoplasma_gondii_ME49 | product=saccharopine dehydrogenase, putative | location=TGME49_chrX:6817463-6823411(+) | length=440	48117	0	0	0	0	0	0	0	0	0	0	0	0	0	0	0	0	0	0	0	0	0	0	0	0	0	0	0	0	0	0	0	0	0	0	0	0	0	0	0	0	0	0	0	0	0	0
K.ADDTEVVGSATTELK.C	gb|TGME49_043930	| organism=Toxoplasma_gondii_ME49 | product=hypothetical protein | location=TGME49_chrVI:2864215-2869963(-) | length=943	101348	0	0	0	0	0	0	0	0	0	0	0	0	0	0	0	0	0	0	0	0	0	0	0	0	0	0	0	0	0	0	0	0	0	0	0	0	1	0	0	0	0	0	0	0	1	0
K.AFVAVGDSNGHCGLGVK.C	gb|TGME49_105520	| organism=Toxoplasma_gondii_ME49 | product=40S ribosomal protein S2, putative | location=TGME49_chrIX:5542686-5545127(+) | length=269	29336	0	0	0	0	0	0	0	0	0	0	0	0	0	0	0	0	0	0	0	0	0	0	0	0	0	0	0	0	0	0	0	0	0	0	0	0	0	0	0	0	0	0	0	0	0	0
K.ATIAGGGVIPHIHK.S	gb|TGME49_100200	| organism=Toxoplasma_gondii_ME49 | product=histone H2A | location=TGME49_chrXII:137897-139636(-) | length=155	15920	0	0	0	0	0	0	0	0	0	0	0	0	0	0	0	0	0	0	0	0	0	0	0	0	0	0	0	0	0	0	0	0	0	0	0	0	0	0	0	1	0	0	0	0	1	0
K.ATNGNTSLGGEDFDQK.I	gb|TGME49_051780	| organism=Toxoplasma_gondii_ME49 | product=heat shock protein 70, putative | location=TGME49_chrXII:5569765-5574731(-) | length=728	78251	0	0	0	0	1	0	0	0	0	0	0	0	0	0	1	0	0	0	0	0	0	0	0	0	0	0	0	0	0	0	0	0	0	0	0	0	0	0	0	0	0	0	0	0	0	0
K.ATVIPVIETFGPDGELLK.S	gb|TGME49_106060	| organism=Toxoplasma_gondii_ME49 | product=hypothetical protein | location=TGME49_chrIX:5872701-5886987(-) | length=2960	326858	0	0	0	0	0	0	0	0	0	0	0	0	0	0	0	0	1	0	0	0	0	0	0	0	0	0	0	0	0	1	0	0	0	0	0	0	0	0	0	0	0	0	0	0	0	0
K.AVAGLAAGGLGSFFGNPADLALIR.L	gb|TGME49_074060	| organism=Toxoplasma_gondii_ME49 | product=mitochondrial 2-oxoglutarate/malate carrier protein, putative | location=TGME49_chrVIII:3045872-3048486(+) | length=323	35042	0	0	0	0	0	0	0	1	0	1	0	0	0	0	2	0	0	0	0	0	0	0	1	0	0	0	0	0	0	1	0	0	0	0	0	0	0	0	0	0	0	0	0	0	0	0
K.AVAVVPSASTLIPIGEQMDSK.V	gb|TGME49_055420	| organism=Toxoplasma_gondii_ME49 | product=hypothetical protein | location=TGME49_chrVIIb:4769251-4770982(-) | length=278	30213	0	0	0	0	0	0	0	0	0	0	0	0	0	0	0	0	0	0	0	0	0	0	0	0	0	0	0	0	0	0	0	0	0	0	0	0	0	0	0	0	0	0	0	0	0	0
K.AVLTIPHDNFPEAQKK.V	gb|TGME49_108840	| organism=Toxoplasma_gondii_ME49 | product=SRS51 | location=TGME49_chrXI:286974-288056(+) | length=360	38053	0	0	0	0	0	0	0	0	0	0	0	0	0	0	0	0	0	0	0	0	0	0	0	0	0	0	0	0	0	0	0	0	0	0	0	0	0	1	0	0	0	0	0	0	1	0
K.AYHEQLSVAEITNSAFEPASMMAK.C	gb|TGME49_116400	| organism=Toxoplasma_gondii_ME49 | product=tubulin alpha chain | location=TGME49_chrXI:5280722-5282743(+) | length=453	50114	0	0	0	0	0	0	0	0	0	0	0	0	0	0	0	0	0	0	0	0	0	0	0	0	0	0	0	0	0	0	0	0	0	0	0	0	0	0	0	0	0	0	0	0	0	0
K.CIYVPVYEMGTCTTVIQEVEQGPCKK.Q	gb|TGME49_094600	| organism=Toxoplasma_gondii_ME49 | product=hypothetical protein | location=TGME49_chrIa:989115-990812(+) | length=565	64225	0	0	0	0	0	0	0	0	0	0	0	0	0	0	0	0	0	0	0	0	0	0	0	0	0	0	0	0	0	0	0	0	0	0	0	0	0	0	0	0	0	0	0	0	0	0
K.DGGIDDAAAIEGK.N	gb|TGME49_035470	| organism=Toxoplasma_gondii_ME49 | product=myosin A, putative | location=TGME49_chrX:4823394-4829068(+) | length=831	93320	0	0	0	1	0	0	0	0	0	0	0	0	0	0	1	0	0	0	0	0	0	0	0	0	0	0	0	0	0	0	0	0	0	2	0	0	0	0	0	0	0	0	0	0	2	0
K.DLAGNPAKPEVR.L	gb|TGME49_038160	| organism=Toxoplasma_gondii_ME49 | product=hypothetical protein | location=TGME49_chrVI:91111-92226(+) | length=371	39379	0	0	0	0	0	0	0	0	0	0	0	0	0	0	0	0	0	0	0	0	0	0	0	0	0	0	0	0	0	0	0	0	0	0	0	0	0	0	0	0	0	0	0	0	0	0
K.DLFPEFVEFYSR.Q	gb|TGME49_110670	| organism=Toxoplasma_gondii_ME49 | product=glycogen phosphorylase family protein, putative | location=TGME49_chrXI:1502010-1506042(+) | length=925	106820	0	0	0	0	0	0	0	0	0	0	0	0	0	0	0	0	0	0	0	0	0	0	0	0	0	0	0	0	0	0	0	0	0	0	0	0	0	0	0	0	0	0	0	0	0	0
K.DLLLSSSTFLPLTALAK.H	gb|TGME49_022430	| organism=Toxoplasma_gondii_ME49 | product=ubiquitin-transferase domain containing protein | location=TGME49_chrII:1122168-1136262(-) | length=1629	174701	0	0	0	0	0	0	0	0	0	0	0	0	0	0	0	0	0	0	0	0	0	0	0	0	0	0	0	0	0	0	0	0	0	0	0	0	0	0	0	0	0	0	0	0	0	0
K.EAEGCDCLQGFQITHSLGGGTGSGMGTLLISK.V	gb|TGME49_012240	| organism=Toxoplasma_gondii_ME49 | product=tubulin beta chain, putative | location=TGME49_chrX:3910996-3913470(-) | length=449	50052	0	0	0	0	0	0	0	0	0	0	0	0	0	0	0	0	0	0	0	0	0	0	0	0	0	0	0	0	0	0	0	0	0	0	0	0	0	0	0	0	0	0	0	0	0	0
K.EAFAVPTSCVASR.S	gb|TGME49_017530	| organism=Toxoplasma_gondii_ME49 | product=hypothetical protein | location=TGME49_chrXII:1863740-1866398(+) | length=577	63768	0	0	0	0	0	0	0	0	0	0	0	0	0	0	0	0	0	0	0	0	0	0	0	0	0	0	0	0	0	0	0	0	0	0	0	0	0	0	0	0	0	0	0	0	0	0
K.EILGTCNSVGCTVDGK.S	gb|TGME49_054440	| organism=Toxoplasma_gondii_ME49 | product=60S ribosomal protein L12, putative | location=TGME49_chrIII:1735258-1738252(-) | length=165	17821	0	0	0	0	0	0	0	0	0	0	0	0	0	0	0	0	0	0	0	0	0	0	0	0	0	0	0	0	0	0	0	0	0	0	0	0	0	0	0	0	0	0	0	0	0	0
K.ELIELLEQGLQGER.T	gb|TGME49_090950	| organism=Toxoplasma_gondii_ME49 | product=clathrin heavy chain, putative | location=TGME49_chrIX:4053741-4065948(-) | length=1731	194502	0	1	0	0	0	0	0	0	0	0	0	0	0	0	1	0	0	0	0	0	0	0	0	0	0	0	0	0	0	0	0	0	0	0	0	0	0	0	0	0	0	0	0	0	0	0
K.EQEEFPVNIPLGYSTQQLR.L	gb|TGME49_097470	| organism=Toxoplasma_gondii_ME49 | product=myosin light chain 2, putative | location=TGME49_chrII:1786006-1793920(+) | length=367	40556	0	0	0	0	0	0	0	0	0	0	0	0	0	0	0	0	0	0	0	0	0	1	0	0	0	0	0	0	0	1	0	0	0	0	0	0	0	0	0	0	0	0	0	0	0	0
K.FASDQFHVRPTLLE.Q	gb|TGME49_032410	| organism=Toxoplasma_gondii_ME49 | product=hypothetical protein | location=TGME49_chrVIII:2077878-2079615(-) | length=220	24909	0	0	0	0	0	0	0	0	0	0	0	0	0	0	0	0	0	0	0	0	0	0	0	0	0	0	0	0	0	0	0	0	0	0	0	0	0	0	1	0	0	0	0	0	1	0
K.FFCTNVASGGLAGASSLVIVYPLDFAR.T	gb|TGME49_049900	| organism=Toxoplasma_gondii_ME49 | product=ADP/ATP carrier, putative | location=TGME49_chrXII:4918525-4919481(+) | length=318	35256	0	0	0	0	0	0	0	1	0	0	0	0	0	0	1	0	0	0	0	0	0	0	0	0	0	0	0	0	0	0	0	0	0	0	0	0	0	0	0	0	0	0	0	0	0	0
K.FPVTTQTFVVGCIK.G	gb|TGME49_033460	| organism=Toxoplasma_gondii_ME49 | product=SRS29B | location=TGME49_chrVIII:2662665-2663624(+) | length=319	32917	0	0	0	0	0	0	0	1	0	0	0	0	0	0	1	0	0	0	0	0	0	0	1	0	0	0	0	0	0	1	0	0	0	0	0	0	0	1	0	0	0	0	0	0	1	0
K.FRTPEAHLHDVLER.M	gb|TGME49_059670	| organism=Toxoplasma_gondii_ME49 | product=von Willebrand factor type A domain-containing protein | location=TGME49_chrVIIb:2714625-2718144(+) | length=929	99084	0	0	0	0	0	0	0	0	0	0	0	0	0	0	0	0	0	0	0	0	0	0	0	0	0	0	0	0	0	0	0	0	2	0	0	0	0	0	0	0	0	0	0	0	2	0
K.FSPIDDSLLQER.L	gb|TGME49_115730	| organism=Toxoplasma_gondii_ME49 | product=apical membrane antigen, putative | location=TGME49_chrXI:4941606-4943921(+) | length=388	42516	0	0	0	0	0	0	0	0	0	0	0	0	0	0	0	0	0	0	0	0	0	0	0	0	0	0	0	0	0	0	0	0	0	0	0	0	0	0	0	0	0	0	0	0	0	0
K.FSQYVGAQAIAGR.W	gb|TGME49_066060	| organism=Toxoplasma_gondii_ME49 | product=40S ribosomal protein S0-A, putative | location=TGME49_chrIX:1421929-1424268(-) | length=287	31512	0	0	0	0	0	0	0	0	1	0	0	0	0	0	1	0	0	0	0	0	0	0	0	0	0	0	0	0	0	0	0	0	0	0	0	0	0	0	0	0	0	0	0	0	0	0
K.FTVDCQKPVDDNIIEAK.G	gb|TGME49_039760	| organism=Toxoplasma_gondii_ME49 | product=60S ribosomal protein L22, putative | location=TGME49_chrVI:901040-902854(-) | length=133	15074	0	0	0	0	0	0	0	0	0	0	0	0	0	0	0	0	0	0	0	0	0	0	0	0	0	1	0	0	0	1	0	0	0	0	0	0	0	0	0	0	0	0	0	0	0	0
K.FVDMVQPVQGVASICYPTTATEIPEK.C	gb|TGME49_069860	| organism=Toxoplasma_gondii_ME49 | product=hypothetical protein | location=TGME49_chrVIII:5569683-5571099(+) | length=367	41096	0	0	0	0	0	0	1	0	0	0	0	0	0	0	1	0	0	0	0	0	0	0	0	0	0	0	0	0	0	0	0	0	0	0	0	0	1	0	0	0	0	0	0	0	1	0
K.FVYEGFAYYPK.A	gb|TGME49_053030	| organism=Toxoplasma_gondii_ME49 | product=alpha-glucosidase II, putative | location=TGME49_chrIII:684346-696964(+) | length=1616	183343	0	0	0	0	0	0	0	0	0	0	0	0	0	0	0	0	0	0	0	0	0	0	0	0	0	0	0	0	0	0	0	0	0	0	0	0	0	0	0	0	0	0	0	0	0	0
K.GFVTQNEGR.G	gb|TGME49_067680	| organism=Toxoplasma_gondii_ME49 | product=microneme protein, putative | location=TGME49_chrIX:564527-573394(+) | length=2182	233821	0	0	0	0	0	0	0	0	0	0	0	0	0	0	0	0	0	0	0	0	0	0	0	0	0	0	0	0	0	0	0	0	0	0	0	0	0	0	0	0	0	0	0	0	0	0
K.GGGAFGYFEVTHDITR.F	gb|TGME49_032250	| organism=Toxoplasma_gondii_ME49 | product=peroxisomal catalase | location=TGME49_chrVIII:1971231-1978938(-) | length=502	57298	0	0	0	0	0	0	0	0	0	0	0	0	0	0	0	0	0	0	0	0	0	0	0	0	0	0	0	0	0	0	0	0	0	0	0	0	0	0	0	0	0	0	0	0	0	0
K.GGVFNNEVNFASAAASPAHFATAATTR.A	gb|TGME49_089970	| organism=Toxoplasma_gondii_ME49 | product=hypothetical protein | location=TGME49_chrIX:3650175-3651778(+) | length=232	24448	0	0	0	0	0	0	0	0	1	0	0	0	0	0	1	0	0	0	0	0	0	0	0	0	0	0	0	0	0	0	0	0	0	0	0	0	0	0	0	0	0	0	0	0	0	0
K.GLAITFVASQDDTNVLNDVQTR.F	gb|TGME49_016860	| organism=Toxoplasma_gondii_ME49 | product=ATP-dependent RNA helicase, putative | location=TGME49_chrXI:5838443-5842533(+) | length=434	49114	0	0	0	0	0	1	1	0	0	0	0	0	0	0	2	0	0	0	0	0	0	0	0	0	0	0	0	0	0	0	0	0	0	0	0	1	0	0	0	0	0	0	0	0	1	0
K.GLNIFNAALLLADPSTTTDAEYQR.I	gb|TGME49_024350	| organism=Toxoplasma_gondii_ME49 | product=aminopeptidase N, putative | location=TGME49_chrX:3002124-3011414(-) | length=1419	156761	0	0	0	1	0	0	0	0	0	0	0	0	0	0	1	0	0	0	1	0	0	0	0	0	0	0	0	0	0	1	0	0	0	0	0	0	0	0	0	0	0	0	0	0	0	0
K.GLPVLDIFKESDNVR.A	gb|TGME49_119350	| organism=Toxoplasma_gondii_ME49 | product=SRS domain containing protein | location=TGME49_chrIV:987775-991521(+) | length=379	39375	0	0	0	0	0	0	1	0	0	0	0	0	0	0	1	0	0	0	0	0	0	0	0	0	0	0	0	0	0	0	0	0	0	0	0	0	0	0	0	0	0	0	0	0	0	0
K.GNPANSASSGGTETNEIGFVVVR.G	gb|TGME49_114790	| organism=Toxoplasma_gondii_ME49 | product=small nuclear ribonucleoprotein E/G, putative | location=TGME49_chrXI:4309618-4310911(-) | length=93	10199	0	0	0	0	0	0	0	0	0	0	0	1	0	0	1	0	0	0	0	0	0	0	0	0	0	0	0	0	0	0	0	0	0	0	0	0	0	0	0	0	0	0	0	0	0	0
K.GPVFGGGPWWEVVPETR.E	gb|TGME49_115220	| organism=Toxoplasma_gondii_ME49 | product=rhoptry protein, putative | location=TGME49_chrXI:4588909-4596936(+) | length=1061	121911	0	0	0	0	0	0	0	0	0	0	0	0	0	0	0	0	0	0	0	0	0	0	0	0	0	0	0	0	0	0	0	0	0	0	0	0	0	0	0	0	0	0	0	0	0	0
K.GSQPSFLYDAVLGGSR.I	gb|TGME49_110150	| organism=Toxoplasma_gondii_ME49 | product=long-chain-fatty-acid-CoA ligase, putative | location=TGME49_chrXI:1084110-1088510(-) | length=866	95937	0	0	0	0	1	0	0	0	0	0	0	0	0	0	1	0	0	0	0	0	0	0	0	0	0	0	0	0	0	0	0	0	0	1	0	0	0	0	0	0	0	0	0	0	1	0
K.GTSVLAALEDQCISPSGTDEKFVSSLASK.L	gb|TGME49_063180	| organism=Toxoplasma_gondii_ME49 | product=myosin D, putative | location=TGME49_chrVIIb:732791-740589(-) | length=822	91052	0	0	0	0	0	0	0	0	0	0	0	0	0	0	0	0	0	0	1	0	0	0	0	0	0	0	0	0	0	1	0	0	0	0	0	0	0	0	0	0	0	0	0	0	0	0
K.GVEQLEFNPDDNTLR.V	gb|TGME49_032170	| organism=Toxoplasma_gondii_ME49 | product=hypothetical protein | location=TGME49_chrVIII:1909785-1914114(-) | length=745	80968	0	0	0	0	1	0	0	0	0	0	0	1	0	0	2	0	0	0	0	0	0	0	0	0	0	0	1	0	0	1	0	0	0	0	0	0	0	0	0	0	0	0	0	0	0	0
K.HLLGQPNGVACDQPGAECGGDVLPVPEK.N	gb|TGME49_078830	| organism=Toxoplasma_gondii_ME49 | product=glucose-6-phosphate dehydrogenase, putative | location=TGME49_chrXII:5820049-5833205(+) | length=878	98280	0	0	0	0	0	0	0	0	0	0	0	0	0	0	0	0	0	0	0	0	0	0	0	0	0	0	0	0	0	0	0	0	0	0	0	0	0	0	0	0	0	0	0	0	0	0
K.IAADVAASEFFLQDDKVYDLDFK.T	gb|TGME49_068850	| organism=Toxoplasma_gondii_ME49 | product=enolase 2 | location=TGME49_chrVIII:6245932-6248010(-) | length=475	52114	0	0	0	0	0	1	0	0	0	0	0	0	0	0	1	0	0	0	0	0	0	0	0	0	0	0	0	0	0	0	0	0	0	0	0	0	0	0	0	0	0	0	0	0	0	0
K.IDAVAEEDDPDAGVR.R	gb|TGME49_026830	| organism=Toxoplasma_gondii_ME49 | product=DnaK family protein | location=TGME49_chrX:1251479-1254295(-) | length=938	103192	0	0	0	0	0	0	0	0	0	0	0	0	0	0	0	0	0	0	0	0	0	0	0	0	0	0	0	0	0	0	0	0	0	0	0	0	0	0	0	0	0	0	0	0	0	0
K.IFDNNLVGTAAECYGLCLSFAECK.F	gb|TGME49_054430	| organism=Toxoplasma_gondii_ME49 | product=microneme protein, putative | location=TGME49_chrIII:1730736-1733425(-) | length=654	71124	0	0	0	2	1	1	2	1	0	0	0	0	0	0	7	0	0	0	0	0	0	0	0	0	0	0	0	0	0	0	0	0	0	0	0	0	0	0	0	0	0	0	0	0	0	0
K.IGLIGGGNIGATLALLSAVK.E	gb|TGME49_118430	| organism=Toxoplasma_gondii_ME49 | product=malate dehydrogenase, putative | location=TGME49_chrIV:1316615-1321574(-) | length=470	50368	0	0	0	0	0	0	0	1	0	0	0	0	0	0	1	0	0	0	0	0	0	0	1	0	0	0	0	0	0	1	0	0	0	0	0	0	0	0	0	0	0	0	0	0	0	0
K.IPLIAADSSDEASLAEMCR.R	gb|TGME49_015290	| organism=Toxoplasma_gondii_ME49 | product=saccharopine dehydrogenase, putative | location=TGME49_chrX:6817463-6823411(+) | length=440	48117	0	0	0	0	0	0	1	0	0	0	0	0	0	0	1	0	0	0	0	0	0	0	0	0	0	0	0	0	0	0	0	0	0	0	0	0	0	0	0	0	0	0	0	0	0	0
K.ISGDGDLTSCFAAMCDVACLPQVK.R	gb|TGME49_112630	| organism=Toxoplasma_gondii_ME49 | product=hypothetical protein | location=TGME49_chrXI:2831036-2847948(-) | length=2638	286441	0	1	0	0	0	0	0	0	0	0	0	0	0	0	1	0	0	0	0	0	0	0	0	0	0	0	0	0	0	0	0	0	0	0	0	0	0	0	0	0	0	0	0	0	0	0
K.ISSIEEIYLFSLPIK.E	gb|TGME49_105520	| organism=Toxoplasma_gondii_ME49 | product=40S ribosomal protein S2, putative | location=TGME49_chrIX:5542686-5545127(+) | length=269	29336	0	0	0	0	0	0	0	1	0	0	0	0	0	0	1	0	0	0	0	0	0	0	0	0	0	0	0	0	0	0	0	0	0	0	0	0	0	1	0	0	0	0	0	0	1	0
K.LADNCTGLQGFLMFNAVGGGTGSGLGCLLLER.L	gb|TGME49_116400	| organism=Toxoplasma_gondii_ME49 | product=tubulin alpha chain | location=TGME49_chrXI:5280722-5282743(+) | length=453	50114	0	0	0	0	0	0	0	0	0	0	0	0	0	0	0	0	0	0	0	0	0	0	0	0	0	0	0	0	0	0	0	0	0	0	0	0	0	0	0	0	0	0	0	0	0	0
K.LASGFEVEDPKDVAASLYK.A	gb|TGME49_044560	| organism=Toxoplasma_gondii_ME49 | product=heat shock protein 90, putative | location=TGME49_chrVI:3326807-3332278(+) | length=847	96824	0	0	0	0	0	0	0	0	0	0	0	0	0	0	0	0	0	0	1	0	0	0	0	0	0	0	0	0	0	1	0	0	0	0	0	0	0	0	0	0	0	0	0	0	0	0
K.LASPEDSASETTMATQPQK.V	gb|TGME49_023940	| organism=Toxoplasma_gondii_ME49 | product=hypothetical protein | location=TGME49_chrX:3380746-3381483(-) | length=245	27334	0	0	0	0	0	0	1	0	0	0	0	0	0	0	1	0	0	0	0	0	0	0	0	0	0	0	0	0	0	0	0	0	0	0	0	0	1	0	0	0	0	0	0	0	1	0
K.LCQAEAACFFFTYK.A	gb|TGME49_054430	| organism=Toxoplasma_gondii_ME49 | product=microneme protein, putative | location=TGME49_chrIII:1730736-1733425(-) | length=654	71124	0	2	0	2	0	1	1	0	0	0	0	0	0	0	6	0	0	0	0	0	0	0	0	0	0	0	0	0	0	0	0	0	0	0	0	0	1	0	0	0	0	0	0	0	1	0
K.LESGQVFSADSCR.A	gb|TGME49_035200	| organism=Toxoplasma_gondii_ME49 | product=PAN domain-containing protein | location=TGME49_chrX:4706208-4714533(-) | length=1931	210483	0	1	0	1	1	1	1	0	0	0	0	0	0	0	5	0	0	0	0	0	0	0	0	0	0	0	0	0	0	0	0	0	1	1	0	0	0	0	0	0	0	0	0	0	2	0
K.LGEVVTTIPTIGFNVETVEYK.N	gb|TGME49_076140	| organism=Toxoplasma_gondii_ME49 | product=ADP ribosylation factor 1 | location=TGME49_chrIII:120515-122922(-) | length=183	21062	0	0	0	0	0	0	0	0	0	1	0	0	0	0	1	0	0	0	0	0	0	0	0	0	0	0	0	0	0	0	0	0	0	0	0	0	0	0	0	0	0	0	0	0	0	0
K.LLSSVPIDDLNAPGVDIGTLK.Q	gb|TGME49_106060	| organism=Toxoplasma_gondii_ME49 | product=hypothetical protein | location=TGME49_chrIX:5872701-5886987(-) | length=2960	326858	0	1	0	0	0	0	0	0	0	0	0	0	0	0	1	0	1	0	0	0	0	0	0	0	0	0	0	0	0	1	1	0	0	0	0	0	0	0	0	0	0	0	0	0	1	0
K.LSSAANREDLIPVFSEVLGIK.S	gb|TGME49_046130	| organism=Toxoplasma_gondii_ME49 | product=serine protease inhibitor, putative | location=TGME49_chrXII:2660897-2662679(+) | length=432	47407	0	0	0	0	0	0	1	0	0	0	0	0	0	0	1	0	0	0	0	0	0	0	0	0	0	0	0	0	0	0	0	0	0	0	0	0	1	0	0	0	0	0	0	0	1	0
K.LVSWYDNEWGYSNR.L	gb|TGME49_089690	| organism=Toxoplasma_gondii_ME49 | product=glyceraldehyde-3-phosphate dehydrogenase | location=TGME49_chrIX:3472938-3474392(-) | length=340	36628	0	0	0	0	0	0	0	0	0	0	0	0	0	0	0	0	0	0	0	0	0	1	0	0	0	0	0	0	0	1	0	0	0	0	0	0	0	0	0	0	0	0	0	0	0	0
K.NISSVYNYYDIGDYFISIR.Q	gb|TGME49_023920	| organism=Toxoplasma_gondii_ME49 | product=hypothetical protein | location=TGME49_chrX:3393510-3404185(+) | length=1941	220864	0	0	0	0	0	0	0	0	0	0	0	0	0	0	0	0	0	0	0	0	0	0	0	0	0	0	0	0	0	0	0	0	0	0	0	0	0	0	0	0	0	0	0	0	0	0
K.NNVSPTVSSVR.V	gb|TGME49_070950	| organism=Toxoplasma_gondii_ME49 | product=hypothetical protein | location=TGME49_chrVIII:4836399-4837598(-) | length=357	38019	0	0	0	0	0	0	1	0	0	0	0	0	0	0	1	0	0	0	0	0	0	0	0	0	0	0	0	0	0	0	0	0	0	0	0	0	0	0	0	0	0	0	0	0	0	0
K.QVTTELQEQLEPQLQR.E	gb|TGME49_058200	| organism=Toxoplasma_gondii_ME49 | product=glutamic acid-rich protein, putative | location=TGME49_chrVIIb:3504970-3507180(+) | length=736	82465	0	0	0	0	0	0	0	0	1	0	0	0	0	0	1	0	0	0	0	0	0	0	0	0	0	0	0	0	0	0	0	0	0	0	0	0	0	0	0	0	0	0	0	0	0	0
K.RFDSIGVENTEANR.A	gb|TGME49_036040	| organism=Toxoplasma_gondii_ME49 | product=fructose-1,6-bisphosphate aldolase | location=TGME49_chrX:5190381-5192419(+) | length=433	46960	0	0	0	0	0	0	1	1	0	0	0	0	0	0	2	0	0	0	0	0	0	0	0	0	0	0	0	0	0	0	0	0	0	0	0	0	0	0	0	0	0	0	0	0	0	0
K.SKNPEIVNTASVSPAGAFDASSK.L	gb|TGME49_063300	| organism=Toxoplasma_gondii_ME49 | product=porin, putative | location=TGME49_chrVIIb:636261-639985(-) | length=290	31352	0	0	0	0	0	0	0	1	0	0	0	0	0	0	1	0	0	0	0	0	0	0	0	0	0	0	0	0	0	0	0	0	0	0	0	0	0	1	0	0	0	0	0	0	1	0
K.SLTNDWEDPLAVK.H	gb|TGME49_088380	| organism=Toxoplasma_gondii_ME49 | product=heat shock protein 90 | location=TGME49_chrIX:2575419-2579813(+) | length=708	81933	0	0	0	0	0	0	0	0	0	0	0	0	0	0	0	0	0	0	0	0	0	0	0	0	0	0	0	0	0	0	0	0	0	0	0	0	0	0	0	0	0	0	0	0	0	0
K.SPGVFPTFSVAAIPPR.A	gb|TGME49_078830	| organism=Toxoplasma_gondii_ME49 | product=glucose-6-phosphate dehydrogenase, putative | location=TGME49_chrXII:5820049-5833205(+) | length=878	98280	0	0	0	0	0	0	0	0	0	0	0	0	0	0	0	0	0	0	0	0	0	0	0	0	0	0	0	0	0	0	0	0	0	0	0	0	0	0	0	0	0	0	0	0	0	0
K.SPTPSPAPTPAVSTSTTPAK.S	gb|TGME49_110010	| organism=Toxoplasma_gondii_ME49 | product=sushi domain-containing protein / SCR repeat-containing protein | location=TGME49_chrXI:998233-1003408(+) | length=1131	124729	0	0	0	0	0	0	0	0	0	0	0	0	0	0	0	0	0	0	0	0	0	0	0	0	0	0	0	0	0	0	0	0	0	0	0	0	0	0	0	0	0	0	0	0	0	0
K.SSLVIEVKPADAETSLDEISK.L	gb|TGME49_026410	| organism=Toxoplasma_gondii_ME49 | product=elongation factor 1-beta, putative | location=TGME49_chrX:1600250-1602262(-) | length=328	36049	0	0	0	0	0	0	0	1	1	0	0	1	0	0	3	0	0	0	0	0	0	0	0	0	0	0	0	0	0	0	0	0	0	0	0	0	0	0	0	0	0	0	0	0	0	0
K.SSNNSDIDISLSVLCNNVNSI.S	Rev_gb|cgd1_2070	| organism=Cryptosporidium_parvum | product=hypothetical protein | location=CM000429:472950-474449(+) | length=499	58062	0	0	0	0	0	0	0	0	0	1	0	1	0	1	3	0	0	1	0	0	0	0	0	0	0	0	0	0	0	1	0	0	0	0	0	0	0	0	0	0	0	0	0	0	0	0
K.SYQNDNSTGQLTVLSDDLSIFR.D	gb|TGME49_000320	| organism=Toxoplasma_gondii_ME49 | product=hypoxanthine-xanthine-guanine phosphoribosyl transferase | location=TGME49_chrVIII:6795151-6797787(+) | length=279	31485	0	0	0	0	0	0	0	0	0	0	0	0	0	0	0	0	0	0	0	0	0	0	0	1	0	0	0	0	0	1	0	0	0	0	0	0	0	0	0	0	0	0	0	0	0	0
K.TEAGVENAACFVGESEAALR.N	gb|TGME49_063180	| organism=Toxoplasma_gondii_ME49 | product=myosin D, putative | location=TGME49_chrVIIb:732791-740589(-) | length=822	91052	0	0	0	1	0	0	0	0	0	0	0	0	0	0	1	0	0	0	0	0	0	0	0	0	0	0	0	0	0	0	0	0	0	1	0	0	0	0	0	0	0	0	0	0	1	0
K.TFTTEMSSYGLLYDLLK.N	gb|TGME49_055420	| organism=Toxoplasma_gondii_ME49 | product=hypothetical protein | location=TGME49_chrVIIb:4769251-4770982(-) | length=278	30213	0	0	0	0	0	0	0	0	0	0	0	0	0	0	0	0	0	0	0	0	0	0	0	0	0	0	0	0	0	0	0	0	0	0	0	0	0	1	0	0	0	0	0	0	1	0
K.TGRFESGDEGTSTMSPSVAAR.Q	gb|TGME49_014080	| organism=Toxoplasma_gondii_ME49 | product=toxofilin | location=TGME49_chrX:5953610-5954341(+) | length=243	26789	0	0	0	0	0	0	0	0	0	0	0	0	0	0	0	0	0	0	0	0	0	0	0	0	0	0	0	0	0	0	0	0	0	0	0	0	0	0	0	0	0	0	0	0	0	0
K.THINLVVIGHVDSGK.S	gb|TGME49_086420	| organism=Toxoplasma_gondii_ME49 | product=elongation factor 1-alpha, putative | location=TGME49_chrV:1785317-1787253(-) | length=448	49006	0	0	0	0	0	0	0	0	0	0	0	0	0	0	0	0	0	0	0	0	0	0	0	0	0	0	0	0	0	0	0	0	0	0	0	0	0	0	0	0	0	0	0	0	0	0
K.TRLTSVAQEATNIAK.Q	gb|TGME49_076870	| organism=Toxoplasma_gondii_ME49 | product=LEA1 protein, putative | location=TGME49_chrXII:6871313-6871828(-) | length=171	17916	0	0	0	0	0	0	0	0	0	0	0	0	0	0	0	0	0	0	0	0	0	0	0	0	0	0	0	0	0	0	0	0	0	0	0	0	0	0	0	1	0	0	0	0	1	0
K.TSDGSYSEVGNVNMEEVIDTMK.S	gb|TGME49_070250	| organism=Toxoplasma_gondii_ME49 | product=dense granule protein 1 / major antigenp24 | location=TGME49_chrVIII:5305057-5305764(-) | length=190	20225	0	0	0	0	0	0	0	0	0	0	0	0	0	0	0	0	0	0	0	0	0	0	0	0	0	0	0	0	0	0	0	0	0	0	0	0	0	0	0	0	0	0	0	0	0	0
K.TVEAPEVAQGGEETAGAETAPEVR.K	gb|TGME49_019310	| organism=Toxoplasma_gondii_ME49 | product=heat shock protein, putative | location=TGME49_chrXII:946306-953094(+) | length=818	90143	0	0	0	1	1	0	0	0	0	0	0	0	0	0	2	0	0	0	0	0	0	0	0	0	0	0	0	0	0	0	0	0	0	1	0	0	0	0	0	0	0	0	0	0	1	0
K.TVEAPSSGSVVFQCGDK.L	gb|TGME49_071050	| organism=Toxoplasma_gondii_ME49 | product=SRS34A | location=TGME49_chrVIII:4753347-4753910(+) | length=147	14872	0	0	0	0	0	0	0	0	0	1	0	0	0	0	1	0	0	0	0	0	0	0	0	0	1	0	0	0	0	1	0	0	0	0	0	0	0	0	0	0	0	0	0	0	0	0
K.TVNEPAMHVATDVGK.A	gb|TGME49_004130	| organism=Toxoplasma_gondii_ME49 | product=membrane-attack complex / perforin domain-containing protein | location=TGME49_chrVIIa:1926187-1934700(-) | length=1054	113603	0	0	0	0	0	0	0	0	0	0	0	0	0	0	0	0	0	0	0	0	0	0	0	0	0	0	0	0	0	0	0	0	0	0	0	0	0	0	0	0	0	0	0	0	0	0
K.VALSPYSHMLSLFGLAEPHGR.M	gb|TGME49_003720	| organism=Toxoplasma_gondii_ME49 | product=vitamin K epoxide reductase complex subunit 1, putative | location=TGME49_chrVIIa:2257499-2260095(+) | length=184	20480	1	0	0	0	0	0	0	0	0	0	0	0	0	0	1	0	0	0	0	0	0	0	0	0	0	0	0	0	0	0	0	0	0	0	0	0	0	0	0	0	0	0	0	0	0	0
K.VDATSETDIADKQGVR.E	gb|TGME49_011680	| organism=Toxoplasma_gondii_ME49 | product=protein disulfide isomerase | location=TGME49_chrIV:1603696-1605520(+) | length=471	52802	0	0	0	0	0	0	0	0	0	0	0	0	0	0	0	0	0	0	0	0	0	0	0	0	0	0	0	0	0	0	0	0	0	0	0	1	0	0	0	0	0	0	0	0	1	0
K.VTVGLSSDTVAAK.I	gb|TGME49_069120	| organism=Toxoplasma_gondii_ME49 | product=oxidoreductase, putative | location=TGME49_chrVIII:6046786-6048616(-) | length=363	39948	0	0	0	0	0	0	0	0	0	0	0	0	0	0	0	0	0	0	0	0	0	0	0	0	0	0	0	0	0	0	0	0	0	0	0	0	0	0	0	0	0	0	0	0	0	0
K.VVVFTK.E	gb|TGME49_027100	| organism=Toxoplasma_gondii_ME49 | product=glutaredoxin, putative | location=TGME49_chrX:1031818-1032761(+) | length=112	12403	0	0	0	0	0	0	0	0	0	0	0	0	0	0	0	0	0	0	0	0	0	0	0	0	0	0	0	0	0	0	0	0	0	0	0	0	0	0	0	0	0	0	0	0	0	0
K.YAGETVATFPK.S	gb|TGME49_000230	| organism=Toxoplasma_gondii_ME49 | product=PAN domain-containing protein | location=TGME49_chrVIII:6753802-6754857(-) | length=351	38763	0	0	0	0	0	0	0	0	0	0	0	0	0	0	0	0	0	0	0	0	0	0	0	0	0	0	0	0	0	0	0	0	0	0	0	0	0	0	0	0	0	0	0	0	0	0
K.YGLDATNVGDEGGFAPNISGATEALDLLMEAIK.V	gb|TGME49_068850	| organism=Toxoplasma_gondii_ME49 | product=enolase 2 | location=TGME49_chrVIII:6245932-6248010(-) | length=475	52114	0	0	0	0	0	2	0	0	0	0	0	0	0	0	2	0	0	0	0	0	0	0	0	0	0	0	0	0	0	0	0	0	0	0	0	1	0	0	0	0	0	0	0	0	1	0
K.YPGGAPRPTTCGTCG.F	gb|TGME49_095360	| organism=Toxoplasma_gondii_ME49 | product=hypothetical protein | location=TGME49_chrIa:1806325-1808432(+) | length=268	29550	0	0	0	0	0	0	0	0	0	0	0	0	0	0	0	0	0	0	0	0	0	0	1	0	0	0	0	0	0	1	0	0	0	0	0	0	0	1	0	0	0	0	0	0	1	0
K.YRVENLYEGPMDDEAAQGIR.N	gb|TGME49_005470	| organism=Toxoplasma_gondii_ME49 | product=elongation factor 2, putative | location=TGME49_chrVIIa:1351752-1355420(+) | length=832	93089	0	0	0	0	0	0	0	0	0	0	0	0	0	0	0	0	0	0	0	0	0	0	0	0	0	0	0	0	0	0	0	0	0	0	0	0	0	0	0	0	0	0	0	0	0	0
L.LATDGCVNQWDR.F	gb|TGME49_059670	| organism=Toxoplasma_gondii_ME49 | product=von Willebrand factor type A domain-containing protein | location=TGME49_chrVIIb:2714625-2718144(+) | length=929	99084	0	0	0	0	0	0	0	0	0	0	0	0	0	0	0	0	0	0	0	0	0	0	0	0	0	0	0	0	0	0	0	0	0	0	0	0	0	0	0	0	0	0	0	0	0	0
L.LGATVQLIQLLAALHTR.K	gb|TGME49_009980	| organism=Toxoplasma_gondii_ME49 | product=Rhoptry kinase family protein ROP42 (incomplete catalytic triad) | location=TGME49_chrIb:1609262-1610977(-) | length=571	61799	0	0	0	0	0	0	0	0	0	0	0	0	0	0	0	0	0	0	0	0	1	0	0	0	0	0	0	0	0	1	0	0	0	0	1	0	0	0	0	0	0	0	0	0	1	0
L.PPGLGSQNGESDESLVSK.L	gb|TGME49_001780	| organism=Toxoplasma_gondii_ME49 | product=microneme protein 2 | location=TGME49_chrVIIa:3756567-3759280(-) | length=723	77583	0	0	0	0	0	0	0	0	0	0	0	0	0	0	0	0	0	0	0	0	0	0	0	0	0	0	0	0	0	0	0	0	0	0	0	0	0	0	0	0	0	0	0	0	0	0
L.YFSEQNQK.D	Rev_gb|cgd8_270	| organism=Cryptosporidium_parvum | product=conserved hypothetical protein | location=CM000436:72825-73946(+) | length=373	42985	0	0	0	0	0	0	0	0	0	0	0	0	0	0	0	0	0	0	0	0	0	0	0	0	0	0	0	0	0	0	0	0	0	0	0	0	0	0	0	0	0	0	0	0	0	0
M.GGNEDLSEGSAFLLEK.T	gb|TGME49_073510	| organism=Toxoplasma_gondii_ME49 | product=hypothetical protein | location=TGME49_chrVIII:3426477-3429248(-) | length=736	80201	0	0	0	0	0	0	0	0	0	0	0	0	0	0	0	0	0	0	0	0	0	0	0	0	0	0	0	0	0	0	0	0	0	0	0	0	0	0	0	0	0	0	0	0	0	0
N.PDEAVAYGAAVQAAILK.G	gb|TGME49_073760	| organism=Toxoplasma_gondii_ME49 | product=heat shock protein 70, putative | location=TGME49_chrVIII:3287639-3289663(-) | length=674	72881	0	0	0	0	0	0	0	0	0	0	0	0	0	0	0	0	0	0	0	0	0	0	0	0	0	0	0	0	0	0	0	0	0	0	0	0	0	0	0	0	0	0	0	0	0	0
N.PILTVIDVLSGR.V	gb|TGME49_067070	| organism=Toxoplasma_gondii_ME49 | product=aquaporin, putative | location=TGME49_chrIX:900179-901459(-) | length=426	44373	0	0	0	0	0	0	0	0	0	0	0	0	0	0	0	0	0	0	0	0	0	0	0	1	0	0	0	0	0	1	0	0	0	0	0	0	0	0	1	0	0	0	0	0	1	0
R.AAVPSGASTGIYEALELR.D	gb|TGME49_068850	| organism=Toxoplasma_gondii_ME49 | product=enolase 2 | location=TGME49_chrVIII:6245932-6248010(-) | length=475	52114	0	0	0	1	0	1	0	0	0	0	0	0	0	0	2	0	0	0	0	0	0	0	0	0	0	0	0	0	0	0	0	0	0	0	0	0	0	0	0	0	0	0	0	0	0	0
R.AELVLAQESLLSEK.Q	gb|TGME49_028170	| organism=Toxoplasma_gondii_ME49 | product=serine/threonine protein phosphatase, putative | location=TGME49_chrX:466816-472310(-) | length=1491	170815	0	0	0	0	0	0	0	0	0	0	0	0	0	0	0	0	0	0	0	0	0	0	0	0	0	0	0	0	0	0	0	0	1	0	0	0	0	0	0	0	0	0	0	0	1	0
R.AGAAAAEATQQGLQR.C	gb|TGME49_046500	| organism=Toxoplasma_gondii_ME49 | product=surp module domain-containing protein | location=TGME49_chrXII:2785758-2790760(-) | length=683	74336	0	0	0	0	0	0	0	0	0	0	0	0	0	0	0	0	0	0	0	0	0	0	0	0	0	0	0	0	0	0	0	0	0	0	0	0	0	0	0	0	0	0	0	0	0	0
R.AGIDIVTNPEAMETGDAYAPPIR.F	gb|TGME49_106060	| organism=Toxoplasma_gondii_ME49 | product=hypothetical protein | location=TGME49_chrIX:5872701-5886987(-) | length=2960	326858	0	0	0	0	0	0	0	0	0	0	0	0	0	0	0	0	0	0	0	0	0	0	0	0	0	0	0	0	0	0	0	0	0	0	0	0	0	0	0	0	0	0	0	0	0	0
R.AIQEESKESATAEEEEVAEEE.-	gb|TGME49_086450	| organism=Toxoplasma_gondii_ME49 | product=dense granule protein 5 precursor | location=TGME49_chrV:1774431-1774793(+) | length=120	12838	0	0	0	0	0	0	0	0	0	0	0	1	0	0	1	0	0	0	0	0	0	0	0	0	0	0	0	0	0	0	0	0	0	0	0	0	0	0	0	0	0	0	0	0	0	0
R.ALLELQMDGEEIYQTFSR.T	gb|TGME49_005470	| organism=Toxoplasma_gondii_ME49 | product=elongation factor 2, putative | location=TGME49_chrVIIa:1351752-1355420(+) | length=832	93089	0	0	0	1	1	1	0	0	0	0	0	0	0	0	3	0	0	0	0	0	0	0	0	0	0	0	0	0	0	0	0	0	0	0	0	0	0	0	0	0	0	0	0	0	0	0
R.APTLTLSSSSDAGPFLAIFR.D	gb|TGME49_090300	| organism=Toxoplasma_gondii_ME49 | product=hypothetical protein | location=TGME49_chrIX:3784773-3785870(+) | length=365	38287	0	0	0	0	0	0	0	0	0	0	0	0	0	0	0	0	0	0	0	0	0	0	0	0	1	0	0	0	0	1	0	0	0	0	0	0	0	0	0	0	0	0	0	0	0	0
R.AQELVGTGVASGDILLR.I	gb|TGME49_109760	| organism=Toxoplasma_gondii_ME49 | product=hypothetical protein | location=TGME49_chrXI:783394-784341(-) | length=315	34545	0	0	0	0	0	0	0	0	0	0	0	0	0	0	0	0	0	0	0	0	0	0	0	0	0	0	0	0	0	0	0	0	0	0	0	0	0	0	0	0	0	0	0	0	0	0
R.ASASAPPLYSVDVR.S	gb|TGME49_053030	| organism=Toxoplasma_gondii_ME49 | product=alpha-glucosidase II, putative | location=TGME49_chrIII:684346-696964(+) | length=1616	183343	0	0	0	0	0	0	0	0	0	0	0	0	0	0	0	0	0	0	0	0	0	0	0	0	0	0	0	0	0	0	0	0	0	0	0	0	0	0	0	0	0	0	0	0	0	0
R.CAAVPQACHEYNVDYR.G	gb|TGME49_035200	| organism=Toxoplasma_gondii_ME49 | product=PAN domain-containing protein | location=TGME49_chrX:4706208-4714533(-) | length=1931	210483	0	1	0	0	2	1	1	1	0	0	0	0	0	0	6	0	0	0	0	0	0	0	0	0	0	0	0	0	0	0	0	0	0	1	0	0	0	0	0	0	0	0	0	0	1	0
R.CAGAAPLPGCYAGGISPCCR.S	gb|TGME49_014570	| organism=Toxoplasma_gondii_ME49 | product=hypothetical protein | location=TGME49_chrX:6309098-6311421(+) | length=629	65671	0	0	0	0	0	0	0	0	0	0	0	0	0	0	0	1	0	0	0	0	0	0	0	0	0	0	0	0	0	1	0	0	0	0	0	0	0	0	0	0	0	0	0	0	0	0
R.CLDYTELTDTVIER.V	gb|TGME49_055260	| organism=Toxoplasma_gondii_ME49 | product=apical membrane antigen 1, putative | location=TGME49_chrVIIb:4879986-4885333(+) | length=569	63021	0	0	0	0	1	0	0	0	0	0	0	0	0	0	1	0	0	0	0	0	0	0	0	0	0	0	0	0	0	0	0	0	0	0	0	1	0	0	0	0	0	0	0	0	1	0
R.DCDALMGSNSSSAR.Q	gb|TGME49_112630	| organism=Toxoplasma_gondii_ME49 | product=hypothetical protein | location=TGME49_chrXI:2831036-2847948(-) | length=2638	286441	0	0	0	0	0	0	0	0	0	0	0	0	0	0	0	0	0	0	0	0	0	0	0	0	0	0	0	0	0	0	0	0	0	0	0	0	0	0	0	0	0	0	0	0	0	0
R.DKFLQCPENASECK.M	gb|TGME49_004130	| organism=Toxoplasma_gondii_ME49 | product=membrane-attack complex / perforin domain-containing protein | location=TGME49_chrVIIa:1926187-1934700(-) | length=1054	113603	0	0	0	0	0	0	0	0	0	0	0	0	0	0	0	0	0	0	0	0	0	0	0	0	0	0	0	0	0	0	0	0	0	0	0	0	0	0	0	0	0	0	0	0	0	0
R.DNQCVDIDECATNTNECHNHR.G	gb|TGME49_067680	| organism=Toxoplasma_gondii_ME49 | product=microneme protein, putative | location=TGME49_chrIX:564527-573394(+) | length=2182	233821	0	0	0	0	0	0	0	0	0	0	0	0	0	0	0	0	0	0	0	0	0	0	0	0	0	0	0	0	0	0	0	0	0	0	0	0	0	0	0	0	0	0	0	0	0	0
R.DSPLGYTILGPEENIR.N	gb|TGME49_036210	| organism=Toxoplasma_gondii_ME49 | product=mitochondrial-processing peptidase beta subunit, putative | location=TGME49_chrX:5267152-5272501(+) | length=524	58655	0	0	0	0	0	1	0	0	0	0	0	0	0	0	1	0	0	0	0	0	0	0	0	0	0	0	0	0	0	0	0	0	0	0	0	1	0	0	0	0	0	0	0	0	1	0
R.DVTLGVIADDDLLGVFEVPIHLMIPSK.V	gb|TGME49_003240	| organism=Toxoplasma_gondii_ME49 | product=hypothetical protein | location=TGME49_chrVIIa:2613765-2621264(-) | length=739	80263	0	0	0	0	0	0	0	0	0	0	0	0	0	0	0	0	0	0	0	0	0	0	0	0	0	0	0	0	0	0	0	0	0	0	0	0	0	0	0	0	0	0	0	0	0	0
R.EACAQVFAESLHSAIYAETQDAAFTKDR.V	gb|TGME49_070950	| organism=Toxoplasma_gondii_ME49 | product=hypothetical protein | location=TGME49_chrVIII:4836399-4837598(-) | length=357	38019	0	0	0	0	0	1	0	0	0	0	0	0	0	0	1	0	0	0	0	0	0	0	0	0	0	0	0	0	0	0	0	0	0	0	0	0	0	0	0	0	0	0	0	0	0	0
R.EALLGGLPQSAVNLQCVR.S	gb|TGME49_039820	| organism=Toxoplasma_gondii_ME49 | product=D-3-phosphoglycerate dehydrogenase, putative | location=TGME49_chrVI:938921-947710(-) | length=604	65194	0	0	0	0	0	0	0	0	0	0	0	0	0	0	0	0	0	0	0	0	0	0	0	0	0	0	0	0	0	0	0	0	0	0	0	0	0	0	0	0	0	0	0	0	0	0
R.ECEKPQSCGDFTEWVPSVANCR.E	gb|TGME49_067680	| organism=Toxoplasma_gondii_ME49 | product=microneme protein, putative | location=TGME49_chrIX:564527-573394(+) | length=2182	233821	0	0	0	0	0	0	0	0	0	0	0	0	0	0	0	0	0	0	0	0	0	0	0	0	0	0	0	0	0	0	0	0	0	0	0	0	0	0	0	0	0	0	0	0	0	0
R.ECQEACANVLQCK.Y	gb|TGME49_035200	| organism=Toxoplasma_gondii_ME49 | product=PAN domain-containing protein | location=TGME49_chrX:4706208-4714533(-) | length=1931	210483	0	1	0	0	0	1	0	0	0	1	0	1	0	0	4	0	0	0	0	0	0	0	0	0	0	0	0	0	0	0	0	0	0	1	0	1	0	0	0	0	0	0	0	0	2	0
R.EIVHIQAGQCGNQIGAK.F	gb|TGME49_021620	| organism=Toxoplasma_gondii_ME49 | product=tubulin beta chain, putative | location=TGME49_chrII:471690-474027(-) | length=449	50037	0	0	0	0	0	1	0	0	0	0	0	0	0	0	1	0	0	0	0	0	0	0	0	0	0	0	0	0	0	0	0	0	0	0	0	0	0	0	0	0	0	0	0	0	0	0
R.EIVHVQGGQCGNQIGAK.F	gb|TGME49_066960	| organism=Toxoplasma_gondii_ME49 | product=tubulin beta chain | location=TGME49_chrIX:972184-974237(-) | length=449	50073	0	0	0	0	0	0	0	0	0	0	0	0	0	0	0	0	0	0	0	0	0	0	0	0	0	0	0	0	0	0	0	0	0	0	0	1	0	0	0	0	0	0	0	0	1	0
R.ELCHNNGCGEPSSYTTCEVAPSGSR.L	gb|TGME49_087040	| organism=Toxoplasma_gondii_ME49 | product=hypothetical protein | location=TGME49_chrV:1524367-1526807(+) | length=348	36230	0	0	0	0	0	0	0	0	0	0	0	0	0	0	0	0	0	0	0	0	0	0	0	0	0	0	0	0	0	0	0	0	0	0	0	0	0	0	0	0	0	0	0	0	0	0
R.ELPFVPDNITELPDGLGFLVGSAFVK.K	gb|TGME49_089580	| organism=Toxoplasma_gondii_ME49 | product=strictosidine synthase domain-containing protein | location=TGME49_chrIX:3424947-3430389(-) | length=456	49472	0	0	0	0	0	0	1	0	0	0	0	0	0	0	1	0	0	0	0	0	0	0	0	0	0	0	0	0	0	0	0	0	0	0	0	0	0	0	0	0	0	0	0	0	0	0
R.EYDDGDLGYFSAVSGLACR.A	gb|TGME49_109540	| organism=Toxoplasma_gondii_ME49 | product=hypothetical protein | location=TGME49_chrXI:706503-711939(-) | length=270	29553	0	0	0	0	0	0	0	0	0	0	0	0	0	0	0	0	0	0	0	0	0	0	0	0	0	0	0	0	0	0	0	0	0	0	0	0	0	0	0	0	0	0	0	0	0	0
R.FDGQVAIVTGAGGGLGR.E	gb|TGME49_034570	| organism=Toxoplasma_gondii_ME49 | product=peroxisomal multifunctional enzyme type 2, putative | location=TGME49_chrX:4411825-4417997(-) | length=625	67508	0	0	0	0	1	0	0	0	0	0	0	0	0	0	1	0	0	0	0	0	0	0	0	0	0	0	0	0	0	0	0	0	0	0	0	0	0	0	0	0	0	0	0	0	0	0
R.FGDTAANVGVLAALDANPR.T	gb|TGME49_008790	| organism=Toxoplasma_gondii_ME49 | product=mitochondrial carrier domain-containing protein | location=TGME49_chrIb:859096-863334(-) | length=310	33687	0	0	0	0	0	0	0	0	0	0	0	0	0	0	0	0	0	0	0	0	0	0	0	0	0	0	0	0	0	0	0	0	0	0	0	0	0	1	0	0	0	0	0	0	1	0
R.FGGSSDPCAFIR.V	gb|TGME49_090040	| organism=Toxoplasma_gondii_ME49 | product=macrophage migration inhibitory factor, putative | location=TGME49_chrIX:3690999-3692963(+) | length=116	12254	0	0	0	0	0	0	0	0	0	0	0	0	0	0	0	0	0	0	0	0	0	0	0	0	0	0	0	0	0	0	0	0	0	0	0	0	0	0	0	0	0	0	0	0	0	0
R.FIPCDLESDRFEEK.L	gb|TGME49_075660	| organism=Toxoplasma_gondii_ME49 | product=hypothetical protein | location=TGME49_chrIII:297933-299258(-) | length=441	50856	0	0	0	0	0	0	0	0	0	0	0	0	0	0	0	0	0	0	0	0	0	0	0	0	0	0	0	0	0	0	0	0	0	0	0	0	0	0	0	0	0	0	0	0	0	0
R.FLSTFIYPVAAASK.E	gb|TGME49_075660	| organism=Toxoplasma_gondii_ME49 | product=hypothetical protein | location=TGME49_chrIII:297933-299258(-) | length=441	50856	0	0	0	0	0	0	0	0	0	0	0	0	0	0	0	0	0	0	0	0	0	0	0	0	0	0	0	0	0	0	0	0	0	0	0	1	0	0	0	0	0	0	0	0	1	0
R.FRCPEALFQPSFLGK.E	gb|TGME49_009030	| organism=Toxoplasma_gondii_ME49 | product=actin | location=TGME49_chrIb:996722-998284(+) | length=376	41908	0	0	0	0	0	0	0	0	0	0	0	0	0	0	0	0	0	0	0	0	0	1	0	0	0	0	0	0	0	1	0	0	0	0	0	0	1	0	0	0	0	0	0	0	1	0
R.FSSETQENDEAAVPATSPQEK.T	gb|TGME49_044250	| organism=Toxoplasma_gondii_ME49 | product=hypothetical protein | location=TGME49_chrVI:3108409-3111261(-) | length=616	62903	0	0	0	0	0	0	0	0	0	0	0	0	0	0	0	0	0	0	0	0	0	0	0	0	0	0	0	0	0	0	0	0	0	0	0	0	0	0	0	0	0	0	0	0	0	0
R.FSSPASGTASSPAPPVK.V	gb|TGME49_002870	| organism=Toxoplasma_gondii_ME49 | product=mitochondrial carrier domain-containing protein | location=TGME49_chrVIIa:2936122-2939762(+) | length=279	29404	0	0	0	0	0	0	0	0	0	0	0	0	0	0	0	0	0	0	0	0	0	0	0	0	0	0	0	0	0	0	0	0	0	0	0	0	0	0	0	0	0	0	0	0	0	0
R.FSTVAGESGSADTR.R	gb|TGME49_032250	| organism=Toxoplasma_gondii_ME49 | product=peroxisomal catalase | location=TGME49_chrVIII:1971231-1978938(-) | length=502	57298	0	0	0	0	0	1	0	0	0	0	0	0	0	0	1	0	0	0	0	0	0	0	0	0	0	0	0	0	0	0	0	0	0	0	0	0	0	0	0	0	0	0	0	0	0	0
R.FVENGDSLAFLPYVSSLVPFER.V	gb|TGME49_067430	| organism=Toxoplasma_gondii_ME49 | product=DnaJ domain-containing protein | location=TGME49_chrIX:760548-766208(+) | length=425	48939	0	0	0	0	0	0	0	0	0	0	0	0	0	0	0	0	0	0	0	0	0	0	0	0	0	0	0	0	0	0	0	0	0	0	0	0	0	0	0	0	0	0	0	0	0	0
R.GDFENEGNEAQATANQHNGSADQLLAAIEIFR.L	gb|TGME49_100100	| organism=Toxoplasma_gondii_ME49 | product=rhoptry neck protein 2 | location=TGME49_chrXII:189596-200095(-) | length=1404	157821	0	0	0	0	0	0	0	0	0	0	0	0	0	0	0	0	0	0	0	0	0	0	0	0	0	0	0	0	0	0	0	0	0	0	0	0	0	0	0	0	0	0	0	0	0	0
R.GENLYTNSVDYSSTPSR.N	gb|TGME49_078120	| organism=Toxoplasma_gondii_ME49 | product=SCP-like extracellular domain-containing protein | location=TGME49_chrXII:6266817-6269373(+) | length=688	75262	0	0	0	0	0	0	0	0	0	0	0	0	0	0	0	0	0	0	0	0	0	1	0	0	0	0	0	0	0	1	0	0	0	0	0	0	1	0	0	0	0	0	0	0	1	0
R.GGDGDQAAAGLEYQDVVK.A	gb|TGME49_009720	| organism=Toxoplasma_gondii_ME49 | product=hypothetical protein | location=TGME49_chrIb:1409513-1411012(+) | length=218	23416	0	0	0	0	0	0	0	0	0	1	0	0	0	0	1	0	0	0	0	0	0	0	0	0	0	0	0	0	0	0	0	0	0	0	0	0	0	0	0	0	0	0	0	0	0	0
R.GNPTVEVDLLTDGGCFR.A	gb|TGME49_068850	| organism=Toxoplasma_gondii_ME49 | product=enolase 2 | location=TGME49_chrVIII:6245932-6248010(-) | length=475	52114	0	0	0	0	0	0	0	0	1	0	0	0	0	0	1	0	0	0	0	0	0	0	0	0	0	0	0	0	0	0	0	0	0	0	0	0	0	0	0	0	0	0	0	0	0	0
R.GPAPPIPNEDQIILNPVR.F	gb|TGME49_113940	| organism=Toxoplasma_gondii_ME49 | product=hypothetical protein | location=TGME49_chrXI:3815412-3817262(+) | length=379	40124	0	0	0	0	0	0	0	0	0	0	0	0	0	0	0	0	0	0	0	0	0	0	0	0	0	0	0	0	0	0	0	0	0	0	0	0	0	0	0	0	0	0	0	0	0	0
R.GPQPSTPSLEGSSLLLTLGLPLDSDK.K	gb|TGME49_119350	| organism=Toxoplasma_gondii_ME49 | product=SRS domain containing protein | location=TGME49_chrIV:987775-991521(+) | length=379	39375	0	0	0	0	0	0	1	0	0	0	0	0	0	0	1	0	0	0	0	0	0	0	0	0	0	0	0	0	0	0	0	0	0	0	0	0	0	0	0	0	0	0	0	0	0	0
R.GQDAAEEAAETLSAVK.K	gb|TGME49_076860	| organism=Toxoplasma_gondii_ME49 | product=late embryogenesis abundant domain-containing protein | location=TGME49_chrXII:6872751-6874304(+) | length=517	55517	0	0	0	0	0	0	0	0	0	0	0	0	0	0	0	0	0	0	0	0	0	0	0	0	0	0	0	0	0	0	0	0	0	0	0	0	0	0	0	0	0	0	0	0	0	0
R.GVISMANAGPNTNGSQFFITTVK.T	gb|TGME49_021210	| organism=Toxoplasma_gondii_ME49 | product=18 kDa cyclophilin | location=TGME49_chrII:118304-120179(+) | length=179	19604	0	0	0	0	0	0	0	0	0	0	0	0	0	0	0	0	0	0	0	0	0	0	0	0	0	0	0	0	0	0	0	0	0	0	0	0	0	0	0	0	0	0	0	0	0	0
R.GVQGGGPPARPPSPSPEEEPIFGTF.V	gb|TGME49_047520	| organism=Toxoplasma_gondii_ME49 | product=hypothetical protein, conserved | location=TGME49_chrXII:3372414-3373184(-) | length=256	26536	0	0	0	0	0	0	0	0	0	0	0	0	0	0	0	0	0	0	0	0	0	0	0	0	0	0	0	0	0	0	0	0	0	0	0	0	0	0	0	0	0	0	0	0	0	0
R.IEFELFADVVPK.T	gb|TGME49_005700	| organism=Toxoplasma_gondii_ME49 | product=20 kDa cyclophilin precursor | location=TGME49_chrVIIa:1176022-1177068(+) | length=348	38197	0	0	0	0	0	0	0	0	0	0	0	0	0	0	0	0	0	0	0	0	0	0	0	0	0	0	0	0	0	0	0	0	0	0	0	0	0	0	0	0	0	0	0	0	0	0
R.IINEPTAAAIAYGLDKK.N	gb|TGME49_111720	| organism=Toxoplasma_gondii_ME49 | product=heat shock protein 70, putative | location=TGME49_chrXI:2215999-2219374(-) | length=668	73253	0	0	0	0	0	0	0	0	0	0	0	0	0	0	0	0	0	0	0	0	0	0	0	0	0	0	0	0	0	0	0	0	0	0	0	0	0	0	0	0	0	0	0	0	0	0
R.ILLDVEGLEWEQAWDLTK.Q	gb|TGME49_110670	| organism=Toxoplasma_gondii_ME49 | product=glycogen phosphorylase family protein, putative | location=TGME49_chrXI:1502010-1506042(+) | length=925	106820	0	0	0	1	0	0	0	0	0	0	0	0	0	0	1	0	0	0	0	0	0	0	0	0	0	0	0	0	0	0	0	0	0	0	0	0	0	0	0	0	0	0	0	0	0	0
R.KSIETEEQYSCPETK.W	gb|TGME49_094600	| organism=Toxoplasma_gondii_ME49 | product=hypothetical protein | location=TGME49_chrIa:989115-990812(+) | length=565	64225	0	1	0	1	0	0	1	0	0	0	0	0	0	0	3	0	0	0	0	0	0	0	0	0	0	0	0	0	0	0	0	0	0	0	0	0	0	0	0	0	0	0	0	0	0	0
R.LAGAPGPSIVIPATSLLSK.G	gb|TGME49_108860	| organism=Toxoplasma_gondii_ME49 | product=hypothetical protein | location=TGME49_chrXI:295797-299380(-) | length=654	69757	0	0	0	0	0	0	0	0	0	0	0	0	0	0	0	0	0	0	0	0	0	0	0	0	0	0	0	0	0	0	0	0	0	0	0	0	0	0	0	0	0	0	0	0	0	0
R.LAVFVDGIVR.L	gb|TGME49_053030	| organism=Toxoplasma_gondii_ME49 | product=alpha-glucosidase II, putative | location=TGME49_chrIII:684346-696964(+) | length=1616	183343	0	0	0	0	0	0	0	0	0	0	0	0	0	0	0	0	0	0	0	0	0	0	0	0	0	0	0	0	0	0	0	0	0	0	0	0	0	0	0	0	0	0	0	0	0	0
R.LEFEPLLNPLLLQK.E	gb|TGME49_026960	| organism=Toxoplasma_gondii_ME49 | product=phosphofructokinase, putative | location=TGME49_chrX:1130220-1141763(-) | length=1225	131362	0	0	1	0	0	0	0	0	0	0	0	0	0	0	1	0	0	0	0	0	0	0	0	0	0	0	0	0	0	0	0	0	1	0	0	0	0	0	0	0	0	0	0	0	1	0
R.LEVGTLAQIQQQVPEEDYWQAQQR.L	gb|TGME49_112950	| organism=Toxoplasma_gondii_ME49 | product=hypothetical protein | location=TGME49_chrXI:2984880-2986292(+) | length=470	53486	0	0	0	0	0	0	0	0	0	0	0	0	0	0	0	0	0	0	0	0	0	0	0	0	0	0	0	0	0	0	0	0	0	0	0	0	0	0	0	0	0	0	0	0	0	0
R.LHFFLIGFAPLTSR.G	gb|TGME49_012240	| organism=Toxoplasma_gondii_ME49 | product=tubulin beta chain, putative | location=TGME49_chrX:3910996-3913470(-) | length=449	50052	0	0	0	0	0	0	0	0	0	0	0	0	0	0	0	0	0	0	0	0	0	0	0	0	0	0	0	0	0	0	0	0	0	0	0	0	0	0	0	0	0	0	0	0	0	0
R.LSDLTGNTNFLTAATPPPAVATLSAQK.L	gb|TGME49_021180	| organism=Toxoplasma_gondii_ME49 | product=transmembrane domain-containing protein | location=TGME49_chrII:90870-96089(-) | length=768	77085	0	0	0	0	0	0	0	0	0	0	0	0	0	0	0	0	0	0	0	0	0	0	0	0	0	0	0	0	0	0	0	0	0	0	0	0	0	0	0	0	0	0	0	0	0	0
R.LTFWLVGGTDTTPPPVPVPAK.F	gb|TGME49_014220	| organism=Toxoplasma_gondii_ME49 | product=hypothetical protein | location=TGME49_chrX:6060799-6061926(+) | length=112	12238	0	0	0	0	0	0	0	0	0	0	0	1	0	0	1	0	0	0	0	0	0	0	0	0	0	0	1	0	0	1	0	0	0	0	0	0	0	0	0	0	0	0	0	0	0	0
R.NFEFTSTTSTASSLIIK.M	gb|TGME49_092350	| organism=Toxoplasma_gondii_ME49 | product=hypothetical protein | location=TGME49_chrIX:4795722-4796231(+) | length=169	17428	0	0	0	0	0	0	0	0	0	0	0	0	0	0	0	0	0	0	0	0	0	0	0	0	0	0	0	0	0	0	0	0	0	0	0	0	0	0	0	0	0	0	0	0	0	0
R.NIGHSFATPLSPDDIAR.E	gb|TGME49_034570	| organism=Toxoplasma_gondii_ME49 | product=peroxisomal multifunctional enzyme type 2, putative | location=TGME49_chrX:4411825-4417997(-) | length=625	67508	0	0	0	0	1	0	0	0	0	0	0	0	0	0	1	0	0	0	0	0	0	0	0	0	0	0	0	0	0	0	0	0	0	0	1	0	0	0	0	0	0	0	0	0	1	0
R.NYGFYYVDTTGEGK.C	gb|TGME49_055260	| organism=Toxoplasma_gondii_ME49 | product=apical membrane antigen 1, putative | location=TGME49_chrVIIb:4879986-4885333(+) | length=569	63021	0	0	0	0	0	0	0	0	0	0	0	0	0	0	0	0	0	0	0	0	0	0	0	0	0	0	0	0	0	0	0	0	0	0	0	1	0	0	0	0	0	0	0	0	1	0
R.QAPAASQQQRPVQTGGANQGAGTPR.A	gb|TGME49_110750	| organism=Toxoplasma_gondii_ME49 | product=hypothetical protein, conserved | location=TGME49_chrXI:1560368-1564378(+) | length=601	64977	0	0	0	0	0	0	0	0	0	0	0	0	0	0	0	0	0	0	0	0	0	0	0	0	0	0	0	0	0	0	0	0	0	0	0	0	0	0	0	0	0	0	0	0	0	0
R.QDVCNVSIVGPYPILSR.H	gb|TGME49_014570	| organism=Toxoplasma_gondii_ME49 | product=hypothetical protein | location=TGME49_chrX:6309098-6311421(+) | length=629	65671	0	0	0	0	0	0	0	0	0	0	0	0	0	0	0	0	0	0	0	0	0	0	0	0	0	0	0	0	0	0	1	0	0	0	0	0	0	0	0	0	0	0	0	0	1	0
R.QPALEQEVPESGKDGEDAR.Q	gb|TGME49_003310	| organism=Toxoplasma_gondii_ME49 | product=dense granule protein 7 | location=TGME49_chrVIIa:2568343-2569053(+) | length=236	25919	0	0	0	0	0	0	0	0	1	1	0	0	0	0	2	0	0	0	0	0	0	0	0	0	0	0	0	0	0	0	0	0	0	0	0	0	0	0	0	0	0	0	0	0	0	0
R.QQPVEANETTVER.G	gb|TGME49_093430	| organism=Toxoplasma_gondii_ME49 | product=hypothetical protein | location=TGME49_chrIa:316066-317301(-) | length=411	44583	0	0	0	0	0	0	0	0	0	0	0	0	0	0	0	0	0	0	0	0	0	0	0	0	0	0	0	0	0	0	0	0	0	0	0	0	0	0	0	0	0	0	0	0	0	0
R.QTGADTATAEEISDR.L	gb|TGME49_003720	| organism=Toxoplasma_gondii_ME49 | product=vitamin K epoxide reductase complex subunit 1, putative | location=TGME49_chrVIIa:2257499-2260095(+) | length=184	20480	0	0	0	0	0	0	0	0	0	0	0	0	0	0	0	0	0	0	0	0	0	0	0	0	0	0	0	0	0	0	0	0	0	0	0	0	0	0	0	0	0	0	0	0	0	0
R.RHMHHVLPLTWGEFDPDHQR.R	Rev_gb|TGME49_013420	| organism=Toxoplasma_gondii_ME49 | product=hypothetical protein, conserved | location=TGME49_chrV:964570-973575(-) | length=448	50967	0	0	0	0	0	1	0	0	0	0	0	0	0	0	1	0	0	0	0	0	0	0	0	0	0	0	0	0	0	0	0	0	0	0	0	0	0	0	0	0	0	0	0	0	0	0
R.RPSLFQVLQSGPLK.V	gb|TGME49_010260	| organism=Toxoplasma_gondii_ME49 | product=glycerol-3-phosphate dehydrogenase, putative | location=TGME49_chrIX:5012562-5020250(-) | length=515	57420	0	0	0	0	0	1	1	0	0	0	0	0	0	0	2	0	0	0	0	0	0	0	0	0	0	0	0	0	0	0	0	0	0	0	0	1	0	0	0	0	0	0	0	0	1	0
R.RPVTTISHTTGAPLQQVTNN.Q	gb|TGME49_059900	| organism=Toxoplasma_gondii_ME49 | product=hypothetical protein, conserved | location=TGME49_chrVIIb:2614466-2616628(+) | length=720	81632	0	0	0	0	1	0	0	0	0	0	0	0	0	0	1	0	0	0	0	0	0	0	0	0	0	0	0	0	0	0	0	0	0	0	0	0	0	0	0	0	0	0	0	0	0	0
R.RTLLGPAVYELNCR.Y	gb|TGME49_073510	| organism=Toxoplasma_gondii_ME49 | product=hypothetical protein | location=TGME49_chrVIII:3426477-3429248(-) | length=736	80201	0	0	0	0	0	0	0	0	0	0	0	0	0	0	0	0	0	0	0	0	0	0	0	0	0	0	0	0	0	0	0	0	0	0	0	0	0	0	0	0	0	0	0	0	0	0
R.SEVDVATITVDQDTADMLR.A	gb|TGME49_007840	| organism=Toxoplasma_gondii_ME49 | product=40S ribosomal protein S17, putative | location=TGME49_chrIb:325637-327339(-) | length=132	15229	0	0	0	0	0	0	0	0	0	0	1	0	0	0	1	0	0	0	0	0	0	0	0	0	0	0	0	0	0	0	0	0	0	0	0	0	0	0	0	0	0	0	0	0	0	0
R.SFITGYSATQDDAIIFSK.L	gb|TGME49_026410	| organism=Toxoplasma_gondii_ME49 | product=elongation factor 1-beta, putative | location=TGME49_chrX:1600250-1602262(-) | length=328	36049	0	0	0	0	0	0	0	0	0	1	0	0	0	0	1	0	0	0	0	0	0	0	0	0	0	0	0	0	0	0	0	0	0	0	0	0	0	0	0	0	0	0	0	0	0	0
R.SFQGHTSDVNSVAFSPDNR.Q	gb|TGME49_016880	| organism=Toxoplasma_gondii_ME49 | product=receptor for activated C kinase, RACK protein, putative | location=TGME49_chrXI:5809635-5813229(-) | length=321	35147	0	0	0	0	0	0	0	1	1	0	0	0	0	0	2	0	0	0	0	0	0	0	0	0	0	0	0	0	0	0	0	0	0	0	0	0	0	1	0	0	0	0	0	0	1	0
R.SIFGPEVFSPNWATMNPDAYQK.L	gb|TGME49_106060	| organism=Toxoplasma_gondii_ME49 | product=hypothetical protein | location=TGME49_chrIX:5872701-5886987(-) | length=2960	326858	0	1	0	0	0	0	0	0	0	0	0	0	0	0	1	0	0	0	0	0	0	0	0	0	0	0	0	0	0	0	0	0	0	0	0	0	0	0	0	0	0	0	0	0	0	0
R.SLGYAYVNYQGIQDAER.S	gb|TGME49_024850	| organism=Toxoplasma_gondii_ME49 | product=polyadenylate-binding protein, putative | location=TGME49_chrX:2720444-2722750(+) | length=768	82573	0	0	0	0	0	0	0	0	0	0	0	0	0	0	0	0	0	0	0	0	0	0	0	0	0	0	0	0	0	0	0	0	0	1	0	0	0	0	0	0	0	0	0	0	1	0
R.SQEEEESVHGSPAGTLSR.N	gb|TGME49_052360	| organism=Toxoplasma_gondii_ME49 | product=Rhoptry kinase family protein ROP24 (incomplete catalytic triad) | location=TGME49_chrIII:516105-517712(+) | length=535	60795	0	0	0	0	0	0	0	0	0	0	0	0	0	0	0	0	0	0	0	0	0	0	0	0	0	0	0	0	0	0	0	0	0	0	0	0	0	0	0	0	0	0	0	0	0	0
R.SVSEVVLVGGSTR.I	gb|TGME49_073760	| organism=Toxoplasma_gondii_ME49 | product=heat shock protein 70, putative | location=TGME49_chrVIII:3287639-3289663(-) | length=674	72881	0	0	0	0	0	0	0	0	0	0	0	0	0	0	0	0	0	0	0	0	0	0	0	0	0	0	0	0	0	0	0	0	0	0	0	0	0	0	0	0	0	0	0	0	0	0
R.TGGGPPSQPPEMQQPADR.S	gb|TGME49_091890	| organism=Toxoplasma_gondii_ME49 | product=microneme protein MIC1 | location=TGME49_chrIX:4485320-4487663(-) | length=456	48629	0	0	0	0	0	0	0	0	0	0	0	0	0	0	0	0	0	0	0	0	0	0	0	0	0	0	0	0	0	0	0	0	0	0	0	0	0	0	0	0	0	0	0	0	0	0
R.TLLDPDLQVASFAGSR.I	gb|TGME49_110150	| organism=Toxoplasma_gondii_ME49 | product=long-chain-fatty-acid-CoA ligase, putative | location=TGME49_chrXI:1084110-1088510(-) | length=866	95937	0	0	0	1	1	0	0	0	0	0	0	0	0	0	2	0	0	0	0	0	0	0	0	0	0	0	0	0	0	0	0	0	0	0	0	0	0	0	0	0	0	0	0	0	0	0
R.TTQDFQVELFEDDASLLK.L	gb|TGME49_026830	| organism=Toxoplasma_gondii_ME49 | product=DnaK family protein | location=TGME49_chrX:1251479-1254295(-) | length=938	103192	0	0	0	0	1	0	0	0	0	0	0	0	0	0	1	0	0	0	0	0	0	0	0	0	0	0	0	0	0	0	0	0	0	0	0	0	0	0	0	0	0	0	0	0	0	0
R.VDEVLSMVPADPFR.L	gb|TGME49_088650	| organism=Toxoplasma_gondii_ME49 | product=hypothetical protein | location=TGME49_chrIX:2749240-2751033(-) | length=436	47923	0	0	0	0	0	0	0	0	0	0	0	0	0	0	0	0	0	0	0	0	0	0	0	0	0	0	0	0	0	0	0	0	0	0	0	0	0	0	0	0	0	0	0	0	0	0
R.VFSGTVATGQK.V	gb|TGME49_005470	| organism=Toxoplasma_gondii_ME49 | product=elongation factor 2, putative | location=TGME49_chrVIIa:1351752-1355420(+) | length=832	93089	0	0	0	0	0	0	0	0	0	0	0	0	0	0	0	0	0	0	0	0	0	0	0	0	0	0	0	0	0	0	0	0	0	0	0	0	0	0	0	0	0	0	0	0	0	0
R.VISLTFMSEELDQTSLAELK.S	gb|TGME49_097070	| organism=Toxoplasma_gondii_ME49 | product=duplicated carbonic anhydrase | location=TGME49_chrII:1500430-1502293(-) | length=519	58104	0	0	0	0	0	0	0	0	0	0	0	0	0	0	0	0	0	0	0	0	0	0	0	0	0	0	0	0	0	0	0	0	0	0	0	1	0	0	0	0	0	0	0	0	1	0
R.VLEQLTGQRPQFSK.A	gb|TGME49_109820	| organism=Toxoplasma_gondii_ME49 | product=ribosomal protein L11, putative | location=TGME49_chrXI:821837-823458(+) | length=175	20199	0	0	0	0	0	0	0	0	0	1	0	0	0	0	1	0	0	0	0	0	0	0	0	0	1	0	0	0	0	1	0	0	0	0	0	0	0	0	0	1	0	0	0	0	1	0
R.VQDDTAKGMVSGPK.T	gb|TGME49_035390	| organism=Toxoplasma_gondii_ME49 | product=PAN domain-containing protein | location=TGME49_chrX:4764800-4772937(-) | length=1233	135828	1	1	1	0	1	0	0	0	0	0	0	0	0	0	4	0	0	0	0	0	0	0	0	0	0	0	0	0	0	0	0	0	1	1	0	0	0	0	1	0	0	0	0	0	3	0
R.VQDNWALLLAQEAAR.S	gb|TGME49_006400	| organism=Toxoplasma_gondii_ME49 | product=DNA photolyase, putative | location=TGME49_chrVIIa:982785-985658(-) | length=631	70451	0	0	0	0	0	0	0	0	0	0	0	0	0	0	0	0	0	0	0	0	0	0	0	0	0	0	0	0	0	0	0	0	0	0	0	0	0	0	0	0	0	0	0	0	0	0
R.VVGTGELSDPTAVQVAAVK.Q	gb|TGME49_031160	| organism=Toxoplasma_gondii_ME49 | product=hypothetical protein | location=TGME49_chrVIII:1275289-1276847(+) | length=178	18282	0	0	0	0	0	0	0	0	0	0	0	0	0	0	0	0	0	0	0	0	0	0	0	0	0	0	0	0	0	0	0	0	0	0	0	0	0	0	0	0	0	0	0	0	0	0
R.VVNRPCTVQTTQQVAVDCTEVVDTVQEK.Q	gb|TGME49_113000	| organism=Toxoplasma_gondii_ME49 | product=hypothetical protein | location=TGME49_chrXI:3019401-3020978(-) | length=390	44810	0	0	0	0	0	0	0	0	0	0	0	0	0	0	0	0	0	0	0	0	0	0	0	0	0	0	0	0	0	0	0	0	0	0	0	0	0	0	0	0	0	0	0	0	0	0
R.VWCLVLPFGLVTPGIK.R	gb|TGME49_108080	| organism=Toxoplasma_gondii_ME49 | product=Rhoptry kinase family protein ROP5 (incomplete catalytic triad) | location=TGME49_chrXII:539776-542310(-) | length=549	60971	0	0	0	0	0	1	0	0	0	0	0	0	0	0	1	0	0	0	0	0	0	0	0	0	0	0	0	0	0	0	0	0	0	0	0	0	0	0	0	0	0	0	0	0	0	0
R.YFPTQAFNFAFK.D	gb|TGME49_049900	| organism=Toxoplasma_gondii_ME49 | product=ADP/ATP carrier, putative | location=TGME49_chrXII:4918525-4919481(+) | length=318	35256	0	0	0	0	0	0	0	1	0	0	0	0	0	0	1	0	0	0	0	0	0	0	0	0	0	0	0	0	0	0	0	0	0	0	0	0	0	0	0	0	0	0	0	0	0	0
R.YGSGAAELTSIEAVAR.Q	gb|TGME49_093430	| organism=Toxoplasma_gondii_ME49 | product=hypothetical protein | location=TGME49_chrIa:316066-317301(-) | length=411	44583	0	0	0	0	0	0	0	1	0	0	0	0	0	0	1	0	0	0	0	0	0	1	0	0	0	0	0	0	0	1	0	0	0	0	0	0	0	0	0	0	0	0	0	0	0	0
R.YGYYHVPLPYYSSYYGYR.N	gb|TGME49_087250	| organism=Toxoplasma_gondii_ME49 | product=hypothetical protein | location=TGME49_chrV:1446631-1447299(-) | length=222	25710	0	0	0	0	0	0	0	0	0	0	0	0	1	3	4	0	0	0	0	0	0	0	0	0	0	0	0	0	0	0	0	0	0	0	0	0	0	0	0	0	0	0	0	1	1	0
R.YLPLSEPVNVVDAVDK.L	gb|TGME49_023920	| organism=Toxoplasma_gondii_ME49 | product=hypothetical protein | location=TGME49_chrX:3393510-3404185(+) | length=1941	220864	0	0	0	0	0	0	0	0	0	0	0	0	0	0	0	0	0	0	0	0	0	0	0	0	0	0	0	0	0	0	1	0	0	0	0	0	0	0	0	0	0	0	0	0	1	0
R.YSSVQEPQAK.V	gb|TGME49_075440	| organism=Toxoplasma_gondii_ME49 | product=granule antigen protein GRA6 | location=TGME49_chrX:7214577-7215251(-) | length=224	23308	0	0	0	0	0	0	0	0	0	0	0	0	0	0	0	0	0	0	0	0	0	0	0	0	0	0	0	0	0	0	0	0	0	0	0	0	0	0	0	0	0	0	0	0	0	0
R.YWTWQPTDNACELK.G	gb|TGME49_035390	| organism=Toxoplasma_gondii_ME49 | product=PAN domain-containing protein | location=TGME49_chrX:4764800-4772937(-) | length=1233	135828	0	1	0	1	1	1	1	0	1	0	0	0	0	0	6	0	0	0	0	0	0	0	0	0	0	0	0	0	0	0	0	0	0	1	0	0	0	0	0	0	0	0	0	0	1	0
T.PTYGDLNHLVSAAMSGVTCCLR.F	gb|TGME49_066960	| organism=Toxoplasma_gondii_ME49 | product=tubulin beta chain | location=TGME49_chrIX:972184-974237(-) | length=449	50073	0	0	0	0	0	0	0	1	0	0	0	0	0	0	1	0	0	0	0	0	0	0	0	0	0	0	0	0	0	0	0	0	0	0	0	0	0	0	0	0	0	0	0	0	0	0
V.PASSTTTSASEGIFR.R	gb|TGME49_108080	| organism=Toxoplasma_gondii_ME49 | product=Rhoptry kinase family protein ROP5 (incomplete catalytic triad) | location=TGME49_chrXII:539776-542310(-) | length=549	60971	0	0	0	0	0	0	0	0	0	0	0	0	0	0	0	0	0	0	0	0	0	0	0	0	0	0	0	0	0	0	0	0	0	0	0	1	0	0	0	0	0	0	0	0	1	0
V.PEELQAAEAAR.V	gb|TGME49_053030	| organism=Toxoplasma_gondii_ME49 | product=alpha-glucosidase II, putative | location=TGME49_chrIII:684346-696964(+) | length=1616	183343	0	1	0	0	0	0	0	0	0	0	0	0	0	0	1	0	0	0	0	0	0	0	0	0	0	0	0	0	0	0	0	0	0	0	0	0	0	0	0	0	0	0	0	0	0	0
V.PSGASTGIYEALELR.D	gb|TGME49_068850	| organism=Toxoplasma_gondii_ME49 | product=enolase 2 | location=TGME49_chrVIII:6245932-6248010(-) | length=475	52114	0	0	0	0	0	1	0	0	0	0	0	0	0	0	1	0	0	0	0	0	0	0	0	0	0	0	0	0	0	0	0	0	0	0	0	1	0	0	0	0	0	0	0	0	1	0
V.PVELQIVQEYLCPK.I	gb|TGME49_031630	| organism=Toxoplasma_gondii_ME49 | product=membrane skeletal protein IMC1, putative | location=TGME49_chrVIII:1511369-1513529(-) | length=452	50172	0	0	0	0	0	0	0	0	0	0	0	0	0	0	0	0	0	0	0	0	0	0	0	0	0	0	0	0	0	0	0	0	0	0	0	0	0	0	0	0	0	0	0	0	0	0
V.PVPATCHELDVDYR.G	gb|TGME49_035200	| organism=Toxoplasma_gondii_ME49 | product=PAN domain-containing protein | location=TGME49_chrX:4706208-4714533(-) | length=1931	210483	0	1	0	0	1	1	0	0	0	0	0	0	0	0	3	0	0	0	0	0	0	0	0	0	0	0	0	0	0	0	0	0	1	2	0	0	0	0	1	0	0	0	0	0	4	0
V.PWILLPPAK.Q	gb|TGME49_108020	| organism=Toxoplasma_gondii_ME49 | product=SRS57 | location=TGME49_chrXII:484120-485277(-) | length=385	41971	0	0	0	0	0	0	0	0	0	0	0	0	0	0	0	0	0	0	0	0	0	0	0	0	0	0	0	0	0	0	0	0	0	0	0	0	1	0	0	0	0	0	0	0	1	0
V.TIASGGVMPNVHSVLLPK.K	gb|TGME49_061250	| organism=Toxoplasma_gondii_ME49 | product=histone H2A, putative | location=TGME49_chrVIIb:1798270-1798656(-) | length=128	13629	0	0	0	0	0	0	0	0	0	0	0	0	0	0	0	0	0	0	0	0	0	0	0	0	0	0	0	0	0	0	0	0	0	0	0	0	0	0	0	0	0	0	0	0	0	0
Y.GSASNADVHR.V	gb|TGME49_108840	| organism=Toxoplasma_gondii_ME49 | product=SRS51 | location=TGME49_chrXI:286974-288056(+) | length=360	38053	0	0	0	0	0	0	1	0	0	0	0	0	0	0	1	0	0	0	0	0	0	0	1	0	0	0	0	0	0	1	0	0	0	0	0	0	0	0	0	0	0	0	0	0	0	0
Y.GYPYYGYGYPGYYGYGHR.F	gb|TGME49_081590	| organism=Toxoplasma_gondii_ME49 | product=hypothetical protein | location=TGME49_chrVIIa:4181157-4182071(+) | length=116	13874	0	0	0	0	0	0	0	0	0	0	0	0	1	0	1	0	0	0	0	0	0	0	0	0	0	0	0	0	0	0	0	0	0	0	0	0	0	0	0	0	0	0	0	2	2	0
A.LQTVHQLGAVVLTPEQAK.A	gb|TGME49_014080	| organism=Toxoplasma_gondii_ME49 | product=toxofilin | location=TGME49_chrX:5953610-5954341(+) | length=243	26789	0	0	0	0	0	0	0	0	1	0	0	0	0	0	1	0	0	0	0	0	0	0	0	0	0	0	0	0	0	0	0	0	0	0	0	0	0	0	0	0	0	0	0	0	0	0
A.PAAGAADAGAGAAAK.K	gb|TGME49_109810	| organism=Toxoplasma_gondii_ME49 | product=60S acidic ribosomal protein P2, putative | location=TGME49_chrXI:820429-821256(-) | length=113	11768	0	0	0	0	0	0	0	0	0	0	0	0	0	0	0	0	0	0	0	0	0	0	0	0	0	0	0	0	0	0	0	0	0	0	0	0	0	0	0	0	0	0	0	0	0	0
A.PNTLSPSPDDVVGPR.D	gb|TGME49_009920	| organism=Toxoplasma_gondii_ME49 | product=PAN domain-containing protein | location=TGME49_chrIb:1546653-1549085(+) | length=810	87272	0	0	0	0	0	0	0	0	0	0	0	0	0	0	0	0	0	0	0	0	0	0	0	0	0	0	0	0	0	0	0	0	1	0	0	0	0	0	0	0	0	0	0	0	1	0
C.AYGSASNADVHR.V	gb|TGME49_108840	| organism=Toxoplasma_gondii_ME49 | product=SRS51 | location=TGME49_chrXI:286974-288056(+) | length=360	38053	0	0	0	0	0	0	0	0	0	0	0	0	0	0	0	0	0	0	0	0	0	0	0	0	0	0	0	0	0	0	0	0	0	0	0	0	1	0	0	0	0	0	0	0	1	0
D.PDTSYIAGPK.T	gb|TGME49_000230	| organism=Toxoplasma_gondii_ME49 | product=PAN domain-containing protein | location=TGME49_chrVIII:6753802-6754857(-) | length=351	38763	0	0	0	0	0	0	0	0	0	0	0	0	0	0	0	0	0	0	0	0	0	0	0	0	0	0	0	0	0	0	0	0	0	0	0	0	0	0	0	0	0	0	0	0	0	0
E.PPLADVTQVSEVLLQQHK.Y	gb|TGME49_090950	| organism=Toxoplasma_gondii_ME49 | product=clathrin heavy chain, putative | location=TGME49_chrIX:4053741-4065948(-) | length=1731	194502	0	0	0	0	0	0	0	0	0	0	0	0	0	0	0	0	0	0	0	0	0	0	0	0	0	0	0	0	0	0	0	1	0	0	0	0	0	0	0	0	0	0	0	0	1	0
E.TSGELLSQHYTR.E	gb|TGME49_060190	| organism=Toxoplasma_gondii_ME49 | product=microneme protein, putative | location=TGME49_chrVIIb:2462502-2465008(+) | length=468	51460	0	0	0	0	0	0	0	0	0	0	0	0	0	0	0	0	0	0	0	0	0	0	0	0	0	0	0	0	0	0	0	0	0	0	0	0	0	0	0	0	0	0	0	0	0	0
E.VVLLLGSAPVGLTTVQTFLR.L	gb|TGME49_076150	| organism=Toxoplasma_gondii_ME49 | product=hypothetical protein | location=TGME49_chrIII:115091-118678(+) | length=482	54438	0	0	0	0	0	0	0	0	0	0	0	0	0	0	0	0	0	0	0	0	0	0	0	0	0	0	0	0	0	0	0	0	0	0	0	1	0	0	0	0	0	0	0	0	1	0
F.PEAFTDVSQGPR.E	gb|TGME49_112950	| organism=Toxoplasma_gondii_ME49 | product=hypothetical protein | location=TGME49_chrXI:2984880-2986292(+) | length=470	53486	0	0	0	0	0	0	0	0	0	0	0	0	0	0	0	0	0	0	0	0	0	0	0	0	0	0	0	0	0	0	0	0	0	0	0	0	0	0	0	0	0	0	0	0	0	0
G.DSCETEVDLVSLVPHASR.S	gb|TGME49_058550	| organism=Toxoplasma_gondii_ME49 | product=SRS28 | location=TGME49_chrVIIb:3324793-3325797(+) | length=291	30222	0	0	0	0	0	0	0	0	0	0	0	0	0	0	0	0	0	0	0	0	0	0	0	0	0	0	0	0	0	0	0	0	0	0	0	0	0	0	0	0	0	0	0	0	0	0
I.PYEEFVEQLVER.E	gb|TGME49_116250	| organism=Toxoplasma_gondii_ME49 | product=hypothetical protein | location=TGME49_chrXI:5216207-5217391(-) | length=394	44749	0	0	0	0	0	0	0	0	0	0	0	0	0	0	0	0	0	0	0	0	0	0	0	0	0	0	0	0	0	0	0	0	0	0	0	0	0	0	0	0	0	0	0	0	0	0
K.AAEDSSDIEKSYELPDGNIITVGNER.F	gb|TGME49_009030	| organism=Toxoplasma_gondii_ME49 | product=actin | location=TGME49_chrIb:996722-998284(+) | length=376	41908	0	0	0	0	0	0	0	0	0	0	0	0	0	0	0	0	0	0	0	0	0	1	0	0	0	0	0	0	0	1	0	0	0	0	0	0	0	0	0	0	0	0	0	0	0	0
K.AALSPPGSGDLMSDEFK.S	gb|TGME49_076870	| organism=Toxoplasma_gondii_ME49 | product=LEA1 protein, putative | location=TGME49_chrXII:6871313-6871828(-) | length=171	17916	0	0	0	0	0	0	0	0	0	0	0	0	0	0	0	0	0	0	0	0	0	0	0	0	0	0	0	0	0	0	0	0	0	0	0	0	0	0	0	0	0	0	0	0	0	0
K.AEQFCSEVPYTVNK.T	gb|TGME49_077570	| organism=Toxoplasma_gondii_ME49 | product=GPI transamidase subunit PIG-U, putative | location=TGME49_chrXII:6573214-6583648(-) | length=1088	123037	0	0	0	0	0	0	1	0	0	0	0	0	0	0	1	0	0	0	0	0	0	0	0	0	0	0	0	0	0	0	1	0	0	0	0	0	0	0	0	0	0	0	0	0	1	0
K.AESSATCGGLDSLLDPHGSLLDAQNLAAR.A	gb|TGME49_080700	| organism=Toxoplasma_gondii_ME49 | product=lysine decarboxylase, putative | location=TGME49_chrVIIa:133169-140808(-) | length=1225	135672	0	0	0	0	0	0	0	0	0	0	0	0	0	0	0	0	0	1	0	0	0	0	0	0	0	0	0	0	0	1	0	0	1	0	0	0	0	0	0	0	0	0	0	0	1	0
K.AGQEEFNQLSAECK.T	gb|TGME49_026910	| organism=Toxoplasma_gondii_ME49 | product=glycogen debranching enzyme, putative | location=TGME49_chrX:1172628-1189179(-) | length=1882	208018	0	1	0	0	0	0	0	0	0	0	0	0	0	0	1	0	0	0	0	0	0	0	0	0	0	0	0	0	0	0	0	0	0	0	0	0	0	0	0	0	0	0	0	0	0	0
K.AGQEEFNQLSAECKTDDLVVVVR.H	gb|TGME49_026910	| organism=Toxoplasma_gondii_ME49 | product=glycogen debranching enzyme, putative | location=TGME49_chrX:1172628-1189179(-) | length=1882	208018	0	0	0	0	0	0	0	0	0	0	0	0	0	0	0	0	0	0	0	0	0	0	0	0	0	0	0	0	0	0	0	0	0	0	0	0	0	0	0	0	0	0	0	0	0	0
K.AKETVSSLLGTLSESAEK.G	gb|TGME49_076860	| organism=Toxoplasma_gondii_ME49 | product=late embryogenesis abundant domain-containing protein | location=TGME49_chrXII:6872751-6874304(+) | length=517	55517	0	0	0	0	0	0	0	0	0	0	0	0	0	0	0	0	0	0	0	0	0	0	0	0	0	0	0	0	0	0	0	0	0	0	0	0	0	0	0	0	0	0	0	0	0	0
K.ALECPEKPFLAILGGAK.V	gb|TGME49_118230	| organism=Toxoplasma_gondii_ME49 | product=phosphoglycerate kinase, putative | location=TGME49_chrIV:1448927-1451880(+) | length=417	44676	0	0	0	0	0	0	1	0	0	0	0	0	0	0	1	0	0	0	0	0	0	0	0	0	0	0	0	0	0	0	0	0	0	0	0	0	0	0	0	0	0	0	0	0	0	0
K.ALISILEGMR.G	gb|TGME49_015980	| organism=Toxoplasma_gondii_ME49 | product=hypothetical protein | location=TGME49_chrXI:6487073-6487645(+) | length=190	22095	0	0	0	0	0	0	0	0	0	0	0	0	0	0	0	0	0	0	0	0	0	0	0	0	0	0	0	0	0	0	0	0	0	0	0	0	0	0	0	0	0	0	0	0	0	0
K.ALLGLAMELENIVSSK.I	gb|TGME49_011840	| organism=Toxoplasma_gondii_ME49 | product=hypothetical protein | location=TGME49_chrX:4110716-4113169(-) | length=817	85682	0	0	0	0	0	0	0	0	0	2	2	0	0	0	4	0	0	0	0	0	0	0	0	0	0	0	0	0	0	0	0	0	0	0	0	0	0	0	0	0	0	0	0	0	0	0
K.ANAEPEQGAGSSAPATTADAAR.S	gb|TGME49_092220	| organism=Toxoplasma_gondii_ME49 | product=26S proteasome non-ATPase regulatory subunit, putative | location=TGME49_chrIX:4708384-4715249(+) | length=558	61440	0	0	0	0	0	0	0	0	0	0	0	0	0	0	0	0	0	0	0	0	0	0	0	0	0	0	0	0	0	0	0	0	0	0	0	0	0	0	0	0	0	0	0	0	0	0
K.APEIQIDPNLVQEAER.E	gb|TGME49_048340	| organism=Toxoplasma_gondii_ME49 | product=GTP-binding nuclear protein RAN/TC4, putative | location=TGME49_chrXII:3798964-3801563(+) | length=216	24594	0	0	0	0	0	0	0	0	0	0	0	0	0	0	0	0	0	0	0	0	0	0	0	1	0	0	0	0	0	1	0	0	0	0	0	0	0	0	0	0	0	0	0	0	0	0
K.AQLVSNSEDVETLILFASTDHSVTPEEIK.A	gb|TGME49_106050	| organism=Toxoplasma_gondii_ME49 | product=hypothetical protein | location=TGME49_chrIX:5869884-5871045(+) | length=196	21551	0	0	0	0	0	0	0	0	0	1	1	0	0	0	2	0	0	0	0	0	0	0	0	0	0	0	0	0	0	0	0	0	0	0	0	0	0	0	0	1	0	0	0	0	1	0
K.ASLTNGVLQVHVPK.E	gb|TGME49_086720	| organism=Toxoplasma_gondii_ME49 | product=heat shock protein 28 | location=TGME49_chrV:1659398-1660228(+) | length=276	31094	0	0	0	0	0	0	0	1	0	0	0	0	0	0	1	0	0	0	0	0	0	0	0	0	0	0	0	0	0	0	0	0	0	0	0	0	0	1	0	0	0	0	0	0	1	0
K.ATAIGVNSQSAQSILK.Q	gb|TGME49_039500	| organism=Toxoplasma_gondii_ME49 | product=proteasome subunit alpha type 4, subunit | location=TGME49_chrVI:721219-724149(+) | length=252	27937	0	0	0	0	0	0	0	0	0	0	0	0	0	0	0	0	0	0	0	0	0	0	0	1	0	0	0	0	0	1	0	0	0	0	0	0	0	0	1	0	0	0	0	0	1	0
K.AVSLALDETPILNSK.F	gb|TGME49_119920	| organism=Toxoplasma_gondii_ME49 | product=dihydrolipoamide branched chain transacylase, E2 subunit, putative | location=TGME49_chrIV:635204-641592(-) | length=510	55032	0	0	0	0	0	0	0	0	0	0	0	0	0	0	0	0	0	0	0	0	0	0	0	0	0	0	0	0	0	0	0	0	0	0	0	0	1	0	0	0	0	0	0	0	1	0
K.CDGVGTASSETDEGR.I	gb|TGME49_004130	| organism=Toxoplasma_gondii_ME49 | product=membrane-attack complex / perforin domain-containing protein | location=TGME49_chrVIIa:1926187-1934700(-) | length=1054	113603	0	0	0	0	0	0	0	0	0	0	0	0	0	0	0	0	0	0	0	0	0	0	0	0	0	0	0	0	0	0	0	0	0	0	0	0	0	0	0	0	0	0	0	0	0	0
K.CGEQGTALDDLLDDGEGTINNTELVITK.L	gb|TGME49_058810	| organism=Toxoplasma_gondii_ME49 | product=SRS27B | location=TGME49_chrVIIb:3157223-3158113(-) | length=296	31582	0	0	0	0	0	0	0	0	0	0	0	0	0	0	0	0	0	0	0	0	0	0	0	0	0	0	0	0	0	0	0	0	0	0	0	0	0	0	0	0	0	0	0	0	0	0
K.CLCCAGTDGACK.C	gb|TGME49_043600	| organism=Toxoplasma_gondii_ME49 | product=acetyltransferase domain-containing protein | location=TGME49_chrVI:2715187-2716737(-) | length=516	55427	0	0	0	0	0	0	0	0	0	0	0	0	0	0	0	0	0	0	0	0	0	0	0	0	0	0	0	0	0	0	0	0	0	0	0	0	0	0	0	0	0	0	0	0	0	0
K.CTHIPGTTLYEQTR.S	gb|TGME49_067680	| organism=Toxoplasma_gondii_ME49 | product=microneme protein, putative | location=TGME49_chrIX:564527-573394(+) | length=2182	233821	0	0	0	0	0	0	0	0	0	0	0	0	0	0	0	0	0	0	0	0	0	0	0	0	0	0	0	0	0	0	0	0	0	0	0	0	0	0	0	0	0	0	0	0	0	1
K.DKNDNPTEVLAPELVR.F	gb|TGME49_097220	| organism=Toxoplasma_gondii_ME49 | product=very long-chain acyl-CoA synthetase, putative | location=TGME49_chrII:1604785-1610126(-) | length=921	100749	0	0	0	1	0	0	0	0	0	0	0	0	0	0	1	0	0	0	0	0	0	0	0	0	0	0	0	0	0	0	0	0	0	0	0	0	0	0	0	0	0	0	0	0	0	0
K.DVNAAVATIK.T	gb|TGME49_116400	| organism=Toxoplasma_gondii_ME49 | product=tubulin alpha chain | location=TGME49_chrXI:5280722-5282743(+) | length=453	50114	0	0	0	0	0	0	0	0	0	0	0	0	0	0	0	0	0	0	0	0	0	0	0	0	0	0	0	0	0	0	0	0	0	0	0	0	0	0	0	0	0	0	0	0	0	0
K.EAADMVLADDNFSTIVAAVEEGR.S	gb|TGME49_030420	| organism=Toxoplasma_gondii_ME49 | product=calcium-transporting ATPase, putative | location=TGME49_chrVIII:762291-775309(+) | length=1093	118877	0	0	0	1	0	0	0	0	0	0	0	0	0	0	1	0	0	0	0	0	0	0	0	0	0	0	0	0	0	0	0	0	0	0	0	0	0	0	0	0	0	0	0	0	0	0
K.EAGLEAEVLQQDDIEK.L	gb|TGME49_090670	| organism=Toxoplasma_gondii_ME49 | product=cytosol aminopeptidase | location=TGME49_chrIX:3921458-3926651(+) | length=563	59842	0	0	0	0	1	0	0	1	0	0	0	0	0	0	2	0	0	0	0	0	0	0	0	0	0	0	0	0	0	0	0	0	0	0	0	0	0	0	0	0	0	0	0	0	0	0
K.EGVYDAGLAAK.E	gb|TGME49_076880	| organism=Toxoplasma_gondii_ME49 | product=late embryogenesis abundant domain-containing protein | location=TGME49_chrXII:6869647-6870409(+) | length=123	12799	0	0	0	0	0	0	0	0	0	0	0	0	0	0	0	0	0	0	0	0	0	0	0	0	0	0	0	0	0	0	0	0	0	0	0	0	0	0	0	0	0	0	0	0	0	0
K.ESTLHLVLR.L	gb|cgd5_2550	| organism=Cryptosporidium_parvum | product=polyubiquitin with 3 Ub domains | location=CM000433:558411-559136(+) | length=241	27261	0	0	0	0	0	0	0	0	0	0	0	0	0	0	0	0	0	0	0	0	0	0	0	0	0	0	0	0	0	0	0	0	0	0	0	0	0	0	0	0	0	0	0	0	0	0
K.EVASAYELLQSVDVLDLSR.A	gb|TGME49_094550	| organism=Toxoplasma_gondii_ME49 | product=dynein heavy chain, putative | location=TGME49_chrIa:932733-962577(+) | length=4937	554742	0	0	0	0	0	0	0	0	0	0	0	0	0	0	0	0	0	0	0	0	0	0	0	0	0	0	0	0	0	0	0	0	0	0	0	0	0	0	0	0	0	0	0	0	0	0
K.EVLPSTEVASIVTLLQQLQQEIGR.C	gb|TGME49_052360	| organism=Toxoplasma_gondii_ME49 | product=Rhoptry kinase family protein ROP24 (incomplete catalytic triad) | location=TGME49_chrIII:516105-517712(+) | length=535	60795	0	0	0	0	0	0	0	0	0	0	0	0	0	0	0	0	0	0	0	0	0	0	0	0	0	0	0	0	0	0	0	0	0	0	0	0	0	0	0	0	0	0	0	0	0	0
K.EVVDLLLPLSSDSTDFVR.Q	gb|TGME49_063060	| organism=Toxoplasma_gondii_ME49 | product=26S proteasome non-ATPase regulatory subunit 1, putative | location=TGME49_chrVIIb:826269-841489(-) | length=1156	125593	0	0	0	0	0	0	0	0	0	0	0	0	0	0	0	0	0	0	0	0	0	0	0	0	0	0	0	0	0	0	0	0	0	0	0	0	0	0	0	0	0	0	0	0	0	0
K.FDMGGAAAVLGAAR.A	gb|TGME49_090670	| organism=Toxoplasma_gondii_ME49 | product=cytosol aminopeptidase | location=TGME49_chrIX:3921458-3926651(+) | length=563	59842	0	0	0	0	0	0	0	0	0	0	0	0	0	0	0	0	0	0	0	0	0	0	0	0	0	0	0	0	0	0	0	0	0	0	0	0	0	0	0	0	0	0	0	0	0	0
K.FINKDNEAFYVK.W	gb|TGME49_032250	| organism=Toxoplasma_gondii_ME49 | product=peroxisomal catalase | location=TGME49_chrVIII:1971231-1978938(-) | length=502	57298	0	0	0	0	0	0	0	0	0	0	0	0	0	0	0	0	0	0	0	0	0	0	0	0	0	0	0	0	0	0	0	0	0	0	0	0	0	0	0	0	0	0	0	0	0	0
K.GFEYNDCTFDITMCAR.S	gb|TGME49_093690	| organism=Toxoplasma_gondii_ME49 | product=profilin family protein | location=TGME49_chrIa:509842-511183(-) | length=163	17555	0	0	0	0	0	0	0	0	0	0	0	0	0	0	0	0	0	0	0	0	0	0	0	0	0	0	0	0	0	0	0	0	0	0	0	0	0	0	0	0	0	0	0	0	0	0
K.GFNQCGTTIGGQEK.R	gb|TGME49_078120	| organism=Toxoplasma_gondii_ME49 | product=SCP-like extracellular domain-containing protein | location=TGME49_chrXII:6266817-6269373(+) | length=688	75262	0	0	0	0	0	0	1	0	0	0	0	0	0	0	1	0	0	0	0	0	0	0	0	0	0	0	0	0	0	0	0	0	0	0	0	0	1	0	0	0	0	0	0	0	1	0
K.GGPPHGCDKENYSIGR.R	gb|TGME49_053150	| organism=Toxoplasma_gondii_ME49 | product=oxidoreductase, putative | location=TGME49_chrIII:777232-787214(+) | length=1272	141256	0	0	0	0	0	0	1	0	1	1	1	0	0	0	4	0	0	0	0	0	0	0	0	0	0	0	0	0	0	0	0	0	0	0	0	0	0	0	2	0	0	0	0	0	2	0
K.GHYTEGAELIDSVLDVVR.K	gb|TGME49_066960	| organism=Toxoplasma_gondii_ME49 | product=tubulin beta chain | location=TGME49_chrIX:972184-974237(-) | length=449	50073	0	0	0	0	0	0	0	0	0	0	0	0	0	0	0	0	0	0	0	0	0	0	0	0	0	0	0	0	0	0	0	0	0	0	0	1	0	0	0	0	0	0	0	0	1	0
K.GHYTEGAELIDSVLDVVRK.E	gb|TGME49_066960	| organism=Toxoplasma_gondii_ME49 | product=tubulin beta chain | location=TGME49_chrIX:972184-974237(-) | length=449	50073	0	0	0	0	0	0	0	0	0	0	0	0	0	0	0	0	0	0	0	0	0	0	0	0	0	0	0	0	0	0	0	0	0	0	0	0	0	0	0	0	0	0	0	0	0	0
K.GKPTNLSITEVAHGLAR.Y	gb|TGME49_036040	| organism=Toxoplasma_gondii_ME49 | product=fructose-1,6-bisphosphate aldolase | location=TGME49_chrX:5190381-5192419(+) | length=433	46960	0	0	0	0	0	0	0	0	0	0	0	0	0	0	0	0	0	0	0	0	0	0	0	0	0	0	0	0	0	0	0	0	0	0	0	0	0	0	0	0	0	0	0	0	0	0
K.GPLNSYLIELTSK.I	gb|TGME49_107850	| organism=Toxoplasma_gondii_ME49 | product=6-phosphogluconate dehydrogenase, putative | location=TGME49_chrXII:417467-421678(-) | length=505	54701	0	0	0	0	0	0	0	0	0	0	0	0	0	0	0	0	0	0	0	0	0	0	0	0	0	0	0	0	0	0	0	0	0	0	0	0	0	0	0	0	0	0	0	0	0	0
K.GPTPSYEGFPGVDGR.K	gb|TGME49_064040	| organism=Toxoplasma_gondii_ME49 | product=hypothetical protein, conserved | location=TGME49_chrVIIb:215431-216093(-) | length=220	24595	0	0	0	0	0	0	0	0	0	1	0	0	0	0	1	0	0	0	0	0	0	0	0	0	0	0	0	0	0	0	0	0	0	0	0	0	0	0	0	1	0	0	0	0	1	0
K.GVLEGHTDCVTAISTPSLK.S	gb|TGME49_016880	| organism=Toxoplasma_gondii_ME49 | product=receptor for activated C kinase, RACK protein, putative | location=TGME49_chrXI:5809635-5813229(-) | length=321	35147	0	0	0	0	0	0	0	0	0	0	0	0	0	0	0	0	0	0	0	0	0	0	0	0	0	0	0	0	0	0	0	0	0	0	0	0	0	0	0	0	0	0	0	0	0	0
K.GVPNEQAVPLEPIPYEEFVEQLVER.E	gb|TGME49_116250	| organism=Toxoplasma_gondii_ME49 | product=hypothetical protein | location=TGME49_chrXI:5216207-5217391(-) | length=394	44749	0	0	0	0	0	0	1	0	0	0	0	0	0	0	1	0	0	0	0	0	0	0	0	0	0	0	0	0	0	0	0	0	0	0	0	0	0	0	0	0	0	0	0	0	0	0
K.HFSVQGVVPLDSLGR.R	gb|TGME49_080380	| organism=Toxoplasma_gondii_ME49 | product=non-transmembrane antigen | location=TGME49_chrVIIa:456898-459192(+) | length=553	61837	0	0	0	0	0	0	0	0	0	0	0	0	0	0	0	0	0	0	0	0	0	0	0	0	0	0	0	0	0	0	0	0	0	0	0	0	0	0	0	0	0	0	0	0	0	0
K.HQIEVPCPEQTTQEK.C	gb|TGME49_094600	| organism=Toxoplasma_gondii_ME49 | product=hypothetical protein | location=TGME49_chrIa:989115-990812(+) | length=565	64225	0	0	0	0	0	0	1	1	0	0	0	0	0	0	2	0	0	0	0	0	0	0	0	0	0	0	0	0	0	0	0	0	0	0	0	0	0	0	0	0	0	0	0	0	0	0
K.IAAALSAACER.H	gb|TGME49_090040	| organism=Toxoplasma_gondii_ME49 | product=macrophage migration inhibitory factor, putative | location=TGME49_chrIX:3690999-3692963(+) | length=116	12254	0	0	0	0	0	0	0	0	0	0	0	0	0	0	0	0	0	0	0	0	0	0	0	0	0	0	0	0	0	0	0	0	0	0	0	0	0	0	0	0	0	0	0	0	0	0
K.ILVNQVEKLPEETR.T	gb|TGME49_028170	| organism=Toxoplasma_gondii_ME49 | product=serine/threonine protein phosphatase, putative | location=TGME49_chrX:466816-472310(-) | length=1491	170815	0	0	0	0	0	0	0	0	0	0	0	0	0	0	0	0	0	0	0	0	0	0	0	0	0	0	0	0	0	0	0	0	1	0	0	0	0	0	0	0	0	0	0	0	1	0
K.ISQFFDDVEAGKIDR.S	gb|TGME49_011680	| organism=Toxoplasma_gondii_ME49 | product=protein disulfide isomerase | location=TGME49_chrIV:1603696-1605520(+) | length=471	52802	0	0	0	0	0	0	0	0	0	0	0	0	0	0	0	0	0	0	0	0	0	0	0	0	0	0	0	0	0	0	0	0	0	0	0	0	0	0	0	0	0	0	0	0	0	0
K.KGDYVDIVCDPSVQK.G	gb|TGME49_045680	| organism=Toxoplasma_gondii_ME49 | product=ribosomal protein L21, putative | location=TGME49_chrXII:2449962-2450435(+) | length=157	17894	0	0	0	0	0	0	0	0	0	1	0	0	0	0	1	0	0	0	0	0	0	0	0	0	0	0	0	0	0	0	0	0	0	0	0	0	0	0	0	0	0	0	0	0	0	0
K.KPTEQGTVLLQVK.A	gb|TGME49_032280	| organism=Toxoplasma_gondii_ME49 | product=hypothetical protein | location=TGME49_chrVIII:1991136-1993087(+) | length=314	33957	0	0	0	0	0	0	0	0	0	0	0	0	0	0	0	0	0	0	0	0	0	0	0	0	0	0	0	0	0	0	0	0	0	0	0	0	0	0	0	0	0	0	0	0	0	0
K.KSQNLSPTELDTAFGVDAAGNCDTTR.L	gb|TGME49_119350	| organism=Toxoplasma_gondii_ME49 | product=SRS domain containing protein | location=TGME49_chrIV:987775-991521(+) | length=379	39375	0	0	0	0	0	0	0	0	0	0	0	0	0	0	0	0	0	0	0	0	0	0	0	0	0	0	0	0	0	0	0	0	0	0	0	0	0	0	0	0	0	0	0	0	0	0
K.KVPTEVEYPCPR.K	gb|TGME49_077570	| organism=Toxoplasma_gondii_ME49 | product=GPI transamidase subunit PIG-U, putative | location=TGME49_chrXII:6573214-6583648(-) | length=1088	123037	1	0	0	0	0	0	0	0	0	0	0	0	0	0	1	0	0	0	0	0	0	0	0	0	0	0	0	0	0	0	0	0	0	0	0	0	0	0	0	0	0	0	0	0	0	0
K.KVPVEVPDTCYK.T	gb|TGME49_077570	| organism=Toxoplasma_gondii_ME49 | product=GPI transamidase subunit PIG-U, putative | location=TGME49_chrXII:6573214-6583648(-) | length=1088	123037	0	0	0	0	1	0	1	0	0	0	0	0	0	0	2	0	0	0	0	0	0	0	0	0	0	0	0	0	0	0	1	0	0	0	0	0	0	0	0	0	0	0	0	0	1	0
K.LADIGEGIAQVELLK.W	gb|TGME49_119920	| organism=Toxoplasma_gondii_ME49 | product=dihydrolipoamide branched chain transacylase, E2 subunit, putative | location=TGME49_chrIV:635204-641592(-) | length=510	55032	0	0	0	0	0	0	0	0	0	0	0	0	0	0	0	0	0	0	0	0	0	0	0	0	0	0	0	0	0	0	0	0	0	0	0	0	0	0	0	0	0	0	0	0	0	0
K.LAFVPVFTPIAGVAWIGR.G	gb|TGME49_109530	| organism=Toxoplasma_gondii_ME49 | product=hypothetical protein | location=TGME49_chrXI:702781-703969(-) | length=167	19195	0	0	1	0	0	0	0	0	0	0	0	0	0	0	1	0	0	0	0	0	0	0	0	0	0	0	0	0	0	0	0	0	0	0	0	0	0	0	0	0	0	0	0	0	0	0
K.LAPADATEAAAAENHGYPK.W	gb|TGME49_019320	| organism=Toxoplasma_gondii_ME49 | product=acid phosphatase, putative | location=TGME49_chrXII:936465-939359(-) | length=431	46607	0	0	0	0	0	1	0	0	0	0	0	0	0	0	1	0	0	0	0	0	0	0	0	0	0	0	0	0	0	0	0	0	0	0	0	1	0	0	0	0	0	0	0	0	1	0
K.LATEIEAAALLTANAALLR.E	gb|TGME49_066270	| organism=Toxoplasma_gondii_ME49 | product=2-methylbutyryl-CoA dehydrogenase, putative | location=TGME49_chrIX:1350191-1355728(-) | length=356	38497	0	0	0	0	0	0	0	0	0	0	0	0	0	0	0	0	0	0	0	0	0	0	0	0	0	0	0	0	0	0	0	0	0	0	0	0	0	0	0	0	0	0	0	0	0	0
K.LAVNLIPFPR.L	gb|TGME49_012240	| organism=Toxoplasma_gondii_ME49 | product=tubulin beta chain, putative | location=TGME49_chrX:3910996-3913470(-) | length=449	50052	0	0	0	0	0	0	0	0	0	0	0	0	0	0	0	0	0	0	0	0	0	0	0	0	0	0	0	0	0	0	0	0	0	0	0	0	0	0	0	0	0	0	0	0	0	0
K.LCYIALDFDEEMKAAEDSSDIEK.S	gb|TGME49_009030	| organism=Toxoplasma_gondii_ME49 | product=actin | location=TGME49_chrIb:996722-998284(+) | length=376	41908	0	0	0	0	0	0	0	0	0	0	0	0	0	0	0	0	0	0	0	0	0	0	0	0	0	0	0	0	0	0	0	0	0	0	0	0	0	0	0	0	0	0	0	0	0	0
K.LGSQDEATIKPVAQQDIPVEK.A	gb|TGME49_061750	| organism=Toxoplasma_gondii_ME49 | product=hypothetical protein | location=TGME49_chrVIIb:1537570-1542329(-) | length=843	92176	0	0	0	0	0	0	0	0	0	0	0	0	0	0	0	0	0	0	0	0	0	0	0	0	0	0	0	0	0	0	0	0	0	0	0	0	0	0	0	0	0	0	0	0	0	0
K.LKAEQEEQAEAYTR.A	gb|TGME49_113380	| organism=Toxoplasma_gondii_ME49 | product=hypothetical protein, conserved | location=TGME49_chrXI:3319615-3322159(+) | length=274	31513	0	0	0	0	0	0	0	0	0	0	0	0	0	0	0	0	0	0	0	0	0	0	0	0	0	0	0	0	0	0	0	0	0	0	0	0	0	1	0	0	0	0	0	0	1	0
K.LKEEASAACEAGNSER.A	gb|TGME49_032660	| organism=Toxoplasma_gondii_ME49 | product=58 kDa phosphoprotein, putative | location=TGME49_chrVIII:2208350-2211017(-) | length=425	45143	0	0	0	0	0	0	1	0	0	0	0	0	0	0	1	0	0	0	0	0	0	0	0	0	0	0	0	0	0	0	0	0	0	0	0	0	0	0	0	0	0	0	0	0	0	0
K.LPVLLLSPALDQYYR.Y	gb|TGME49_104490	| organism=Toxoplasma_gondii_ME49 | product=hypothetical protein | location=TGME49_chrVIIa:491395-494292(-) | length=294	31978	0	0	0	0	0	0	0	0	0	0	0	0	0	0	0	0	0	0	0	0	0	0	1	0	0	0	0	0	0	1	0	0	0	0	0	0	0	0	0	0	0	0	0	0	0	0
K.LQKVPSGGVAAAAAPAAGAADAGAGAAAK.K	gb|TGME49_109810	| organism=Toxoplasma_gondii_ME49 | product=60S acidic ribosomal protein P2, putative | location=TGME49_chrXI:820429-821256(-) | length=113	11768	0	0	0	0	0	0	0	0	0	0	0	0	0	0	0	0	0	0	0	0	0	0	0	0	0	0	0	0	0	0	0	0	0	0	0	0	0	0	0	0	0	0	0	0	0	0
K.LQSHFASAPGTAVQEVFLLLAPAPTFNQPVEK.R	gb|TGME49_088650	| organism=Toxoplasma_gondii_ME49 | product=hypothetical protein | location=TGME49_chrIX:2749240-2751033(-) | length=436	47923	0	0	0	0	0	0	0	0	0	0	0	0	0	0	0	0	0	0	0	0	0	0	0	0	0	0	0	0	0	0	0	0	0	0	0	0	0	0	0	0	0	0	0	0	0	0
K.LSGDLPFPIIADPER.K	gb|TGME49_109210	| organism=Toxoplasma_gondii_ME49 | product=peroxidoxin 2 | location=TGME49_chrXI:549991-552442(-) | length=224	24462	0	0	0	0	0	0	0	0	1	0	0	0	0	0	1	0	0	0	0	0	0	0	0	0	0	0	0	0	0	0	0	0	0	0	0	0	0	0	0	0	0	0	0	0	0	0
K.LVELPDLPQP.R	gb|TGME49_086500	| organism=Toxoplasma_gondii_ME49 | product=hypothetical protein | location=TGME49_chrV:1757579-1759537(+) | length=652	71563	0	0	0	0	0	0	0	1	0	0	0	0	0	0	1	1	0	0	0	0	0	0	0	0	0	0	0	0	0	1	0	0	0	0	0	0	1	0	0	0	0	0	0	1	2	0
K.LYCNISKQNSICNVTEIR.T	Rev_gb|cgd5_1830	| organism=Cryptosporidium_parvum | product=F11M21.28-like 3 CCCH RNA binding domain protein involved in RNA metabolism | location=CM000433:388146-389183(+) | length=345	40968	0	0	0	0	0	0	0	0	1	0	0	1	0	0	2	0	0	0	1	0	0	0	0	0	0	0	0	0	0	1	0	0	0	0	0	0	0	0	0	0	0	1	0	0	1	0
K.NADMPEDLQQDAIDCANQALEK.Y	gb|TGME49_023000	| organism=Toxoplasma_gondii_ME49 | product=dynein light chain, putative | location=TGME49_chrII:1350097-1351161(+) | length=138	15983	0	0	0	0	0	0	0	0	0	0	0	1	0	0	1	0	0	0	0	0	0	0	0	0	0	0	0	0	0	0	0	0	0	0	0	0	0	0	0	0	0	0	0	0	0	0
K.NDTFVDPEGSVCVAATLGAK.M	gb|TGME49_106330	| organism=Toxoplasma_gondii_ME49 | product=hypothetical protein, conserved | location=TGME49_chrIX:6061483-6064264(+) | length=582	63256	0	0	0	0	0	0	0	0	0	0	0	0	0	0	0	0	0	0	0	0	0	0	0	0	0	0	0	0	0	0	0	0	0	1	0	1	0	0	0	0	0	0	0	0	2	0
K.NPEIVNTASVSPAGAFDASSK.L	gb|TGME49_063300	| organism=Toxoplasma_gondii_ME49 | product=porin, putative | location=TGME49_chrVIIb:636261-639985(-) | length=290	31352	0	0	0	0	0	0	0	1	0	0	0	0	0	0	1	0	0	0	0	0	0	0	1	0	0	0	0	0	0	1	0	0	0	0	0	0	0	1	0	0	0	0	0	0	1	0
K.NPGIMVGMEEKDCYVGDEAQSK.R	gb|TGME49_009030	| organism=Toxoplasma_gondii_ME49 | product=actin | location=TGME49_chrIb:996722-998284(+) | length=376	41908	0	0	0	0	0	0	0	0	0	0	0	0	0	0	0	0	0	0	0	0	0	0	0	0	0	0	0	0	0	0	0	0	0	0	0	0	0	0	0	0	0	0	0	0	0	0
K.NVDAVVVLDSSMSVGAEHWQELLK.L	gb|TGME49_059670	| organism=Toxoplasma_gondii_ME49 | product=von Willebrand factor type A domain-containing protein | location=TGME49_chrVIIb:2714625-2718144(+) | length=929	99084	0	0	0	0	0	0	0	0	0	0	0	0	0	0	0	0	0	0	0	0	0	0	0	0	0	0	0	0	0	0	0	0	1	0	0	0	0	0	0	0	0	0	0	0	1	0
K.NVEVPCNSQKEEEVCNDVPR.H	gb|TGME49_072240	| organism=Toxoplasma_gondii_ME49 | product=hypothetical protein | location=TGME49_chrVIII:4124300-4126204(+) | length=634	72099	0	0	0	0	0	0	0	0	0	0	0	0	0	0	0	0	0	0	0	0	0	0	0	0	0	0	0	0	0	0	0	0	0	0	0	0	0	0	0	0	0	0	0	0	0	0
K.NVQDLNVLEIQAELHR.L	gb|TGME49_119920	| organism=Toxoplasma_gondii_ME49 | product=dihydrolipoamide branched chain transacylase, E2 subunit, putative | location=TGME49_chrIV:635204-641592(-) | length=510	55032	0	0	0	0	0	0	1	0	0	0	0	0	0	0	1	0	0	0	0	0	0	0	0	0	0	0	0	0	0	0	0	0	0	0	0	0	0	0	0	0	0	0	0	0	0	0
K.QAEQFASGTAVDYAALMK.A	gb|TGME49_097160	| organism=Toxoplasma_gondii_ME49 | product=hypothetical protein | location=TGME49_chrII:1562601-1566468(-) | length=564	60494	0	0	0	0	0	0	0	0	0	0	0	0	0	0	0	0	0	0	0	0	0	0	0	0	0	0	0	0	0	0	0	0	0	0	0	0	0	0	0	0	0	0	0	0	0	0
K.QVASTTNDIAGDGTTTATLLAR.A	gb|TGME49_047550	| organism=Toxoplasma_gondii_ME49 | product=heat shock protein 60 | location=TGME49_chrXII:3391864-3395836(-) | length=575	60914	0	0	0	0	0	1	0	0	0	0	0	0	0	0	1	0	0	0	0	0	0	0	0	0	0	0	0	0	0	0	0	0	0	0	0	0	0	0	0	0	0	0	0	0	0	0
K.RAESYSSYIFK.V	gb|TGME49_105160	| organism=Toxoplasma_gondii_ME49 | product=histone H2B, putative | location=TGME49_chrIX:5353041-5353391(+) | length=116	12602	0	0	0	0	0	0	0	0	0	0	0	0	0	0	0	0	0	0	0	0	0	0	0	0	0	0	0	0	0	0	0	0	0	0	0	0	0	0	0	0	0	0	0	0	0	0
K.SAAAASFDQSSELCK.E	gb|TGME49_035580	| organism=Toxoplasma_gondii_ME49 | product=hypothetical protein | location=TGME49_chrX:4900106-4908883(-) | length=704	79103	0	0	0	0	0	0	0	0	0	0	0	0	0	0	0	0	0	0	0	0	0	0	0	0	0	0	0	0	0	0	0	0	1	0	0	0	0	0	0	0	0	0	0	0	1	0
K.SCTGGSPNDQGVPCYEPDTDYFGYDIK.I	gb|TGME49_054430	| organism=Toxoplasma_gondii_ME49 | product=microneme protein, putative | location=TGME49_chrIII:1730736-1733425(-) | length=654	71124	0	0	0	1	1	1	2	1	0	0	0	0	0	0	6	0	0	0	0	0	0	0	0	0	0	0	0	0	0	0	0	0	0	0	0	0	0	0	0	0	0	0	0	0	0	0
K.SGDDVVSLK.E	gb|TGME49_088380	| organism=Toxoplasma_gondii_ME49 | product=heat shock protein 90 | location=TGME49_chrIX:2575419-2579813(+) | length=708	81933	0	0	0	0	0	0	0	0	0	0	0	0	0	0	0	0	0	0	0	0	0	0	0	0	0	0	0	0	0	0	0	0	0	0	0	0	0	0	0	0	0	0	0	0	0	0
K.SGDNLDYASFQK.F	gb|TGME49_057680	| organism=Toxoplasma_gondii_ME49 | product=myosin light chain TgMLC1 | location=TGME49_chrVIIb:3856538-3860718(+) | length=213	24124	0	0	0	0	0	0	0	0	0	0	0	0	0	0	0	0	0	0	0	0	0	0	0	0	0	0	0	0	0	0	0	0	0	0	0	0	0	0	0	0	0	0	0	0	0	0
K.SLLSSAVPQSLHLQLR.R	gb|TGME49_003240	| organism=Toxoplasma_gondii_ME49 | product=hypothetical protein | location=TGME49_chrVIIa:2613765-2621264(-) | length=739	80263	0	0	0	0	0	0	0	0	0	0	0	0	0	0	0	0	0	0	0	0	0	0	0	0	0	0	0	0	0	0	0	0	0	0	0	0	0	0	0	0	0	0	0	0	0	0
K.SLPELTNSNGSFCK.D	gb|TGME49_026910	| organism=Toxoplasma_gondii_ME49 | product=glycogen debranching enzyme, putative | location=TGME49_chrX:1172628-1189179(-) | length=1882	208018	0	0	0	0	0	0	0	0	0	0	0	0	0	0	0	0	0	0	0	0	0	0	0	0	0	0	0	0	0	0	0	0	0	0	0	0	0	0	0	0	0	0	0	0	0	0
K.STVTTHEMYTPEWFEAHQK.A	gb|TGME49_031640	| organism=Toxoplasma_gondii_ME49 | product=membrane skeletal protein IMC1 | location=TGME49_chrVIII:1515085-1517860(+) | length=609	69597	0	0	0	0	0	0	0	0	0	0	0	0	0	0	0	0	0	0	0	0	0	0	0	0	0	0	0	0	0	0	0	0	0	0	0	0	0	0	0	0	0	0	0	0	0	0
K.SVDGQLPGYTDDDTVPK.D	gb|TGME49_078830	| organism=Toxoplasma_gondii_ME49 | product=glucose-6-phosphate dehydrogenase, putative | location=TGME49_chrXII:5820049-5833205(+) | length=878	98280	0	0	0	0	0	0	0	0	0	0	0	0	0	0	0	0	0	0	1	0	0	0	0	0	0	0	0	0	0	1	0	0	0	0	0	0	0	0	0	0	0	0	0	0	0	0
K.SVDGQLPGYTDDDTVPKDSK.T	gb|TGME49_078830	| organism=Toxoplasma_gondii_ME49 | product=glucose-6-phosphate dehydrogenase, putative | location=TGME49_chrXII:5820049-5833205(+) | length=878	98280	0	0	0	1	0	0	0	0	0	0	0	0	0	0	1	0	0	0	0	0	0	0	0	0	0	0	0	0	0	0	0	0	0	0	0	0	0	0	0	0	0	0	0	0	0	0
K.SVEMHHEVMEQAVPGDNVGFNVK.N	gb|TGME49_086420	| organism=Toxoplasma_gondii_ME49 | product=elongation factor 1-alpha, putative | location=TGME49_chrV:1785317-1787253(-) | length=448	49006	0	0	0	0	0	0	0	0	0	0	0	0	0	0	0	0	0	0	0	0	0	0	0	0	0	0	0	0	0	0	0	0	0	0	0	0	0	0	0	0	0	0	0	0	0	0
K.SVLVTVLQACGK.E	gb|TGME49_051810	| organism=Toxoplasma_gondii_ME49 | product=translation initiation factor eIF-5A, putative | location=TGME49_chrXII:5584616-5585101(-) | length=161	17468	0	0	0	0	0	0	0	0	0	0	0	0	0	0	0	0	0	0	0	0	0	0	0	0	0	0	0	0	0	0	0	0	0	0	0	0	0	0	0	0	0	0	0	0	0	0
K.TAHDAAGEGK.S	gb|TGME49_059900	| organism=Toxoplasma_gondii_ME49 | product=hypothetical protein, conserved | location=TGME49_chrVIIb:2614466-2616628(+) | length=720	81632	0	0	0	0	0	0	0	0	0	0	0	0	0	0	0	0	0	0	0	0	0	0	0	0	0	0	0	0	0	0	0	0	0	0	0	0	0	0	0	0	0	0	0	0	0	0
K.TAQQLVIESLAGFSEK.G	gb|TGME49_086780	| organism=Toxoplasma_gondii_ME49 | product=amiloride-sensitive amine oxidase, copper-containing, putative | location=TGME49_chrV:1622622-1628434(-) | length=1529	171907	0	0	0	1	0	0	0	0	0	0	0	0	0	0	1	0	0	0	0	0	0	0	0	0	0	0	0	0	0	0	0	0	1	1	0	0	0	0	0	0	0	0	0	0	2	0
K.TCYKDEIVSSPYDCPSAGSQEVCR.A	gb|TGME49_072240	| organism=Toxoplasma_gondii_ME49 | product=hypothetical protein | location=TGME49_chrVIII:4124300-4126204(+) | length=634	72099	0	0	0	0	1	0	0	0	0	0	0	0	0	0	1	0	0	0	0	0	0	0	0	0	0	0	0	0	0	0	0	0	0	0	0	0	0	0	0	0	0	0	0	0	0	0
K.TDPTAIPFVGCQPAKK.V	gb|TGME49_090670	| organism=Toxoplasma_gondii_ME49 | product=cytosol aminopeptidase | location=TGME49_chrIX:3921458-3926651(+) | length=563	59842	0	0	0	0	0	0	0	0	0	0	0	0	0	0	0	0	0	0	0	0	0	0	0	0	0	0	0	0	0	0	0	0	0	0	0	0	0	0	0	0	0	0	0	0	0	0
K.TIEAEAAHGTVTR.H	gb|TGME49_066760	| organism=Toxoplasma_gondii_ME49 | product=isocitrate dehydrogenase, putative | location=TGME49_chrIX:1080075-1083150(-) | length=594	66341	0	0	0	0	0	0	0	0	0	0	0	0	0	0	0	0	0	0	0	0	0	0	0	0	0	0	0	0	0	0	0	0	0	0	0	0	0	0	0	0	0	0	0	0	0	0
K.TIGGGDDAFNTFFSETGAGK.H	gb|TGME49_116400	| organism=Toxoplasma_gondii_ME49 | product=tubulin alpha chain | location=TGME49_chrXI:5280722-5282743(+) | length=453	50114	0	0	0	0	0	0	0	1	0	0	0	0	0	0	1	0	0	0	0	0	0	0	0	0	0	0	0	0	0	0	0	0	0	0	0	1	0	0	0	0	0	0	0	0	1	0
K.TIPVDNPDEVFCYTR.K	gb|TGME49_022160	| organism=Toxoplasma_gondii_ME49 | product=aldehyde dehydrogenase, putative | location=TGME49_chrII:898292-904934(-) | length=497	53702	0	0	0	0	0	0	0	0	0	0	0	0	0	0	0	0	0	0	0	0	0	0	0	0	0	0	0	0	0	0	0	0	0	0	0	0	0	0	0	0	0	0	0	0	0	0
K.TLVEALDTMEAPK.R	gb|TGME49_086420	| organism=Toxoplasma_gondii_ME49 | product=elongation factor 1-alpha, putative | location=TGME49_chrV:1785317-1787253(-) | length=448	49006	0	0	0	0	0	0	0	0	0	0	0	0	0	0	0	0	0	0	0	0	0	0	0	0	0	0	0	0	0	0	0	0	0	0	0	1	0	0	0	0	0	0	0	0	1	0
K.TPVIVEHPYLGQR.F	gb|TGME49_053150	| organism=Toxoplasma_gondii_ME49 | product=oxidoreductase, putative | location=TGME49_chrIII:777232-787214(+) | length=1272	141256	0	0	0	0	0	0	0	0	1	1	0	1	0	0	3	0	0	0	0	0	0	0	0	0	0	0	0	0	0	0	0	0	0	0	0	0	0	1	1	1	0	0	0	0	3	0
K.TVEAPSSGSVVFQCGDKLTISPSGEGDVFYGK.E	gb|TGME49_071050	| organism=Toxoplasma_gondii_ME49 | product=SRS34A | location=TGME49_chrVIII:4753347-4753910(+) | length=147	14872	0	0	0	0	0	0	0	0	0	0	0	0	0	0	0	0	0	0	0	0	0	0	0	0	0	0	0	0	0	0	0	0	0	0	0	0	0	0	0	0	0	0	0	0	0	0
K.VAMQEFMIAPVGASTIQEAIQIGAEVYQHLK.V	gb|TGME49_068850	| organism=Toxoplasma_gondii_ME49 | product=enolase 2 | location=TGME49_chrVIII:6245932-6248010(-) | length=475	52114	0	0	0	0	0	2	0	0	0	0	0	0	0	0	2	0	0	0	0	0	0	0	0	0	0	0	0	0	0	0	0	0	0	0	0	0	0	0	0	0	0	0	0	0	0	0
K.VDENVVAIALPYSDPNTAMYIIQPR.D	gb|TGME49_046130	| organism=Toxoplasma_gondii_ME49 | product=serine protease inhibitor, putative | location=TGME49_chrXII:2660897-2662679(+) | length=432	47407	0	0	0	0	0	0	0	0	0	0	0	0	0	0	0	0	0	0	0	0	0	0	0	0	0	0	0	0	0	0	0	0	0	0	0	0	0	0	0	0	0	0	0	0	0	0
K.VDISGVDVSSIKDEQFGASK.K	gb|TGME49_113390	| organism=Toxoplasma_gondii_ME49 | product=60s ribosomal protein l6, putative | location=TGME49_chrXI:3328444-3329025(+) | length=193	21519	0	0	0	0	0	0	0	0	0	0	0	0	0	0	0	0	0	0	0	0	0	0	0	0	0	0	0	0	0	0	0	0	0	0	0	0	0	0	0	1	0	0	0	0	1	0
K.VGYNPEKVPFVAISGFVGDNMVEK.S	gb|TGME49_086420	| organism=Toxoplasma_gondii_ME49 | product=elongation factor 1-alpha, putative | location=TGME49_chrV:1785317-1787253(-) | length=448	49006	0	0	0	0	0	0	0	0	0	0	0	0	0	0	0	0	0	0	0	0	0	0	0	0	0	0	0	0	0	0	0	0	0	0	0	0	0	0	0	0	0	0	0	0	0	0
K.VIAGPGDKPLIEVTYQGEK.K	gb|TGME49_073760	| organism=Toxoplasma_gondii_ME49 | product=heat shock protein 70, putative | location=TGME49_chrVIII:3287639-3289663(-) | length=674	72881	0	0	0	0	1	0	0	0	0	0	0	0	0	0	1	0	0	0	0	0	0	0	0	0	0	0	0	0	0	0	0	0	0	0	0	0	0	0	0	0	0	0	0	0	0	0
K.VILQQIVDAETGYLFTNDAK.Y	gb|TGME49_121620	| organism=Toxoplasma_gondii_ME49 | product=dynamin-like protein, putative | location=TGME49_chrIb:1687813-1697996(+) | length=860	95931	0	0	0	0	0	0	0	0	0	0	0	0	0	0	0	0	0	0	0	0	0	0	0	0	0	0	0	0	0	0	0	0	0	0	0	0	0	0	0	0	0	0	0	0	0	0
K.VKEGVDATETQDAEK.S	gb|TGME49_118520	| organism=Toxoplasma_gondii_ME49 | product=hypothetical protein | location=TGME49_chrIV:1234429-1236834(-) | length=801	79085	0	0	0	0	0	0	0	0	0	0	0	0	0	0	0	0	0	0	0	0	0	0	0	0	0	0	0	0	0	0	0	0	0	0	0	0	0	0	0	0	0	0	0	0	0	0
K.VMCEASGVPTNMICGMACMLDSGR.F	gb|TGME49_032350	| organism=Toxoplasma_gondii_ME49 | product=lactate dehydrogenase | location=TGME49_chrVIII:2026385-2027912(+) | length=329	35548	0	0	0	0	0	0	0	1	0	0	0	0	0	0	1	0	0	0	0	0	0	0	0	0	0	0	0	0	0	0	0	0	0	0	0	0	0	0	0	0	0	0	0	0	0	0
K.VMTFSDSSGYIVNEK.G	gb|TGME49_093180	| organism=Toxoplasma_gondii_ME49 | product=NADP-specific glutamate dehydrogenase, putative | location=TGME49_chrIa:137648-142673(-) | length=489	53660	0	0	0	0	0	0	0	0	0	0	0	0	0	0	0	0	0	0	0	0	0	0	0	0	0	0	0	0	0	0	0	0	0	0	0	0	0	0	0	0	0	0	0	0	0	0
K.VNALPDVAGVQVCGAVK.N	gb|TGME49_010260	| organism=Toxoplasma_gondii_ME49 | product=glycerol-3-phosphate dehydrogenase, putative | location=TGME49_chrIX:5012562-5020250(-) | length=515	57420	0	0	0	0	0	1	0	0	0	0	0	0	0	0	1	0	0	0	0	0	0	0	0	0	0	0	0	0	0	0	0	0	0	0	0	0	0	0	0	0	0	0	0	0	0	0
K.VPQDNNQYCSGTTLTGCNEK.S	gb|TGME49_033460	| organism=Toxoplasma_gondii_ME49 | product=SRS29B | location=TGME49_chrVIII:2662665-2663624(+) | length=319	32917	0	0	0	0	0	0	0	1	0	0	0	0	0	0	1	0	0	0	0	0	0	0	0	0	0	0	0	0	0	0	0	0	0	0	0	0	0	1	0	0	0	0	0	0	1	0
K.VREALEDFDVLLEK.Q	gb|TGME49_026380	| organism=Toxoplasma_gondii_ME49 | product=hypothetical protein | location=TGME49_chrX:1619500-1620636(+) | length=378	42612	0	0	0	0	0	0	0	0	0	0	0	0	0	0	0	0	0	0	0	0	0	0	0	0	0	0	0	0	0	0	0	0	0	0	0	0	0	0	0	0	0	0	0	0	0	0
K.VSQQIDVPCEAQTQEEVCEDVPR.K	gb|TGME49_094600	| organism=Toxoplasma_gondii_ME49 | product=hypothetical protein | location=TGME49_chrIa:989115-990812(+) | length=565	64225	0	1	0	0	1	0	0	1	0	0	0	0	0	0	3	0	0	0	0	0	0	0	0	0	0	0	0	0	0	0	0	0	0	0	0	0	0	0	0	0	0	0	0	0	0	0
K.VVDTGAPIQVPVGVETLGR.I	gb|TGME49_061950	| organism=Toxoplasma_gondii_ME49 | product=ATP synthase beta chain, putative | location=TGME49_chrVIIb:1473102-1476199(-) | length=560	59917	0	0	0	0	0	1	0	0	0	0	0	0	0	0	1	0	0	0	0	0	0	0	0	0	0	0	0	0	0	0	0	0	0	0	0	0	0	0	0	0	0	0	0	0	0	0
K.VVHCCGFDSVPSDLSCLLLQDAALK.A	gb|TGME49_015290	| organism=Toxoplasma_gondii_ME49 | product=saccharopine dehydrogenase, putative | location=TGME49_chrX:6817463-6823411(+) | length=440	48117	0	0	0	0	0	0	1	0	0	0	0	0	0	0	1	0	0	0	0	0	0	0	0	0	0	0	0	0	0	0	0	0	0	0	0	0	0	0	0	0	0	0	0	0	0	0
K.VVIDEQEMQVFR.S	gb|TGME49_063530	| organism=Toxoplasma_gondii_ME49 | product=chaperonin CPN10, mitochondrial, putative | location=TGME49_chrVIIb:486334-488380(-) | length=127	13862	0	0	0	0	0	0	0	0	0	0	0	0	0	0	0	0	0	0	0	0	0	0	0	0	0	0	0	0	0	0	0	0	0	0	0	0	0	0	0	0	0	0	0	0	0	0
K.VVNDEVDSPETDETDPTGEDTK.N	gb|TGME49_059900	| organism=Toxoplasma_gondii_ME49 | product=hypothetical protein, conserved | location=TGME49_chrVIIb:2614466-2616628(+) | length=720	81632	0	0	0	0	0	0	0	0	0	0	0	0	0	0	0	0	0	0	0	0	0	0	0	0	0	0	0	0	0	0	0	0	0	0	0	0	0	0	0	0	0	0	0	0	0	0
K.VYGQSGGPGAGGAAGGADDDDYGGHDE.L	gb|TGME49_111720	| organism=Toxoplasma_gondii_ME49 | product=heat shock protein 70, putative | location=TGME49_chrXI:2215999-2219374(-) | length=668	73253	0	0	0	0	0	0	0	0	0	0	0	0	0	0	0	0	0	0	0	0	0	0	0	0	0	0	0	0	0	0	0	0	0	0	0	0	0	0	0	0	0	0	0	0	0	0
K.YAALSILCDIEGPER.T	gb|TGME49_024350	| organism=Toxoplasma_gondii_ME49 | product=aminopeptidase N, putative | location=TGME49_chrX:3002124-3011414(-) | length=1419	156761	0	0	0	1	0	0	0	0	0	0	0	0	0	0	1	0	0	0	0	0	0	0	0	0	0	0	0	0	0	0	0	0	0	1	0	0	0	0	0	0	0	0	0	0	1	0
K.YAGAAAGAETIQR.G	gb|TGME49_063520	| organism=Toxoplasma_gondii_ME49 | product=hypothetical protein, conserved | location=TGME49_chrVIIb:491940-493954(+) | length=351	38797	0	0	0	0	0	0	0	0	0	0	0	0	0	0	0	0	0	0	0	0	0	0	0	0	0	0	0	0	0	0	0	0	0	0	0	0	0	0	0	0	0	0	0	0	0	0
K.YEDIVAAVK.E	gb|TGME49_089690	| organism=Toxoplasma_gondii_ME49 | product=glyceraldehyde-3-phosphate dehydrogenase | location=TGME49_chrIX:3472938-3474392(-) | length=340	36628	0	0	0	0	0	0	0	0	0	0	0	0	0	0	0	0	0	0	0	0	0	0	0	0	0	0	0	0	0	0	0	0	0	0	0	0	0	0	0	0	0	0	0	0	0	0
K.YFTLSGDENSGPK.G	gb|TGME49_075660	| organism=Toxoplasma_gondii_ME49 | product=hypothetical protein | location=TGME49_chrIII:297933-299258(-) | length=441	50856	0	0	0	0	0	0	0	0	0	0	0	0	0	0	0	0	0	0	0	0	0	0	0	0	0	0	0	0	0	0	0	0	0	0	0	0	0	0	0	0	0	0	0	0	0	0
K.YGGLDLLVNNSGFAFK.R	gb|TGME49_090890	| organism=Toxoplasma_gondii_ME49 | product=carbonyl reductase, putative | location=TGME49_chrIX:4011817-4015378(+) | length=305	33518	0	0	0	0	0	0	0	0	0	0	0	0	0	0	0	0	0	0	0	0	0	0	0	0	0	0	0	0	0	0	0	0	0	0	0	0	0	0	0	0	0	0	0	0	0	0
K.YTLKPVAAALQEFLPK.K	gb|TGME49_118230	| organism=Toxoplasma_gondii_ME49 | product=phosphoglycerate kinase, putative | location=TGME49_chrIV:1448927-1451880(+) | length=417	44676	0	0	0	0	0	0	1	0	0	0	0	0	0	0	1	0	0	0	0	0	0	0	0	0	0	0	0	0	0	0	0	0	0	0	0	0	0	0	0	0	0	0	0	0	0	0
L.AGAPQNEVAATEK.V	gb|TGME49_119890	| organism=Toxoplasma_gondii_ME49 | product=hypothetical protein | location=TGME49_chrIV:667685-668805(-) | length=236	25535	0	0	0	0	0	0	0	0	0	0	0	0	0	0	0	0	0	0	0	0	0	0	0	1	0	0	0	0	0	1	0	0	0	0	0	0	0	1	0	0	0	0	0	0	1	0
L.DSGDGVSHTVPIYEGYAIPHAIMR.L	gb|cgd5_3160	| organism=Cryptosporidium_parvum | product=actin | location=CM000433:735608-736738(-) | length=376	42174	0	0	0	0	0	0	0	0	0	0	0	0	0	0	0	0	0	0	0	0	0	0	0	0	0	0	0	0	0	0	0	0	0	0	0	0	1	0	0	0	0	0	0	0	1	0
L.DSGDGVSHTVPIYEGYALPHAIMR.L	gb|TGME49_009030	| organism=Toxoplasma_gondii_ME49 | product=actin | location=TGME49_chrIb:996722-998284(+) | length=376	41908	0	0	0	0	0	0	0	0	0	0	0	0	0	0	0	0	0	0	0	0	0	0	0	0	0	0	0	0	0	0	0	0	0	0	0	0	1	0	0	0	0	0	0	0	1	0
L.PGSQLTAENISGQEIFTFTAGALPADESR.H	gb|TGME49_014190	| organism=Toxoplasma_gondii_ME49 | product=SRS46 | location=TGME49_chrX:6035455-6036585(-) | length=376	38537	0	0	0	0	0	0	0	0	0	0	1	0	0	0	1	0	0	0	0	0	0	0	0	0	0	0	0	0	0	0	0	0	0	0	0	0	0	0	0	0	0	0	0	0	0	0
L.PSEEYQLGK.T	gb|TGME49_035470	| organism=Toxoplasma_gondii_ME49 | product=myosin A, putative | location=TGME49_chrX:4823394-4829068(+) | length=831	93320	0	0	0	1	0	0	0	0	0	0	0	0	0	0	1	0	0	0	1	0	0	0	0	0	0	0	0	0	0	1	0	0	0	1	0	0	0	0	0	0	0	0	0	0	1	0
L.TPDNALAGAPQNEVAATEK.V	gb|TGME49_119890	| organism=Toxoplasma_gondii_ME49 | product=hypothetical protein | location=TGME49_chrIV:667685-668805(-) | length=236	25535	0	0	0	0	0	0	0	0	0	0	0	0	0	0	0	0	0	0	0	0	0	0	0	1	0	0	0	0	0	1	0	0	0	0	0	0	0	0	1	0	0	0	0	0	1	0
M.PADEQQQQLPR.E	gb|TGME49_062620	| organism=Toxoplasma_gondii_ME49 | product=Gbp1p protein, putative | location=TGME49_chrVIIb:1111193-1114113(+) | length=293	31760	0	0	0	0	0	0	0	0	0	0	0	0	0	0	0	0	0	0	0	0	0	0	0	0	0	0	0	0	0	0	0	0	0	0	0	0	0	0	0	0	0	0	0	0	0	0
M.PTPFQLGPAPAGHANEVNLPFEAR.V	gb|TGME49_016000	| organism=Toxoplasma_gondii_ME49 | product=inner membrane complex protein IMC3 | location=TGME49_chrXI:6468075-6469691(+) | length=538	58000	0	0	0	0	0	0	0	0	0	0	0	0	0	0	0	0	0	0	0	0	0	0	0	0	0	0	0	0	0	0	0	0	0	0	0	0	0	0	0	0	0	0	0	0	0	0
N.DSSHVTEEVDHITGPK.S	gb|TGME49_009920	| organism=Toxoplasma_gondii_ME49 | product=PAN domain-containing protein | location=TGME49_chrIb:1546653-1549085(+) | length=810	87272	0	0	0	0	0	0	0	0	0	0	0	0	0	0	0	0	0	0	0	0	0	0	0	0	0	0	0	0	0	0	0	0	1	0	0	0	0	0	0	0	0	0	0	0	1	0
R.AAATEDGCVDVILATLDPAK.V	gb|TGME49_086040	| organism=Toxoplasma_gondii_ME49 | product=hypothetical protein | location=TGME49_chrV:1985317-1986555(+) | length=412	46621	0	0	0	0	0	0	0	0	0	0	0	0	0	0	0	0	0	0	0	0	0	0	0	0	0	0	0	0	0	0	0	0	0	0	0	0	1	0	0	0	0	0	0	0	1	0
R.AEQPSVVQEGLQQNR.D	gb|TGME49_116550	| organism=Toxoplasma_gondii_ME49 | product=hypothetical protein | location=TGME49_chrXI:5400662-5401095(+) | length=113	12988	0	0	0	0	0	0	0	0	0	0	0	0	0	0	0	0	0	0	0	0	0	0	0	0	0	0	0	0	0	0	0	0	0	0	0	0	0	0	0	0	0	0	0	0	0	0
R.AGAEVVVASVEDTEIVR.M	gb|TGME49_014290	| organism=Toxoplasma_gondii_ME49 | product=intracellular protease, putative | location=TGME49_chrX:6156460-6158287(+) | length=256	27939	0	0	0	0	0	0	0	0	0	1	0	0	0	0	1	0	0	0	0	0	0	0	0	0	0	0	0	0	0	0	0	0	0	0	0	0	0	0	0	0	0	0	0	0	0	0
R.AGELTADEISK.V	gb|TGME49_025080	| organism=Toxoplasma_gondii_ME49 | product=40S ribosomal protein S18, putative | location=TGME49_chrX:2484294-2485542(+) | length=156	17723	0	0	0	0	0	0	0	0	0	1	0	0	0	0	1	0	0	0	0	0	0	0	0	0	0	0	0	0	0	0	0	0	0	0	0	0	0	0	0	0	0	0	0	0	0	0
R.AILDSLEIYQAHER.H	gb|TGME49_065120	| organism=Toxoplasma_gondii_ME49 | product=hypothetical protein, conserved | location=TGME49_chrIX:1853426-1855288(+) | length=620	70133	0	1	0	0	0	0	0	0	0	0	0	0	0	0	1	0	0	0	0	0	0	0	0	0	0	0	0	0	0	0	0	0	1	0	0	0	0	0	0	0	0	0	0	0	1	0
R.AKVVAPGVYFAQELVNAPANYCNPVTLAR.A	gb|TGME49_090670	| organism=Toxoplasma_gondii_ME49 | product=cytosol aminopeptidase | location=TGME49_chrIX:3921458-3926651(+) | length=563	59842	0	0	0	0	0	0	0	0	0	0	0	0	0	0	0	0	0	0	0	0	0	0	0	0	0	0	0	0	0	0	0	0	0	0	0	0	0	0	0	0	0	0	0	0	0	0
R.ALEPFFDSYDAEFSSLR.Q	gb|TGME49_056970	| organism=Toxoplasma_gondii_ME49 | product=vacuolar ATP synthase catalytic subunit A, putative | location=TGME49_chrVIIb:4262752-4272365(-) | length=616	68122	0	0	0	0	1	0	0	1	0	0	0	0	0	0	2	0	0	0	0	0	0	0	0	0	0	0	0	0	0	0	0	0	0	0	0	0	0	0	0	0	0	0	0	0	0	0
R.ALQELVEITNDATMANK.I	gb|TGME49_112630	| organism=Toxoplasma_gondii_ME49 | product=hypothetical protein | location=TGME49_chrXI:2831036-2847948(-) | length=2638	286441	0	0	0	0	0	0	0	0	0	0	0	0	0	0	0	0	0	0	0	0	0	0	0	0	0	0	0	0	0	0	0	0	0	0	0	0	0	0	0	0	0	0	0	0	0	0
R.ALQGLSMADVNMTAR.T	gb|TGME49_112630	| organism=Toxoplasma_gondii_ME49 | product=hypothetical protein | location=TGME49_chrXI:2831036-2847948(-) | length=2638	286441	0	0	0	0	0	0	0	0	0	0	0	0	0	0	0	0	0	0	0	0	0	0	0	0	0	0	0	0	0	0	0	0	0	0	0	0	0	0	0	0	0	0	0	0	0	0
R.ALSVPELTQQMFDAK.N	gb|TGME49_066960	| organism=Toxoplasma_gondii_ME49 | product=tubulin beta chain | location=TGME49_chrIX:972184-974237(-) | length=449	50073	0	0	0	0	0	0	0	0	0	0	0	0	0	0	0	0	0	0	0	0	0	0	0	0	0	0	0	0	0	0	0	0	0	0	0	0	0	0	0	0	0	0	0	0	0	0
R.ALTVPELTQQMFDAK.N	gb|TGME49_012240	| organism=Toxoplasma_gondii_ME49 | product=tubulin beta chain, putative | location=TGME49_chrX:3910996-3913470(-) | length=449	50052	0	0	0	0	0	0	0	0	0	0	0	0	0	0	0	0	0	0	0	0	0	0	0	0	0	0	0	0	0	0	0	0	0	0	0	0	0	0	0	0	0	0	0	0	0	0
R.APEAPAGDPENSGESGER.S	gb|TGME49_063060	| organism=Toxoplasma_gondii_ME49 | product=26S proteasome non-ATPase regulatory subunit 1, putative | location=TGME49_chrVIIb:826269-841489(-) | length=1156	125593	0	0	0	0	0	0	0	0	0	0	0	0	0	0	0	0	0	0	0	0	0	0	0	0	0	0	0	0	0	0	0	0	0	0	0	0	0	0	0	0	0	0	0	0	0	0
R.APHSTGHFGVPAAHSYFR.G	gb|TGME49_059900	| organism=Toxoplasma_gondii_ME49 | product=hypothetical protein, conserved | location=TGME49_chrVIIb:2614466-2616628(+) | length=720	81632	0	0	0	0	0	0	0	0	0	0	0	0	0	0	0	0	0	0	0	0	0	0	0	0	0	0	0	0	0	0	0	0	0	0	1	0	0	0	0	0	0	0	0	0	1	0
R.APTCGATITSSGVAK.R	gb|TGME49_049990	| organism=Toxoplasma_gondii_ME49 | product=microtubule-binding protein, putative | location=TGME49_chrXII:4953762-4958545(-) | length=838	92586	0	0	0	0	0	0	0	0	0	0	0	0	0	0	0	0	0	0	1	0	0	0	0	0	0	0	0	0	0	1	0	0	0	0	0	0	0	0	0	0	0	0	0	0	0	0
R.ASSFQELDNKSLEEQNT.V	gb|cgd6_4510	| organism=Cryptosporidium_parvum | product=telomeric DNA binding protein; SANT DNA-binding domain | location=CM000434:1072931-1074880(+) | length=649	73954	0	0	0	0	0	0	0	0	0	0	0	0	1	0	1	0	0	0	0	0	0	0	0	0	0	0	0	0	0	0	0	0	0	0	0	0	0	0	0	0	0	0	0	0	0	0
R.ATQSCFYWSYDQAANR.C	gb|TGME49_035390	| organism=Toxoplasma_gondii_ME49 | product=PAN domain-containing protein | location=TGME49_chrX:4764800-4772937(-) | length=1233	135828	0	0	0	1	1	0	1	1	0	0	1	0	0	0	5	0	0	0	0	0	0	0	0	0	0	0	0	0	0	0	0	0	0	0	0	0	1	0	0	0	0	0	0	0	1	0
R.CTSAAEQLPLVYDLSADTGGFK.L	gb|TGME49_028240	| organism=Toxoplasma_gondii_ME49 | product=hypothetical protein | location=TGME49_chrX:406342-410501(+) | length=1182	124845	0	0	0	0	0	0	0	0	0	0	0	0	0	0	0	0	0	0	0	0	0	0	0	0	0	0	0	0	0	0	0	0	0	0	0	0	0	0	0	0	0	0	0	0	0	0
R.DAAGYYVVHIHAT.D	gb|TGME49_057380	| organism=Toxoplasma_gondii_ME49 | product=hypothetical protein | location=TGME49_chrVIIb:4028615-4030898(+) | length=218	23919	0	0	0	0	0	0	0	0	0	0	0	0	0	0	0	0	0	0	0	0	0	0	0	0	0	0	0	0	0	0	0	0	0	0	0	0	0	0	0	0	0	0	0	0	0	0
R.DCAEAITEHLSQTK.I	gb|TGME49_109540	| organism=Toxoplasma_gondii_ME49 | product=hypothetical protein | location=TGME49_chrXI:706503-711939(-) | length=270	29553	0	0	0	0	0	0	0	0	0	0	0	0	0	0	0	0	0	0	0	0	0	0	0	0	0	0	0	0	0	0	0	0	0	0	0	0	0	0	0	0	0	0	0	0	0	0
R.DELVAVAEAFALSQYEEDSYKK.Y	gb|TGME49_035580	| organism=Toxoplasma_gondii_ME49 | product=hypothetical protein | location=TGME49_chrX:4900106-4908883(-) | length=704	79103	0	1	0	0	0	0	0	0	0	0	0	0	0	0	1	0	0	0	0	0	0	0	0	0	0	0	0	0	0	0	0	1	0	0	0	0	0	0	0	0	0	0	0	0	1	0
R.DFFVAAVFENDDLNEVMK.H	gb|TGME49_063850	| organism=Toxoplasma_gondii_ME49 | product=hypothetical protein | location=TGME49_chrVIIb:282222-285402(-) | length=223	24594	0	0	0	0	0	0	0	0	0	0	0	0	0	0	0	0	0	0	0	0	0	0	0	0	0	0	0	0	0	0	0	0	0	0	0	0	0	0	0	0	0	0	0	0	0	0
R.DGDSADQSEGRPVVLVPK.A	gb|TGME49_010090	| organism=Toxoplasma_gondii_ME49 | product=Rhoptry kinase family protein ROP43 (incomplete catalytic triad) | location=TGME49_chrIb:1613158-1614900(-) | length=580	62950	0	0	0	0	0	1	0	0	0	0	0	0	0	0	1	0	0	0	0	0	0	0	0	0	0	0	0	0	0	0	0	0	0	0	0	1	0	0	0	0	0	0	0	0	1	0
R.DGIQSAIRPQQGLQVGFHNCR.N	gb|TGME49_032400	| organism=Toxoplasma_gondii_ME49 | product=PAN domain-containing protein | location=TGME49_chrVIII:2071832-2072848(-) | length=338	37164	0	0	0	0	0	0	0	1	0	0	0	0	0	0	1	0	0	0	0	0	0	0	0	0	0	0	0	0	0	0	0	0	0	0	0	0	0	0	0	0	0	0	0	0	0	0
R.DIALVGIGYSDSFFMDK.C	gb|TGME49_063850	| organism=Toxoplasma_gondii_ME49 | product=hypothetical protein | location=TGME49_chrVIIb:282222-285402(-) | length=223	24594	0	0	0	0	0	0	0	0	0	0	0	0	0	0	0	0	0	0	0	0	0	0	0	0	0	0	0	0	0	0	0	0	0	0	0	0	0	0	0	0	0	0	0	0	0	0
R.DLGNTTLDWIVR.Y	gb|TGME49_035470	| organism=Toxoplasma_gondii_ME49 | product=myosin A, putative | location=TGME49_chrX:4823394-4829068(+) | length=831	93320	0	0	0	0	0	0	0	0	0	0	0	0	0	0	0	0	0	0	0	0	0	0	0	0	0	0	0	0	0	0	0	0	0	0	0	0	0	0	0	0	0	0	0	0	0	0
R.DLQTPYFEGDFDDFR.R	gb|TGME49_003580	| organism=Toxoplasma_gondii_ME49 | product=NAD-binding domain-containing protein | location=TGME49_chrVIIa:2380855-2383638(+) | length=407	46072	0	0	0	0	0	0	0	0	0	0	0	0	0	0	0	0	0	0	0	0	0	0	0	0	0	0	0	0	0	0	0	0	0	0	0	0	0	0	0	0	0	0	0	0	0	0
R.DSDSADQSEGRPVVLVPK.A	gb|TGME49_010110	| organism=Toxoplasma_gondii_ME49 | product=Rhoptry kinase family protein ROP44 (incomplete catalytic triad) | location=TGME49_chrIb:1617507-1619402(-) | length=631	68479	0	0	0	0	0	0	0	0	0	0	0	0	0	0	0	0	0	0	0	0	0	0	0	0	0	0	0	0	0	0	0	0	0	0	0	0	0	0	0	0	0	0	0	0	0	0
R.DTADFPSSPSGVPSSEAGSSGSR.S	gb|TGME49_044370	| organism=Toxoplasma_gondii_ME49 | product=hypothetical protein | location=TGME49_chrVI:3188201-3189712(+) | length=503	55748	0	0	0	0	0	0	0	0	0	0	0	0	0	0	0	0	0	0	0	0	0	0	0	0	0	0	0	0	0	0	0	0	0	0	0	0	0	0	0	0	0	0	0	0	0	0
R.DVCGNNVTTNIDEVK.F	gb|TGME49_023920	| organism=Toxoplasma_gondii_ME49 | product=hypothetical protein | location=TGME49_chrX:3393510-3404185(+) | length=1941	220864	0	0	0	0	0	0	0	0	0	0	0	0	0	0	0	0	0	0	0	0	0	0	0	0	0	0	0	0	0	0	0	0	0	0	0	0	0	0	0	0	0	0	0	0	0	0
R.DYTFTGAACMR.S	gb|TGME49_086250	| organism=Toxoplasma_gondii_ME49 | product=oocyst wall protein, putative | location=TGME49_chrV:1836015-1838462(-) | length=512	55900	0	0	0	0	0	0	0	0	0	0	0	0	0	0	0	0	0	0	0	0	0	0	0	0	0	0	0	0	0	0	0	0	0	0	0	0	0	0	0	0	0	0	0	0	0	0
R.EAQFLPICSGLEEGDR.A	gb|TGME49_032410	| organism=Toxoplasma_gondii_ME49 | product=hypothetical protein | location=TGME49_chrVIII:2077878-2079615(-) | length=220	24909	0	0	0	0	0	0	0	0	1	0	0	0	0	0	1	0	0	0	0	0	0	0	0	1	0	0	0	0	0	1	0	0	0	0	0	0	0	0	0	0	0	0	0	0	0	0
R.EGVDLENVATVELLEELK.R	gb|TGME49_024900	| organism=Toxoplasma_gondii_ME49 | product=adenylate kinase, putative | location=TGME49_chrX:2644948-2647582(+) | length=257	28561	0	0	0	0	0	0	0	1	0	0	0	0	0	0	1	0	0	0	0	0	0	0	0	1	0	0	0	0	0	1	0	0	0	0	0	0	0	0	0	0	0	0	0	0	0	0
R.ELEELVNGSDTPQIR.L	gb|TGME49_008370	| organism=Toxoplasma_gondii_ME49 | product=myosin heavy chain, putative | location=TGME49_chrIb:634949-639720(+) | length=1124	124813	0	0	0	0	0	0	0	0	0	0	0	0	0	0	0	0	0	0	0	0	0	0	0	0	0	0	0	0	0	0	0	0	0	0	0	0	0	0	0	0	0	0	0	0	0	0
R.ELISNASDALDKIR.Y	gb|cgd3_3770	| organism=Cryptosporidium_parvum | product=Hsp90 | location=CM000431:940090-942225(+) | length=711	82354	0	0	0	1	0	0	0	0	0	0	0	0	0	0	1	0	0	0	0	0	0	0	0	0	0	0	0	0	0	0	0	0	0	0	0	0	0	0	0	0	0	0	0	0	0	0
R.EQAPVLISTFQPTTDR.L	gb|TGME49_069860	| organism=Toxoplasma_gondii_ME49 | product=hypothetical protein | location=TGME49_chrVIII:5569683-5571099(+) | length=367	41096	0	0	0	0	0	0	0	0	0	0	0	0	0	0	0	0	0	0	0	0	0	0	0	0	0	0	0	0	0	0	0	0	0	0	0	0	1	0	0	0	0	0	0	0	1	0
R.FADDTYTESYISTIGVDFK.I	gb|TGME49_014770	| organism=Toxoplasma_gondii_ME49 | product=RAS small GTpase, putative | location=TGME49_chrX:6426249-6429918(+) | length=202	22880	0	0	0	0	0	0	0	0	0	0	0	0	0	0	0	0	0	0	0	0	0	0	0	0	1	0	0	0	0	1	0	0	0	0	0	0	0	0	0	0	0	0	0	0	0	0
R.FDSIGVENTEANR.A	gb|TGME49_036040	| organism=Toxoplasma_gondii_ME49 | product=fructose-1,6-bisphosphate aldolase | location=TGME49_chrX:5190381-5192419(+) | length=433	46960	0	0	0	0	0	0	1	0	0	0	0	0	0	0	1	0	0	0	0	0	0	0	0	0	0	0	0	0	0	0	0	0	0	0	0	0	0	0	0	0	0	0	0	0	0	0
R.FGLGSKPLGSAYIK.I	gb|TGME49_003570	| organism=Toxoplasma_gondii_ME49 | product=acyltransferase, putative | location=TGME49_chrVIIa:2385664-2389786(+) | length=504	55458	0	0	0	0	0	0	0	0	0	0	0	0	0	0	0	0	0	0	0	0	0	0	0	0	0	0	0	0	0	0	0	0	0	0	0	0	0	0	0	0	0	0	0	0	0	0
R.FINLGVSNKPGADAK.T	gb|TGME49_063180	| organism=Toxoplasma_gondii_ME49 | product=myosin D, putative | location=TGME49_chrVIIb:732791-740589(-) | length=822	91052	0	0	0	0	0	0	0	0	0	0	0	0	0	0	0	0	0	0	0	0	0	0	0	0	0	0	0	0	0	0	0	0	0	0	0	0	0	0	0	0	0	0	0	0	0	0
R.FLDPIDELPEPFK.A	gb|TGME49_016650	| organism=Toxoplasma_gondii_ME49 | product=hypothetical protein, conserved | location=TGME49_chrXI:5975218-5978650(-) | length=436	48988	0	0	0	0	0	0	0	0	0	0	0	0	0	0	0	0	0	0	0	0	0	0	0	0	0	0	0	0	0	0	0	0	0	0	0	0	0	0	0	0	0	0	0	0	0	0
R.FLIQSTAVSSDAPLAR.D	gb|TGME49_118160	| organism=Toxoplasma_gondii_ME49 | product=major sperm protein domain-containing protein | location=TGME49_chrIV:1494818-1495537(+) | length=239	25975	0	0	0	0	0	0	0	0	1	0	0	0	0	0	1	0	0	0	0	0	0	0	0	0	0	0	0	0	0	0	0	0	0	0	0	0	0	0	0	0	0	0	0	0	0	0
R.FSTPATSVMESSTIGCPK.E	gb|TGME49_003500	| organism=Toxoplasma_gondii_ME49 | product=alanine dehydrogenase, putative | location=TGME49_chrVIIa:2433014-2434670(+) | length=462	50207	0	1	0	1	0	0	1	0	1	1	0	0	0	0	5	0	0	0	0	0	0	0	0	0	0	0	0	0	0	0	0	0	0	0	0	0	0	0	0	0	0	0	0	0	0	0
R.FYDNDVRFPAQVLTAALTK.Q	gb|TGME49_112630	| organism=Toxoplasma_gondii_ME49 | product=hypothetical protein | location=TGME49_chrXI:2831036-2847948(-) | length=2638	286441	0	0	0	0	0	0	0	0	0	0	0	0	0	0	0	0	0	0	0	0	0	0	0	0	0	0	0	0	0	0	0	0	0	0	0	0	0	0	0	0	0	0	0	0	0	0
R.GAIICVGSGASEIASDPLYCAYSATK.G	gb|TGME49_071890	| organism=Toxoplasma_gondii_ME49 | product=3-ketoacyl-CoA reductase, putative | location=TGME49_chrVIII:4293085-4301335(-) | length=519	56525	0	0	0	0	0	0	0	1	0	0	0	0	0	0	1	0	0	0	0	0	0	0	0	0	0	0	0	0	0	0	0	0	0	0	0	0	0	1	0	0	0	0	0	0	1	0
R.GLEGDSSGAGQAAPGAVMALR.R	gb|TGME49_026910	| organism=Toxoplasma_gondii_ME49 | product=glycogen debranching enzyme, putative | location=TGME49_chrX:1172628-1189179(-) | length=1882	208018	0	0	0	0	0	0	0	0	0	0	0	0	0	0	0	0	0	0	0	0	0	0	0	0	0	0	0	0	0	0	0	0	0	0	0	0	0	0	0	0	0	0	0	0	0	0
R.GQATLPSHVVLPQTSDSPAIHVTAEASQR.L	gb|TGME49_031640	| organism=Toxoplasma_gondii_ME49 | product=membrane skeletal protein IMC1 | location=TGME49_chrVIII:1515085-1517860(+) | length=609	69597	0	0	0	0	0	0	0	0	0	0	0	0	0	0	0	0	0	0	0	0	0	0	0	0	0	0	0	0	0	0	0	0	0	1	0	0	0	0	0	0	0	0	0	0	1	0
R.GTGAPSVVADSGTSSSR.D	gb|TGME49_069380	| organism=Toxoplasma_gondii_ME49 | product=hypothetical protein | location=TGME49_chrVIII:5846775-5849780(+) | length=1001	105607	0	0	0	1	0	0	0	0	0	0	0	0	0	0	1	0	0	0	1	0	0	0	0	0	0	0	0	0	0	1	0	0	0	1	0	0	0	0	0	0	0	0	0	0	1	0
R.GTYYYPVAAYPVVATPYCSTGGAC.Y	gb|TGME49_037080	| organism=Toxoplasma_gondii_ME49 | product=hypothetical protein | location=TGME49_chrX:5638051-5639217(-) | length=388	42622	0	0	0	0	0	0	0	0	0	0	1	1	2	1	5	0	0	0	0	0	0	0	0	0	0	0	0	0	0	0	0	0	0	0	0	0	0	0	0	0	0	0	0	0	0	0
R.GVQGGGPPARPPSPSPEEEPIFGTFVK.T	gb|TGME49_047520	| organism=Toxoplasma_gondii_ME49 | product=hypothetical protein, conserved | location=TGME49_chrXII:3372414-3373184(-) | length=256	26536	0	0	0	0	0	0	0	0	0	0	0	0	0	0	0	0	0	0	0	0	0	0	0	0	0	0	0	0	0	0	0	0	0	0	0	0	0	1	0	0	0	0	0	0	1	0
R.HALSQAICDPNISAQYFEGAFR.L	gb|TGME49_029010	| organism=Toxoplasma_gondii_ME49 | product=hypothetical protein | location=TGME49_chrVIII:19690-27892(+) | length=984	107176	0	0	0	0	0	0	0	0	0	0	0	0	0	0	0	0	0	0	0	0	0	0	0	0	0	0	0	0	0	0	0	0	0	0	0	0	0	0	0	0	0	0	0	0	0	0
R.HDVNTAFIVEGVSPYVSTDK.L	gb|TGME49_075660	| organism=Toxoplasma_gondii_ME49 | product=hypothetical protein | location=TGME49_chrIII:297933-299258(-) | length=441	50856	0	0	0	0	0	0	0	0	0	0	0	0	0	0	0	0	0	0	0	0	0	0	0	0	0	0	0	0	0	0	0	0	0	0	0	0	0	0	0	0	0	0	0	0	0	0
R.HGANNGCIALVTVQK.C	gb|TGME49_029250	| organism=Toxoplasma_gondii_ME49 | product=60S ribosomal protein L28, putative | location=TGME49_chrVIII:108901-110361(-) | length=129	14753	0	0	0	0	0	0	0	0	0	1	0	0	0	0	1	0	0	0	0	0	0	0	0	0	0	0	0	0	0	0	0	0	0	0	0	0	0	0	0	0	0	0	0	0	0	0
R.HGLIPNLLDSGNNPR.Y	gb|TGME49_026910	| organism=Toxoplasma_gondii_ME49 | product=glycogen debranching enzyme, putative | location=TGME49_chrX:1172628-1189179(-) | length=1882	208018	0	0	0	0	0	0	0	0	0	0	0	0	0	0	0	0	0	0	0	0	0	0	0	0	0	0	0	0	0	0	0	0	0	0	0	0	0	0	0	0	0	0	0	0	0	0
R.HIQLAVRNDEELSK.F	gb|TGME49_061250	| organism=Toxoplasma_gondii_ME49 | product=histone H2A, putative | location=TGME49_chrVIIb:1798270-1798656(-) | length=128	13629	0	0	0	0	0	0	0	0	0	0	0	0	0	0	0	0	0	0	0	0	0	0	0	0	0	0	0	0	0	0	0	0	0	0	0	0	0	0	0	0	0	0	0	0	0	0
R.IAETDLPLDWPTLLPELSQK.H	gb|TGME49_053730	| organism=Toxoplasma_gondii_ME49 | product=importin-alpha re-exporter, putative | location=TGME49_chrIII:1119739-1129558(-) | length=1103	120886	0	0	0	0	0	0	0	0	0	0	0	0	0	0	0	0	0	0	0	0	0	0	0	0	0	0	0	0	0	0	0	0	0	0	0	0	0	0	0	0	0	0	0	0	0	0
R.IAQLNPEETLGR.W	gb|TGME49_003890	| organism=Toxoplasma_gondii_ME49 | product=hypothetical protein | location=TGME49_chrVIIa:2119010-2121306(-) | length=315	34115	0	0	0	0	0	0	0	0	0	0	0	0	0	0	0	0	0	0	0	0	0	0	0	0	0	0	0	0	0	0	0	0	0	0	0	0	0	0	0	0	0	0	0	0	0	0
R.ICEELGDNENYPLSK.I	gb|TGME49_048460	| organism=Toxoplasma_gondii_ME49 | product=ubiquitin, putative | location=TGME49_chrXII:3852566-3854670(+) | length=216	24405	0	0	0	0	0	0	0	0	1	0	0	0	0	0	1	0	0	0	0	0	0	0	0	1	0	0	0	0	0	1	0	0	0	0	0	0	0	0	0	0	0	0	0	0	0	0
R.IDEQQANYEQR.Q	gb|TGME49_050710	| organism=Toxoplasma_gondii_ME49 | product=microneme protein 10 | location=TGME49_chrXII:5117844-5118440(+) | length=198	23113	0	0	0	0	0	0	0	0	0	0	0	0	0	0	0	0	0	0	0	0	0	0	0	0	0	0	0	0	0	0	0	0	0	0	0	0	0	0	0	0	0	0	0	0	0	0
R.IDIYSPATGEPIYSLLR.V	gb|TGME49_040470	| organism=Toxoplasma_gondii_ME49 | product=hypothetical protein | location=TGME49_chrVI:1289517-1291267(-) | length=404	45211	0	0	0	0	0	0	0	0	0	0	0	0	0	0	0	0	0	0	0	0	0	0	0	0	0	0	0	0	0	0	0	0	0	0	0	0	0	0	0	0	0	0	0	1	1	0
R.IQEIILGANPLLEAIGNAK.T	gb|TGME49_043250	| organism=Toxoplasma_gondii_ME49 | product=myosin, putative | location=TGME49_chrVI:2432837-2451451(-) | length=1513	169658	0	0	0	0	0	0	0	0	0	0	0	0	0	0	0	0	0	0	0	0	0	0	0	0	0	0	0	0	0	0	0	0	0	0	0	0	0	0	0	0	0	0	0	0	0	0
R.KFPGAAENAVNVAK.Q	gb|TGME49_006400	| organism=Toxoplasma_gondii_ME49 | product=DNA photolyase, putative | location=TGME49_chrVIIa:982785-985658(-) | length=631	70451	0	0	0	0	0	0	0	0	0	0	0	0	0	0	0	0	0	0	0	0	0	0	0	0	0	0	0	0	0	0	0	0	0	0	0	0	0	0	0	0	0	0	0	0	0	0
R.KPTTVSISDQSGSTLTK.C	gb|TGME49_035200	| organism=Toxoplasma_gondii_ME49 | product=PAN domain-containing protein | location=TGME49_chrX:4706208-4714533(-) | length=1931	210483	0	0	0	1	0	0	0	0	1	0	1	0	0	0	3	0	0	0	0	0	0	0	0	0	0	0	0	0	0	0	0	0	0	0	0	0	1	1	0	1	0	0	0	0	3	0
R.KSIDAFNFVSQLPEVR.Y	gb|TGME49_019320	| organism=Toxoplasma_gondii_ME49 | product=acid phosphatase, putative | location=TGME49_chrXII:936465-939359(-) | length=431	46607	0	0	0	0	0	0	0	0	0	0	0	0	0	0	0	0	0	0	0	0	0	0	0	0	0	0	0	0	0	0	0	0	0	0	0	0	0	0	0	0	0	0	0	0	0	0
R.LAVETVAHLVVIPVQDVIGYGSEAR.F	gb|TGME49_071210	| organism=Toxoplasma_gondii_ME49 | product=4-alpha-glucanotransferase, putative | location=TGME49_chrVIII:4632122-4634267(-) | length=619	71064	0	0	0	0	0	0	0	0	0	0	0	0	0	0	0	0	0	0	0	0	0	0	0	0	0	0	0	0	0	0	0	0	0	0	0	0	0	0	0	0	0	0	0	0	0	0
R.LGETFGQTVLPLSFTPR.A	gb|TGME49_030960	| organism=Toxoplasma_gondii_ME49 | product=splicing factor 3B subunit 3, putative | location=TGME49_chrVIII:1135975-1147073(-) | length=1233	135744	0	0	0	0	0	0	0	0	0	0	0	0	0	0	0	0	0	0	0	0	0	0	0	0	0	0	0	0	0	0	0	0	1	0	0	0	0	0	0	0	0	0	0	0	1	0
R.LLPSANLVPGDIIDVR.C	gb|TGME49_030420	| organism=Toxoplasma_gondii_ME49 | product=calcium-transporting ATPase, putative | location=TGME49_chrVIII:762291-775309(+) | length=1093	118877	0	0	0	0	0	0	0	0	0	0	0	0	0	0	0	0	0	0	0	0	0	0	0	0	0	0	0	0	0	0	0	0	0	0	0	0	0	0	0	0	0	0	0	0	0	0
R.LMDIIINSLYTQR.E	gb|TGME49_044560	| organism=Toxoplasma_gondii_ME49 | product=heat shock protein 90, putative | location=TGME49_chrVI:3326807-3332278(+) | length=847	96824	0	0	0	0	0	0	0	0	0	0	0	0	0	0	0	0	0	0	0	0	0	0	0	0	0	0	0	0	0	0	0	0	0	0	0	0	0	0	0	0	0	0	0	0	0	0
R.LPFDLGTPGVDSSEKLENSHPVILYQTVR.N	gb|TGME49_010110	| organism=Toxoplasma_gondii_ME49 | product=Rhoptry kinase family protein ROP44 (incomplete catalytic triad) | location=TGME49_chrIb:1617507-1619402(-) | length=631	68479	0	0	0	0	0	0	0	0	0	0	0	0	0	0	0	0	0	0	0	0	0	0	0	0	0	0	0	0	0	0	0	0	0	0	1	0	0	0	0	0	0	0	0	0	1	0
R.LPLLESEVGGVCLFESNAICR.F	gb|TGME49_100140	| organism=Toxoplasma_gondii_ME49 | product=elongation factor 1-gamma, putative | location=TGME49_chrXII:162148-164734(+) | length=394	44040	0	0	0	1	0	0	1	0	0	0	0	0	0	0	2	0	0	0	0	0	0	0	0	0	0	0	0	0	0	0	0	0	0	0	0	0	0	0	0	0	0	0	0	0	0	0
R.LSFNVCPSDMPESVK.T	gb|TGME49_010110	| organism=Toxoplasma_gondii_ME49 | product=Rhoptry kinase family protein ROP44 (incomplete catalytic triad) | location=TGME49_chrIb:1617507-1619402(-) | length=631	68479	0	0	0	0	0	0	0	0	0	0	0	0	0	0	0	0	0	0	0	0	0	0	0	0	0	0	0	0	0	0	0	0	0	0	0	1	0	0	0	0	0	0	0	0	1	0
R.LSPQQALEQFSLLNWK.G	gb|TGME49_058580	| organism=Toxoplasma_gondii_ME49 | product=Rhoptry kinase family protein ROP17 | location=TGME49_chrVIIb:3304210-3306036(-) | length=608	69087	0	0	0	0	0	1	1	0	0	0	0	0	0	0	2	0	0	0	0	0	0	0	0	0	0	0	0	0	0	0	0	0	0	0	0	0	0	0	0	0	0	0	0	0	0	0
R.LYYTVVHQYIQAVAK.R	gb|TGME49_003570	| organism=Toxoplasma_gondii_ME49 | product=acyltransferase, putative | location=TGME49_chrVIIa:2385664-2389786(+) | length=504	55458	0	1	0	0	0	0	0	0	0	0	0	0	0	0	1	0	0	0	0	0	0	0	0	0	0	0	0	0	0	0	0	0	0	0	0	0	0	0	0	0	0	0	0	0	0	0
R.NACSLLFLDYPSILHELTVK.T	gb|TGME49_063180	| organism=Toxoplasma_gondii_ME49 | product=myosin D, putative | location=TGME49_chrVIIb:732791-740589(-) | length=822	91052	0	0	0	0	0	0	0	0	0	0	0	0	0	0	0	0	0	0	0	0	0	0	0	0	0	0	0	0	0	0	0	0	0	0	0	0	0	0	0	0	0	0	0	0	0	0
R.NIEVDVPVAAYTQGTYYQR.Q	gb|TGME49_071930	| organism=Toxoplasma_gondii_ME49 | product=hypothetical protein, conserved | location=TGME49_chrVIII:4276047-4277805(+) | length=234	26080	0	0	0	0	0	0	0	0	0	0	0	0	0	0	0	0	0	0	0	0	0	0	0	0	0	0	0	0	0	0	0	0	0	0	0	0	0	1	0	0	0	0	0	0	1	0
R.NIYDGCNTLQIQPSR.L	gb|TGME49_090660	| organism=Toxoplasma_gondii_ME49 | product=polypyrimidine track-binding protein, putative | location=TGME49_chrIX:3912737-3917818(-) | length=446	48395	0	0	0	0	0	1	0	0	0	0	0	0	0	0	1	0	0	0	0	0	0	0	0	0	0	0	0	0	0	0	0	0	0	0	0	0	0	0	0	0	0	0	0	0	0	0
R.NLVSGVHSTGDSVEVR.V	gb|TGME49_111470	| organism=Toxoplasma_gondii_ME49 | product=hypothetical protein | location=TGME49_chrXI:2074449-2081150(-) | length=511	56200	0	0	0	0	0	0	0	0	0	0	0	0	0	0	0	0	0	0	0	0	0	0	0	0	0	0	0	0	0	0	0	0	0	0	0	0	0	0	0	0	0	0	0	0	0	0
R.NQGFLSIHYDYANLPEEER.K	gb|TGME49_100100	| organism=Toxoplasma_gondii_ME49 | product=rhoptry neck protein 2 | location=TGME49_chrXII:189596-200095(-) | length=1404	157821	0	0	0	0	0	0	0	0	0	0	0	0	0	0	0	0	0	0	0	0	0	0	0	0	0	0	0	0	0	0	0	0	0	0	0	0	0	0	0	0	0	0	0	0	0	0
R.NQSADNITAMTVFFK.K	gb|TGME49_031850	| organism=Toxoplasma_gondii_ME49 | product=serine-threonine phosophatase 2C | location=TGME49_chrVIII:1585045-1589787(+) | length=331	36791	0	0	0	0	0	0	0	0	0	0	0	0	0	0	0	0	0	0	0	0	0	0	0	0	0	0	0	0	0	0	0	0	0	0	0	0	0	0	0	0	0	0	0	0	0	0
R.NRIPLTATELSAESQEIQER.L	gb|TGME49_079100	| organism=Toxoplasma_gondii_ME49 | product=hypothetical protein | location=DS984861:1088-2939(-) | length=435	47694	0	0	0	0	0	0	0	0	0	0	0	0	0	0	0	0	0	0	0	0	0	0	0	0	0	0	0	0	0	0	0	0	0	0	0	0	0	0	0	0	0	0	0	0	0	0
R.NRQEDDAPVCAALAK.K	gb|TGME49_089330	| organism=Toxoplasma_gondii_ME49 | product=ubiquitin carboxyl-terminal hydrolase, putative | location=TGME49_chrIX:3288217-3300316(+) | length=2100	227475	0	0	0	0	0	0	0	0	0	0	0	0	0	0	0	0	0	0	0	0	0	0	0	0	0	0	0	0	0	0	0	0	0	0	0	0	0	0	0	0	0	0	0	0	0	0
R.QGPSPASPWDVMPFAWGGR.G	gb|TGME49_086720	| organism=Toxoplasma_gondii_ME49 | product=heat shock protein 28 | location=TGME49_chrV:1659398-1660228(+) | length=276	31094	0	0	0	0	0	0	0	2	0	0	0	0	0	0	2	0	0	0	0	0	0	0	0	0	0	0	0	0	0	0	0	0	0	0	0	0	0	0	0	0	0	0	0	0	0	0
R.QNNNCMYFTYNTVTK.K	gb|TGME49_009920	| organism=Toxoplasma_gondii_ME49 | product=PAN domain-containing protein | location=TGME49_chrIb:1546653-1549085(+) | length=810	87272	0	0	0	0	0	0	0	0	0	0	0	0	0	0	0	0	0	0	0	0	0	0	0	0	0	0	0	0	0	0	0	0	0	0	0	0	0	0	0	0	0	0	0	0	0	0
R.QQELQNQSPEEVEEAK.R	gb|TGME49_050710	| organism=Toxoplasma_gondii_ME49 | product=microneme protein 10 | location=TGME49_chrXII:5117844-5118440(+) | length=198	23113	0	0	0	0	0	0	0	0	0	0	0	0	0	0	0	0	0	0	0	0	0	0	0	0	0	0	0	0	0	0	0	0	0	0	0	0	0	0	0	0	0	0	0	0	0	0
R.QVGGEVGASSVLAPK.L	gb|TGME49_054440	| organism=Toxoplasma_gondii_ME49 | product=60S ribosomal protein L12, putative | location=TGME49_chrIII:1735258-1738252(-) | length=165	17821	0	0	0	0	0	0	0	0	0	1	0	0	0	0	1	0	0	0	0	0	0	0	0	0	1	0	0	0	0	1	0	0	0	0	0	0	0	0	0	0	0	0	0	0	0	0
R.RGGESIVTGPENVANDEGGSPSDDLK.I	gb|TGME49_121700	| organism=Toxoplasma_gondii_ME49 | product=hypothetical protein | location=TGME49_chrIb:1622240-1622911(-) | length=223	23623	0	0	0	0	1	0	0	0	0	0	0	0	0	0	1	0	0	0	0	0	0	0	0	0	0	0	0	0	0	0	0	0	0	0	0	0	0	0	0	0	0	0	0	0	0	0
R.RLEVIETHDAGNPITMK.K	gb|TGME49_116190	| organism=Toxoplasma_gondii_ME49 | product=superoxide dismutase, putative | location=TGME49_chrXI:5185324-5186620(+) | length=258	29678	0	0	0	0	0	0	0	0	1	0	0	0	0	0	1	0	0	0	0	0	0	0	0	0	0	0	0	0	0	0	0	0	0	0	0	0	0	0	0	0	0	0	0	0	0	0
R.RLPPPGQAATEFFGETVEK.F	gb|TGME49_026910	| organism=Toxoplasma_gondii_ME49 | product=glycogen debranching enzyme, putative | location=TGME49_chrX:1172628-1189179(-) | length=1882	208018	0	0	0	0	0	0	0	0	0	0	0	0	0	0	0	0	0	0	0	0	0	0	0	0	0	0	0	0	0	0	0	0	0	0	0	0	0	0	0	0	0	0	0	0	0	0
R.RVPVEEVER.L	gb|TGME49_086580	| organism=Toxoplasma_gondii_ME49 | product=lysophospholipase, putative | location=TGME49_chrV:1724969-1727836(-) | length=955	107245	0	0	0	0	0	0	0	0	1	0	0	0	0	0	1	0	0	0	0	0	0	0	0	0	0	0	0	0	0	0	0	0	0	1	0	0	0	0	0	0	0	0	0	0	1	0
R.SAAIADGFDYTTYAQVDETVR.A	gb|TGME49_110150	| organism=Toxoplasma_gondii_ME49 | product=long-chain-fatty-acid-CoA ligase, putative | location=TGME49_chrXI:1084110-1088510(-) | length=866	95937	0	0	0	1	0	0	0	0	0	0	0	0	0	0	1	0	0	0	1	0	0	0	0	0	0	0	0	0	0	1	0	0	0	0	0	0	0	0	0	0	0	0	0	0	0	0
R.SAALIHQSTLVR.R	gb|TGME49_084560	| organism=Toxoplasma_gondii_ME49 | product=60S ribosomal protein L9, putative | location=TGME49_chrV:2663738-2666153(+) | length=190	21424	0	0	0	0	0	0	0	0	0	1	0	0	0	0	1	0	0	0	0	0	0	0	0	0	0	0	0	0	0	0	0	0	0	0	0	0	0	0	0	0	0	0	0	0	0	0
R.SEGFQQASSDTNVSR.S	gb|TGME49_069380	| organism=Toxoplasma_gondii_ME49 | product=hypothetical protein | location=TGME49_chrVIII:5846775-5849780(+) | length=1001	105607	0	0	0	1	0	0	0	0	0	0	0	0	0	0	1	0	0	0	0	0	0	0	0	0	0	0	0	0	0	0	0	0	0	1	0	0	0	0	0	0	0	0	0	0	1	0
R.SFDVNKPGEEATNLQGGVAGGSISQGVLK.V	gb|TGME49_035970	| organism=Toxoplasma_gondii_ME49 | product=eukaryotic translation initiation factor 2 gamma subunit, putative | location=TGME49_chrX:5148712-5154976(+) | length=465	50509	0	0	0	0	0	0	0	0	0	0	0	0	0	0	0	0	0	0	0	0	0	0	0	0	0	0	0	0	0	0	0	0	0	0	0	0	0	0	0	0	0	0	0	0	0	0
R.SGCAANSSPSSSSSNLR.L	gb|TGME49_005130	| organism=Toxoplasma_gondii_ME49 | product=glyoxalase, putative | location=TGME49_chrVIIa:1561036-1586756(+) | length=4016	434480	0	0	0	0	0	0	0	0	0	0	0	0	0	0	0	0	0	0	0	0	0	0	0	0	0	0	0	0	0	0	0	0	0	0	0	0	0	0	0	0	0	0	0	0	0	0
R.SGEPTPVEAECLGDGDR.M	gb|TGME49_061750	| organism=Toxoplasma_gondii_ME49 | product=hypothetical protein | location=TGME49_chrVIIb:1537570-1542329(-) | length=843	92176	0	0	0	0	0	0	0	0	0	0	0	0	0	0	0	0	0	0	1	0	0	0	0	0	0	0	0	0	0	1	0	0	0	0	0	0	0	0	0	0	0	0	0	0	0	0
R.SIIDLVGASDGTQPLVLK.I	gb|TGME49_106060	| organism=Toxoplasma_gondii_ME49 | product=hypothetical protein | location=TGME49_chrIX:5872701-5886987(-) | length=2960	326858	0	0	0	0	0	0	0	0	0	0	0	0	0	0	0	0	1	0	0	0	0	0	0	0	0	0	0	0	0	1	1	0	0	0	0	0	0	0	0	0	0	0	0	0	1	0
R.SQVPEELQAAEAAR.V	gb|TGME49_053030	| organism=Toxoplasma_gondii_ME49 | product=alpha-glucosidase II, putative | location=TGME49_chrIII:684346-696964(+) | length=1616	183343	0	1	0	0	0	0	0	0	0	0	0	0	0	0	1	0	0	0	0	0	0	0	0	0	0	0	0	0	0	0	0	0	0	0	0	0	0	0	0	0	0	0	0	0	0	0
R.SRTDALDAAGNTTAAVGK.G	gb|TGME49_048670	| organism=Toxoplasma_gondii_ME49 | product=H+-translocating inorganic pyrophosphatase TVP, putative | location=TGME49_chrXII:4054941-4059898(+) | length=816	85296	0	0	0	0	0	0	0	0	0	0	0	0	0	0	0	0	0	0	0	0	0	0	0	0	0	0	0	0	0	0	0	0	0	0	0	0	0	0	0	0	0	0	0	0	0	0
R.SSTYSTIGMVSGPK.V	gb|TGME49_035210	| organism=Toxoplasma_gondii_ME49 | product=PAN domain-containing protein | location=TGME49_chrX:4717078-4719453(+) | length=399	43453	0	1	0	2	1	1	0	0	0	0	0	0	0	0	5	0	0	0	0	0	0	0	0	0	0	0	0	0	0	0	0	0	0	1	0	0	0	0	0	0	0	0	0	0	1	0
R.SVDTGSGSDASTEQQAGGQK.V	gb|TGME49_029010	| organism=Toxoplasma_gondii_ME49 | product=hypothetical protein | location=TGME49_chrVIII:19690-27892(+) | length=984	107176	0	0	0	1	0	0	0	0	0	0	0	0	0	0	1	0	0	0	0	0	0	0	0	0	0	0	0	0	0	0	0	0	0	0	0	0	0	0	0	0	0	0	0	0	0	0
R.SVEEAADAAAASAK.D	gb|TGME49_018240	| organism=Toxoplasma_gondii_ME49 | product=hypothetical protein | location=TGME49_chrXII:1620558-1624618(-) | length=1246	132282	0	0	0	0	0	0	0	0	0	0	0	0	0	0	0	0	0	0	0	0	0	0	0	0	0	0	0	0	0	0	0	0	0	0	0	0	0	0	0	0	0	0	0	0	0	0
R.SYDTSNNPLLILDMYGNPVYSEGGVPK.F	gb|TGME49_106060	| organism=Toxoplasma_gondii_ME49 | product=hypothetical protein | location=TGME49_chrIX:5872701-5886987(-) | length=2960	326858	0	0	0	0	0	0	0	0	0	0	0	0	0	0	0	0	0	0	0	0	0	0	0	0	0	0	0	0	0	0	0	0	0	0	0	0	0	0	0	0	0	0	0	0	0	0
R.TASGFAADPDKSAVVR.A	gb|TGME49_093900	| organism=Toxoplasma_gondii_ME49 | product=hypothetical protein | location=TGME49_chrIa:633152-637645(+) | length=534	57593	0	0	0	0	0	0	0	0	0	0	0	0	0	0	0	0	0	0	0	0	0	0	0	0	0	0	0	0	0	0	0	0	0	0	0	0	0	0	0	0	0	0	0	0	0	0
R.TLDNSLPQLLEYQFR.L	gb|TGME49_058460	| organism=Toxoplasma_gondii_ME49 | product=hypothetical protein | location=TGME49_chrVIIb:3390006-3391242(-) | length=326	36469	0	0	0	0	0	0	0	0	0	0	0	0	0	0	0	0	0	0	0	0	0	0	0	0	0	0	0	0	0	0	0	0	0	0	0	0	0	0	0	0	0	0	0	0	0	0
R.TLFSQQDDESENDALEEEEQR.L	gb|TGME49_008450	| organism=Toxoplasma_gondii_ME49 | product=serine proteinase inhibitor, putative | location=TGME49_chrIb:710785-713757(-) | length=294	32556	0	0	0	0	0	0	1	0	0	0	0	0	0	0	1	0	0	0	0	0	0	0	0	0	0	0	0	0	0	0	0	0	0	0	0	0	0	0	0	0	0	0	0	0	0	0
R.TLSANSCEDINECLENR.G	gb|TGME49_115550	| organism=Toxoplasma_gondii_ME49 | product=microneme protein, putative | location=TGME49_chrXI:4808040-4810762(+) | length=302	33195	0	0	0	0	0	0	0	0	0	0	0	0	0	0	0	0	0	0	0	0	0	0	0	0	0	0	0	0	0	0	0	0	0	0	0	0	0	1	0	0	0	0	0	0	1	0
R.TMDVPPTIHVPLPPTSYPAFDAAIFTDIGGR.K	gb|TGME49_031850	| organism=Toxoplasma_gondii_ME49 | product=serine-threonine phosophatase 2C | location=TGME49_chrVIII:1585045-1589787(+) | length=331	36791	0	0	0	0	0	0	0	0	0	0	0	0	0	0	0	0	0	0	0	0	0	1	0	0	0	0	0	0	0	1	0	0	0	0	0	0	0	0	0	0	0	0	0	0	0	0
R.TTGIVLDSGDGVSHTVPIYEGYAIPH.A	gb|cgd5_3160	| organism=Cryptosporidium_parvum | product=actin | location=CM000433:735608-736738(-) | length=376	42174	0	0	0	0	0	0	1	0	0	0	0	0	0	0	1	0	0	0	0	0	0	0	0	0	0	0	0	0	0	0	0	0	0	0	0	0	1	0	0	0	0	0	0	0	1	0
R.TTGIVLDSGDGVSHTVPIYEGYALPH.A	gb|TGME49_009030	| organism=Toxoplasma_gondii_ME49 | product=actin | location=TGME49_chrIb:996722-998284(+) | length=376	41908	0	0	0	0	0	0	1	0	0	0	0	0	0	0	1	0	0	0	0	0	0	0	0	0	0	0	0	0	0	0	0	0	0	0	0	0	1	0	0	0	0	0	0	0	1	0
R.VAEAATGAGVDLREK.I	gb|TGME49_053030	| organism=Toxoplasma_gondii_ME49 | product=alpha-glucosidase II, putative | location=TGME49_chrIII:684346-696964(+) | length=1616	183343	0	0	0	0	0	0	0	0	0	0	0	0	0	0	0	0	0	0	0	0	0	0	0	0	0	0	0	0	0	0	0	0	0	0	0	0	0	0	0	0	0	0	0	0	0	0
R.VCTDIDECATENGGCSEHSQCR.N	gb|TGME49_067680	| organism=Toxoplasma_gondii_ME49 | product=microneme protein, putative | location=TGME49_chrIX:564527-573394(+) | length=2182	233821	0	0	0	0	0	0	0	0	0	0	0	0	0	0	0	0	0	0	0	0	0	0	0	0	0	0	0	0	0	0	0	0	0	0	0	0	0	0	0	0	0	0	0	0	0	0
R.VERPTGNPDLLK.I	gb|TGME49_070250	| organism=Toxoplasma_gondii_ME49 | product=dense granule protein 1 / major antigenp24 | location=TGME49_chrVIII:5305057-5305764(-) | length=190	20225	0	0	0	0	0	0	0	0	0	0	0	0	0	0	0	0	0	0	0	0	0	0	0	0	0	0	0	0	0	0	0	0	0	0	0	0	0	0	0	0	0	0	0	0	0	0
R.VGGAGETGAATSTEPK.N	gb|TGME49_007830	| organism=Toxoplasma_gondii_ME49 | product=MORN repeat-containing protein | location=TGME49_chrIb:320758-323914(+) | length=366	39834	0	0	0	0	0	0	0	0	0	0	0	0	0	0	0	0	0	0	0	0	0	0	0	0	0	0	0	0	0	0	0	0	0	0	0	1	0	0	0	0	0	0	0	0	1	0
R.VHETGATDLYNLLMK.I	gb|TGME49_009470	| organism=Toxoplasma_gondii_ME49 | product=hypothetical protein | location=TGME49_chrIb:1248379-1251370(-) | length=520	57616	0	0	0	0	0	0	0	1	0	0	0	0	0	0	1	0	0	0	0	0	0	0	0	0	0	0	0	0	0	0	0	0	0	0	0	0	0	0	0	0	0	0	0	0	0	0
R.VLAAISGLSR.V	gb|TGME49_112630	| organism=Toxoplasma_gondii_ME49 | product=hypothetical protein | location=TGME49_chrXI:2831036-2847948(-) | length=2638	286441	0	0	0	0	0	0	0	0	0	0	0	0	0	0	0	0	0	0	0	0	0	0	0	0	0	0	0	0	0	0	0	0	0	0	0	0	0	0	0	0	0	0	0	0	0	0
R.VLDMANGLFEQQSNSLAR.M	gb|TGME49_037250	| organism=Toxoplasma_gondii_ME49 | product=hypothetical protein | location=TGME49_chrX:5747781-5749927(+) | length=259	28587	0	0	0	0	0	0	0	0	0	0	0	0	0	0	0	0	0	0	0	0	0	0	0	0	0	0	0	0	0	0	0	0	0	0	0	0	0	0	0	0	0	0	0	0	0	0
R.VNCIAPSLVNTSLAANLITR.G	gb|TGME49_106450	| organism=Toxoplasma_gondii_ME49 | product=short chain dehydrogenase family protein, putative | location=TGME49_chrIX:6185143-6187487(-) | length=261	27640	0	0	0	0	0	0	0	0	0	0	0	0	0	0	0	0	0	0	0	0	0	0	0	1	0	0	0	0	0	1	0	0	0	0	0	0	0	0	0	0	0	0	0	0	0	0
R.VNQAIYLICTGAR.T	gb|cgd6_4320	| organism=Cryptosporidium_parvum | product=40S ribosomal protein S5 | location=CM000434:1022744-1023367(-) | length=207	23138	0	0	0	0	0	0	0	0	0	1	0	0	0	0	1	0	0	0	0	0	0	0	0	0	0	0	0	0	0	0	0	0	0	0	0	0	0	0	0	1	0	0	0	0	1	0
R.VPGFDTISAANEQLRK.E	gb|TGME49_100100	| organism=Toxoplasma_gondii_ME49 | product=rhoptry neck protein 2 | location=TGME49_chrXII:189596-200095(-) | length=1404	157821	0	0	0	0	0	0	0	0	0	0	0	0	0	0	0	0	0	0	0	0	0	0	0	0	0	0	0	0	0	0	0	0	0	0	0	0	0	0	0	0	0	0	0	0	0	0
R.VPNIELQPPR.Q	gb|TGME49_121700	| organism=Toxoplasma_gondii_ME49 | product=hypothetical protein | location=TGME49_chrIb:1622240-1622911(-) | length=223	23623	0	0	0	0	0	0	0	0	0	0	0	0	0	0	0	0	0	0	0	0	0	0	0	0	0	0	0	0	0	0	0	0	0	0	0	0	0	0	0	0	0	0	0	0	0	0
R.VQEDSGDPPSESAEVVAVSEDEDASPR.S	gb|TGME49_053180	| organism=Toxoplasma_gondii_ME49 | product=hypothetical protein | location=TGME49_chrIII:815099-815869(+) | length=256	27851	0	0	0	0	0	0	0	0	0	0	0	0	0	0	0	0	0	0	0	0	0	0	0	0	0	0	0	0	0	0	0	0	0	0	0	0	0	0	0	0	0	0	0	0	0	0
R.VSDSQSIVVFGLK.T	gb|TGME49_015460	| organism=Toxoplasma_gondii_ME49 | product=40S ribosomal protein S24, putative | location=TGME49_chrX:6911286-6912553(-) | length=135	15195	0	0	0	0	0	0	0	0	0	0	0	0	0	0	0	0	0	0	0	0	0	0	0	0	0	0	0	0	0	0	0	0	0	0	0	0	0	0	0	0	0	0	0	0	0	0
R.VSVGIEDVNDLIDGLDYALSK.A	gb|TGME49_112930	| organism=Toxoplasma_gondii_ME49 | product=cystathionine beta-lyase, putative | location=TGME49_chrXI:2977795-2979911(-) | length=417	45927	0	0	0	0	0	0	1	0	0	0	0	0	0	0	1	0	0	0	0	0	0	0	0	0	0	0	0	0	0	0	0	0	0	0	0	0	0	0	0	0	0	0	0	0	0	0
R.VTDGCHYWTWSSQTFNCYLK.T	gb|TGME49_035390	| organism=Toxoplasma_gondii_ME49 | product=PAN domain-containing protein | location=TGME49_chrX:4764800-4772937(-) | length=1233	135828	0	0	0	1	0	2	2	0	0	0	1	0	0	0	6	0	0	0	0	0	0	0	0	0	0	0	0	0	0	0	0	0	0	0	0	0	0	0	0	0	0	0	0	0	0	0
R.VVSTVDDQLER.L	gb|TGME49_026380	| organism=Toxoplasma_gondii_ME49 | product=hypothetical protein | location=TGME49_chrX:1619500-1620636(+) | length=378	42612	0	0	0	0	0	0	0	0	0	0	0	0	0	0	0	0	0	0	0	0	0	0	0	0	0	0	0	0	0	0	0	0	0	0	0	0	0	0	0	0	0	0	0	0	0	0
R.VYEVNLADLNNDEDQGFR.K	gb|TGME49_032710	| organism=Toxoplasma_gondii_ME49 | product=40S ribosomal protein S3a, putative | location=TGME49_chrVIII:2234087-2235475(+) | length=259	29371	0	0	0	0	0	0	0	0	0	0	0	0	0	0	0	0	0	0	0	0	0	0	0	0	0	0	0	0	0	0	0	0	0	0	0	0	0	1	0	0	0	0	0	0	1	0
R.VYEVNLADLNNDEDQGFRK.I	gb|TGME49_032710	| organism=Toxoplasma_gondii_ME49 | product=40S ribosomal protein S3a, putative | location=TGME49_chrVIII:2234087-2235475(+) | length=259	29371	0	0	0	0	0	0	0	0	0	0	0	0	0	0	0	0	0	0	0	0	0	0	0	0	0	0	0	0	0	0	0	0	0	0	0	0	0	1	0	0	0	0	0	0	1	0
R.VYVHQDFEGNPQFR.K	gb|TGME49_046130	| organism=Toxoplasma_gondii_ME49 | product=serine protease inhibitor, putative | location=TGME49_chrXII:2660897-2662679(+) | length=432	47407	0	0	0	0	0	0	0	0	0	0	0	0	0	0	0	0	0	0	0	0	0	0	0	0	0	0	0	0	0	0	0	0	0	0	0	0	0	0	0	0	0	0	0	0	0	0
R.YITVNGYPIQK.F	gb|TGME49_032350	| organism=Toxoplasma_gondii_ME49 | product=lactate dehydrogenase | location=TGME49_chrVIII:2026385-2027912(+) | length=329	35548	0	0	0	0	0	0	0	0	0	0	0	0	0	0	0	0	0	0	0	0	0	0	0	0	0	0	0	0	0	0	0	0	0	0	0	0	0	0	0	0	0	0	0	0	0	0
R.YLPLSEPVNVVDAVDKLIASK.A	gb|TGME49_023920	| organism=Toxoplasma_gondii_ME49 | product=hypothetical protein | location=TGME49_chrX:3393510-3404185(+) | length=1941	220864	0	0	0	0	0	0	0	0	0	0	0	0	0	0	0	0	0	0	0	0	0	0	0	0	0	0	0	0	0	0	0	0	0	0	0	0	0	0	0	0	0	0	0	0	0	0
R.YVADALSVSPR.D	gb|TGME49_032350	| organism=Toxoplasma_gondii_ME49 | product=lactate dehydrogenase | location=TGME49_chrVIII:2026385-2027912(+) | length=329	35548	0	0	0	0	0	0	0	0	0	0	0	0	0	0	0	0	0	0	0	0	0	0	1	0	0	0	0	0	0	1	0	0	0	0	0	0	0	0	0	0	0	0	0	0	0	0
S.CETEVDLVSLVPHASR.S	gb|TGME49_058550	| organism=Toxoplasma_gondii_ME49 | product=SRS28 | location=TGME49_chrVIIb:3324793-3325797(+) | length=291	30222	0	0	0	0	0	0	0	0	0	0	1	0	0	0	1	0	0	0	0	0	0	0	0	0	0	0	0	0	0	0	0	0	0	0	0	0	0	0	0	0	0	0	0	0	0	0
S.PVLYEYEDTVVER.V	gb|TGME49_071490	| organism=Toxoplasma_gondii_ME49 | product=hypothetical protein | location=TGME49_chrVIII:4453104-4454054(+) | length=316	35631	0	0	0	0	0	0	0	0	0	0	0	0	0	0	0	0	0	0	0	0	0	0	0	0	0	0	0	0	0	0	0	0	0	0	0	0	0	0	0	0	0	0	0	0	0	0
S.SLPSIGHSAVDAQDQSLSR.R	gb|TGME49_048530	| organism=Toxoplasma_gondii_ME49 | product=phosphatidylinositol 3- and 4-kinase domain-containing protein | location=TGME49_chrXII:3926800-3939560(-) | length=2008	220932	0	0	0	0	0	0	0	0	0	0	0	0	0	0	0	0	0	0	0	0	0	0	0	0	0	0	0	0	0	0	0	0	0	0	0	0	0	0	0	0	0	0	0	0	0	0
T.GATEDAGVDAK.L	gb|TGME49_076860	| organism=Toxoplasma_gondii_ME49 | product=late embryogenesis abundant domain-containing protein | location=TGME49_chrXII:6872751-6874304(+) | length=517	55517	0	0	0	0	0	0	0	0	0	0	0	0	0	0	0	0	0	0	0	0	0	0	0	0	0	0	0	0	0	0	0	0	0	0	0	0	0	0	0	0	0	0	0	0	0	0
T.TTSATDCQGLCK.E	gb|TGME49_035200	| organism=Toxoplasma_gondii_ME49 | product=PAN domain-containing protein | location=TGME49_chrX:4706208-4714533(-) | length=1931	210483	0	1	0	1	2	1	0	0	0	0	0	0	0	0	5	0	0	0	0	0	0	0	0	0	0	0	0	0	0	0	0	0	0	0	0	0	0	0	1	0	0	0	0	0	1	0
V.CTTADCSNEAALK.D	gb|TGME49_058550	| organism=Toxoplasma_gondii_ME49 | product=SRS28 | location=TGME49_chrVIIb:3324793-3325797(+) | length=291	30222	0	0	0	0	0	0	0	1	0	0	0	0	0	0	1	0	0	0	0	0	0	0	0	0	0	0	0	0	0	0	0	0	0	0	0	0	0	0	0	0	0	0	0	0	0	0
V.PELTQQMFDAK.N	gb|TGME49_012240	| organism=Toxoplasma_gondii_ME49 | product=tubulin beta chain, putative | location=TGME49_chrX:3910996-3913470(-) | length=449	50052	0	0	0	0	0	0	0	0	0	0	0	0	0	0	0	0	0	0	0	0	0	0	0	0	0	0	0	0	0	0	0	0	0	0	0	0	0	0	0	0	0	0	0	0	0	0
V.PLDSAPQELVDHLK.V	gb|TGME49_112270	| organism=Toxoplasma_gondii_ME49 | product=hypothetical protein | location=TGME49_chrXI:2547044-2548246(-) | length=400	44802	0	0	0	0	0	0	0	1	0	0	0	0	0	0	1	0	0	0	0	0	0	0	0	0	0	0	0	0	0	0	0	0	0	0	0	0	0	0	0	0	0	0	0	0	0	0
V.PQACHEYNVDYR.G	gb|TGME49_035200	| organism=Toxoplasma_gondii_ME49 | product=PAN domain-containing protein | location=TGME49_chrX:4706208-4714533(-) | length=1931	210483	0	1	0	2	2	1	0	0	0	0	0	0	0	0	6	0	0	0	0	0	0	0	0	0	0	0	0	0	0	0	0	0	0	0	0	0	0	0	0	0	0	0	0	0	0	0
V.PSVIVIGSDGR.E	gb|TGME49_032410	| organism=Toxoplasma_gondii_ME49 | product=hypothetical protein | location=TGME49_chrVIII:2077878-2079615(-) | length=220	24909	0	0	0	0	0	0	0	0	0	0	0	0	0	0	0	0	0	0	0	0	0	0	0	0	0	0	0	0	0	0	0	0	0	0	0	0	0	0	0	0	0	0	0	0	0	0
V.PVVQQSAVPVAVPGR.A	gb|TGME49_097910	| organism=Toxoplasma_gondii_ME49 | product=hypothetical protein | location=TGME49_chrII:2092072-2093238(-) | length=388	40350	0	0	0	0	0	0	0	0	0	0	0	0	0	0	0	0	0	0	0	0	0	0	0	0	0	0	0	0	0	0	0	0	0	0	0	0	0	0	0	1	0	0	0	0	1	0
V.PYEYEDTILEK.V	gb|TGME49_094600	| organism=Toxoplasma_gondii_ME49 | product=hypothetical protein | location=TGME49_chrIa:989115-990812(+) | length=565	64225	0	0	0	0	0	0	0	0	0	0	0	0	0	0	0	0	0	0	0	0	0	0	0	0	0	0	0	0	0	0	0	0	0	0	0	0	0	0	0	0	0	0	0	0	0	0
A.AALEECPTGYNLDGGVCK.K	gb|TGME49_086250	| organism=Toxoplasma_gondii_ME49 | product=oocyst wall protein, putative | location=TGME49_chrV:1836015-1838462(-) | length=512	55900	0	0	0	0	0	1	0	0	0	0	0	0	0	0	1	0	0	0	0	0	0	0	0	0	0	0	0	0	0	0	0	0	0	0	0	0	0	0	0	0	0	0	0	0	0	0
A.PIAFVAELASK.D	gb|TGME49_011680	| organism=Toxoplasma_gondii_ME49 | product=protein disulfide isomerase | location=TGME49_chrIV:1603696-1605520(+) | length=471	52802	0	0	0	0	0	0	0	0	0	0	0	0	0	0	0	0	0	0	0	0	0	0	0	0	0	0	0	0	0	0	0	0	0	0	0	0	0	0	0	0	0	0	0	0	0	0
A.PNEPQDVHANVFR.L	gb|TGME49_053030	| organism=Toxoplasma_gondii_ME49 | product=alpha-glucosidase II, putative | location=TGME49_chrIII:684346-696964(+) | length=1616	183343	0	0	0	0	0	0	0	0	0	0	0	0	0	0	0	0	0	0	0	0	0	0	0	0	0	0	0	0	0	0	0	0	0	0	0	0	0	0	0	0	0	0	0	0	0	0
A.PSGLLLVTGPFK.V	gb|TGME49_113390	| organism=Toxoplasma_gondii_ME49 | product=60s ribosomal protein l6, putative | location=TGME49_chrXI:3328444-3329025(+) | length=193	21519	0	0	0	0	0	0	0	0	0	0	0	0	0	0	0	0	0	0	0	0	0	0	0	0	0	0	0	0	0	0	0	0	0	0	0	0	0	0	0	0	0	0	0	0	0	0
A.SSPAMIGGGSNNLGGQPIM.-	Rev_gb|cgd8_4460	| organism=Cryptosporidium_parvum | product=cell differentiation protein rcd1, putative | location=CM000436:1101198-1102370(+) | length=390	42119	0	0	0	0	0	0	0	0	0	0	0	0	1	0	1	0	0	0	1	0	0	0	0	0	0	0	0	0	0	1	0	0	0	0	0	0	0	0	1	0	0	0	0	0	1	0
A.TNSDSENLPDICVVGESETSR.I	gb|TGME49_120590	| organism=Toxoplasma_gondii_ME49 | product=glycosyl hydrolases family 35 domain-containing protein | location=TGME49_chrIV:188926-223198(+) | length=3163	343888	0	0	0	0	0	0	0	0	0	0	0	0	0	0	0	0	0	0	0	0	0	0	0	1	0	0	1	0	0	2	0	0	0	0	0	0	0	0	0	0	0	0	0	1	1	0
C.PSPLEEEVCHTISEEAPDTCYK.L	gb|TGME49_094600	| organism=Toxoplasma_gondii_ME49 | product=hypothetical protein | location=TGME49_chrIa:989115-990812(+) | length=565	64225	0	0	0	0	0	0	1	0	0	0	0	0	0	0	1	0	0	0	0	0	0	0	0	0	0	0	0	0	0	0	0	0	0	0	0	0	0	0	0	0	0	0	0	0	0	0
D.ITPAGDDVSANVTSSEPAK.L	gb|TGME49_008030	| organism=Toxoplasma_gondii_ME49 | product=microneme protein MIC4 | location=TGME49_chrIb:530133-531875(+) | length=580	63021	0	0	0	0	0	0	0	0	0	0	0	0	0	0	0	0	0	0	0	0	0	0	0	0	0	0	0	0	0	0	0	0	0	0	0	0	0	0	0	0	0	0	0	0	0	0
E.CPEGSVEAAGPGK.T	gb|TGME49_086250	| organism=Toxoplasma_gondii_ME49 | product=oocyst wall protein, putative | location=TGME49_chrV:1836015-1838462(-) | length=512	55900	0	0	0	1	0	1	1	0	0	0	0	0	0	0	3	0	0	0	0	0	0	0	0	0	0	0	0	0	0	0	0	0	0	0	0	1	0	0	0	0	0	0	0	0	1	0
E.VTDDNIYEEHTDR.K	gb|TGME49_003310	| organism=Toxoplasma_gondii_ME49 | product=dense granule protein 7 | location=TGME49_chrVIIa:2568343-2569053(+) | length=236	25919	0	0	0	0	0	0	0	0	0	0	0	0	0	0	0	0	0	0	0	0	0	0	0	1	0	0	0	0	0	1	0	0	0	0	0	0	0	0	0	0	0	0	0	0	0	0
G.EGTGVSAGDAAGAAEEPR.K	gb|TGME49_095700	| organism=Toxoplasma_gondii_ME49 | product=UBA/TS-N domain-containing protein | location=TGME49_chrIa:1583797-1602661(-) | length=5096	539160	0	0	0	0	0	0	0	0	0	0	0	0	0	0	0	0	0	0	0	0	0	0	0	0	0	0	0	0	0	0	0	0	0	0	0	0	0	0	0	0	0	0	0	0	0	0
I.ASGGVMPNVHSVLLPK.K	gb|TGME49_061250	| organism=Toxoplasma_gondii_ME49 | product=histone H2A, putative | location=TGME49_chrVIIb:1798270-1798656(-) | length=128	13629	0	0	0	0	0	0	0	0	0	0	0	0	0	0	0	0	0	0	0	0	0	0	0	0	0	0	0	0	0	0	0	0	0	0	0	0	0	0	0	0	0	0	0	0	0	0
I.CVDNCGGEIECPGGR.S	gb|TGME49_060190	| organism=Toxoplasma_gondii_ME49 | product=microneme protein, putative | location=TGME49_chrVIIb:2462502-2465008(+) | length=468	51460	0	0	0	0	0	0	0	0	0	0	0	0	0	0	0	0	0	0	0	0	0	0	0	0	0	0	0	0	0	0	0	0	0	0	0	0	0	0	0	0	0	0	0	0	0	0
I.ETEEQYSCPETK.W	gb|TGME49_094600	| organism=Toxoplasma_gondii_ME49 | product=hypothetical protein | location=TGME49_chrIa:989115-990812(+) | length=565	64225	0	0	0	0	0	0	0	0	0	0	0	0	0	0	0	0	0	0	0	0	0	0	0	0	0	0	0	0	0	0	0	0	0	0	0	0	0	0	0	0	0	0	0	0	0	0
I.FPDTSLPLEDCIVK.Y	gb|TGME49_078830	| organism=Toxoplasma_gondii_ME49 | product=glucose-6-phosphate dehydrogenase, putative | location=TGME49_chrXII:5820049-5833205(+) | length=878	98280	0	0	0	0	0	0	0	0	0	0	0	0	0	0	0	0	0	0	0	0	0	0	0	0	0	0	0	0	0	0	0	0	0	0	0	0	0	0	0	0	0	0	0	0	0	0
I.ISYTDEEVVSSDFVHCK.F	gb|TGME49_089690	| organism=Toxoplasma_gondii_ME49 | product=glyceraldehyde-3-phosphate dehydrogenase | location=TGME49_chrIX:3472938-3474392(-) | length=340	36628	0	0	0	0	0	0	0	0	0	0	0	0	0	0	0	0	0	0	0	0	0	0	0	0	0	0	0	0	0	0	0	0	0	0	0	0	0	0	0	0	0	0	0	0	0	0
I.PLVSESVPAPAVAILAHAEEDTSSCIDR.C	gb|TGME49_021180	| organism=Toxoplasma_gondii_ME49 | product=transmembrane domain-containing protein | location=TGME49_chrII:90870-96089(-) | length=768	77085	0	0	0	0	0	0	0	0	0	0	0	0	0	0	0	0	0	0	0	0	0	0	0	0	0	0	0	0	0	0	0	0	0	0	0	0	0	0	0	0	0	0	0	0	0	0
I.PVTLNK.N	gb|TGME49_094600	| organism=Toxoplasma_gondii_ME49 | product=hypothetical protein | location=TGME49_chrIa:989115-990812(+) | length=565	64225	1	0	0	0	0	0	0	0	0	0	0	0	0	0	1	0	0	0	0	0	0	0	0	0	0	0	0	0	0	0	0	0	0	0	0	0	0	0	0	0	0	0	0	0	0	0
I.PWGQAGVHYICESTGIFLTK.E	gb|TGME49_089690	| organism=Toxoplasma_gondii_ME49 | product=glyceraldehyde-3-phosphate dehydrogenase | location=TGME49_chrIX:3472938-3474392(-) | length=340	36628	0	0	0	0	0	0	1	0	0	0	0	1	0	0	2	0	0	0	0	0	0	0	0	0	0	0	0	0	0	0	0	0	0	0	0	0	0	0	0	0	0	0	0	0	0	0
I.VDSSDGVGVNELAK.V	gb|TGME49_043930	| organism=Toxoplasma_gondii_ME49 | product=hypothetical protein | location=TGME49_chrVI:2864215-2869963(-) | length=943	101348	0	0	0	0	0	0	0	0	0	0	0	0	0	0	0	0	0	0	0	0	0	0	0	0	0	0	0	0	0	0	0	0	0	0	0	0	0	0	0	0	0	0	0	1	1	0
K.AAASGNAAAVIGPDGEK.C	gb|TGME49_093770	| organism=Toxoplasma_gondii_ME49 | product=chitinase class I, putative | location=TGME49_chrIa:549101-554411(+) | length=714	74943	0	0	0	0	0	0	0	0	0	0	0	0	0	0	0	0	0	0	0	0	0	0	0	0	0	0	0	0	0	0	0	0	0	0	0	0	0	0	0	0	0	0	0	0	0	0
K.AALVDGIRPMLPK.I	gb|TGME49_004530	| organism=Toxoplasma_gondii_ME49 | product=microneme protein MIC11 | location=TGME49_chrVIIa:1695573-1697075(-) | length=173	18897	0	0	0	0	0	0	0	0	0	0	0	0	0	0	0	0	0	0	0	0	0	0	0	0	0	0	0	0	0	0	0	0	0	0	0	0	0	0	0	0	0	0	0	0	0	0
K.AEESCVEGVEVTLAEK.C	gb|TGME49_119560	| organism=Toxoplasma_gondii_ME49 | product=microneme protein MIC3 | location=TGME49_chrIV:886558-887637(+) | length=359	37884	0	0	0	0	0	0	0	0	0	0	0	0	0	0	0	0	0	0	0	0	0	0	0	0	0	0	0	0	0	0	0	0	0	0	0	0	0	0	0	0	0	0	0	0	0	0
K.AFDLVTPSKVPELK.I	gb|TGME49_086780	| organism=Toxoplasma_gondii_ME49 | product=amiloride-sensitive amine oxidase, copper-containing, putative | location=TGME49_chrV:1622622-1628434(-) | length=1529	171907	0	0	0	0	0	0	0	0	0	0	0	0	0	0	0	0	0	0	0	0	0	0	0	0	0	0	0	0	0	0	0	0	0	0	0	0	0	0	0	0	0	0	0	0	0	0
K.AGGEVFTDEEVAQQALNVFSALEK.S	gb|TGME49_029180	| organism=Toxoplasma_gondii_ME49 | product=importin beta-3 subunit, putative | location=TGME49_chrVIII:72978-82811(-) | length=1238	136164	0	0	0	0	0	0	0	0	0	0	0	0	0	0	0	0	0	0	0	0	0	0	0	0	0	0	0	0	0	0	0	0	0	0	0	0	0	0	0	0	0	0	0	0	0	0
K.AIDAVQQHLGQVR.Q	gb|TGME49_023920	| organism=Toxoplasma_gondii_ME49 | product=hypothetical protein | location=TGME49_chrX:3393510-3404185(+) | length=1941	220864	0	0	0	0	0	0	0	0	0	0	0	0	0	0	0	0	0	0	0	0	0	0	0	0	0	0	0	0	0	0	0	0	0	0	0	0	0	0	0	0	0	0	0	0	0	0
K.AIQMHQPAEYSNNFLDDAPTSNDASK.K	gb|TGME49_115730	| organism=Toxoplasma_gondii_ME49 | product=apical membrane antigen, putative | location=TGME49_chrXI:4941606-4943921(+) | length=388	42516	0	0	0	0	0	0	0	0	0	0	0	0	0	0	0	0	0	0	0	0	0	0	0	0	0	0	0	0	0	0	0	0	0	0	0	0	0	0	0	0	0	0	0	0	0	0
K.ALYDTFSLFGNILSCK.V	gb|TGME49_024850	| organism=Toxoplasma_gondii_ME49 | product=polyadenylate-binding protein, putative | location=TGME49_chrX:2720444-2722750(+) | length=768	82573	0	0	0	0	0	0	0	0	1	0	0	0	0	0	1	0	0	0	0	0	0	0	0	0	0	0	0	0	0	0	0	0	0	0	0	0	0	0	0	0	0	0	0	0	0	0
K.AMLFGPNNDANLFYK.W	gb|TGME49_049900	| organism=Toxoplasma_gondii_ME49 | product=ADP/ATP carrier, putative | location=TGME49_chrXII:4918525-4919481(+) | length=318	35256	0	0	0	0	0	0	0	0	0	0	0	0	0	0	0	0	0	0	0	0	0	0	0	0	0	0	0	0	0	0	0	0	0	0	0	0	0	0	0	0	0	0	0	0	0	0
K.APFPDCDATLVPR.K	gb|TGME49_049670	| organism=Toxoplasma_gondii_ME49 | product=cysteine proteinase, putative | location=TGME49_chrXII:4702299-4708080(-) | length=572	62477	0	0	0	0	0	0	0	0	0	0	0	0	0	0	0	0	0	0	0	0	0	0	0	0	0	0	0	0	0	0	0	0	0	0	0	0	0	1	0	0	0	0	0	0	1	0
K.APPPQGTPQQGYPQGGAR.A	gb|TGME49_110750	| organism=Toxoplasma_gondii_ME49 | product=hypothetical protein, conserved | location=TGME49_chrXI:1560368-1564378(+) | length=601	64977	0	0	0	0	0	0	0	0	0	0	0	0	0	0	0	0	0	0	0	0	0	0	0	0	0	0	0	0	0	0	0	0	0	0	0	0	0	0	0	0	0	0	0	0	0	0
K.ATETASPEEEATTAELTSPAAGVR.P	gb|TGME49_080170	| organism=Toxoplasma_gondii_ME49 | product=hypothetical protein | location=DS984852:1051-4866(-) | length=1271	133586	0	0	0	0	0	0	0	0	0	0	0	0	0	0	0	0	0	0	0	0	0	0	0	0	0	0	0	0	0	0	0	0	0	0	0	0	0	0	0	0	0	0	0	0	0	0
K.ATSTDATESVETPVEK.I	gb|TGME49_061750	| organism=Toxoplasma_gondii_ME49 | product=hypothetical protein | location=TGME49_chrVIIb:1537570-1542329(-) | length=843	92176	0	0	0	0	0	0	0	0	0	0	0	0	0	0	0	0	0	0	0	0	0	0	0	0	0	0	0	0	0	0	0	0	0	0	0	0	0	0	0	0	0	0	0	0	0	0
K.AVADYYVYR.E	gb|TGME49_053030	| organism=Toxoplasma_gondii_ME49 | product=alpha-glucosidase II, putative | location=TGME49_chrIII:684346-696964(+) | length=1616	183343	0	0	0	0	0	0	0	0	0	0	0	0	0	0	0	0	0	0	0	0	0	0	0	0	0	0	0	0	0	0	0	0	0	0	0	0	0	0	0	0	0	0	0	0	0	0
K.AVANETGAFFFLINGPEVMSK.M	gb|TGME49_073090	| organism=Toxoplasma_gondii_ME49 | product=cell division protein 48, putative | location=TGME49_chrVIII:3662382-3671579(-) | length=811	89397	0	0	0	0	0	0	0	0	0	0	0	0	0	0	0	0	0	0	0	0	0	0	0	0	0	0	0	0	0	0	0	0	0	0	0	0	0	0	0	0	0	0	0	0	0	0
K.AVASECSANFVSIK.G	gb|TGME49_073090	| organism=Toxoplasma_gondii_ME49 | product=cell division protein 48, putative | location=TGME49_chrVIII:3662382-3671579(-) | length=811	89397	0	0	0	0	0	0	0	0	0	0	0	0	0	0	0	0	0	0	0	0	0	0	0	0	0	0	0	0	0	0	0	0	0	0	0	0	0	0	0	0	0	0	0	0	0	0
K.AVFTEGEMIDVIGVTK.G	gb|TGME49_027360	| organism=Toxoplasma_gondii_ME49 | product=60S ribosomal protein L3, putative | location=TGME49_chrX:937882-940575(-) | length=389	44057	0	0	0	0	0	0	0	0	0	0	0	0	0	0	0	0	0	0	0	0	0	0	0	0	0	0	0	0	0	0	0	0	0	0	0	0	0	0	0	0	0	0	0	0	0	0
K.AVLELFDFVENEATQQALLK.F	gb|TGME49_033220	| organism=Toxoplasma_gondii_ME49 | product=hypothetical protein | location=TGME49_chrVIII:2508622-2513425(-) | length=1047	114725	0	0	0	0	0	0	0	0	0	0	0	0	0	0	0	0	0	0	0	0	0	0	0	0	0	0	0	0	0	0	0	0	0	0	0	0	0	0	0	0	0	0	0	0	0	0
K.AVQPFITYGYPTLK.T	gb|TGME49_114810	| organism=Toxoplasma_gondii_ME49 | product=60S ribosomal protein L7, putative | location=TGME49_chrXI:4316491-4320167(+) | length=258	30122	0	0	0	0	0	0	0	0	0	0	0	0	0	0	0	0	0	0	0	0	0	0	0	0	0	0	0	0	0	0	0	0	0	0	0	0	0	0	0	0	0	0	0	0	0	0
K.CFVYPAAATPYGACASAGAQEPTR.R	gb|TGME49_113380	| organism=Toxoplasma_gondii_ME49 | product=hypothetical protein, conserved | location=TGME49_chrXI:3319615-3322159(+) | length=274	31513	0	0	0	0	0	0	0	1	0	0	0	0	0	0	1	0	0	0	0	0	0	0	0	0	0	0	0	0	0	0	0	0	0	0	0	0	0	0	0	0	0	0	0	0	0	0
K.CIYVPVYEMGTCTTVIQEVEQGPCK.K	gb|TGME49_094600	| organism=Toxoplasma_gondii_ME49 | product=hypothetical protein | location=TGME49_chrIa:989115-990812(+) | length=565	64225	0	0	0	0	0	0	0	0	0	0	0	0	0	0	0	0	0	0	0	0	0	0	0	0	0	0	0	0	0	0	0	0	0	0	0	0	0	0	0	0	0	0	0	0	0	0
K.CLDLYQLTPISGVDVR.F	gb|TGME49_118430	| organism=Toxoplasma_gondii_ME49 | product=malate dehydrogenase, putative | location=TGME49_chrIV:1316615-1321574(-) | length=470	50368	0	0	0	0	0	0	0	1	0	0	0	0	0	0	1	0	0	0	0	0	0	0	0	0	0	0	0	0	0	0	0	0	0	0	0	0	0	1	0	0	0	0	0	0	1	0
K.CLGSLVATLQTYPGSER.L	gb|TGME49_112630	| organism=Toxoplasma_gondii_ME49 | product=hypothetical protein | location=TGME49_chrXI:2831036-2847948(-) | length=2638	286441	0	0	0	0	0	0	0	0	0	0	0	0	0	0	0	0	0	0	0	0	0	0	0	0	0	0	0	0	0	0	0	0	0	0	0	0	0	0	0	0	0	0	0	0	0	0
K.CVSVDCGAHGTCDVATGK.C	gb|TGME49_094330	| organism=Toxoplasma_gondii_ME49 | product=EGF-like domain-containing protein | location=TGME49_chrIa:801830-806848(+) | length=1125	120616	0	0	0	0	0	0	0	0	0	0	0	0	0	0	0	0	0	0	0	0	0	0	0	0	0	0	0	0	0	0	0	0	0	1	0	0	0	0	0	0	0	0	0	0	1	0
K.DAGTFSGSFSPLCFEFSDSLR.A	gb|TGME49_026960	| organism=Toxoplasma_gondii_ME49 | product=phosphofructokinase, putative | location=TGME49_chrX:1130220-1141763(-) | length=1225	131362	0	0	0	0	0	1	0	0	0	0	0	0	0	0	1	0	0	0	0	0	0	0	0	0	0	0	0	0	0	0	0	0	1	0	0	0	0	0	0	0	0	0	0	0	1	0
K.DAGTIAGLSVLR.I	gb|TGME49_073760	| organism=Toxoplasma_gondii_ME49 | product=heat shock protein 70, putative | location=TGME49_chrVIII:3287639-3289663(-) | length=674	72881	0	0	0	0	0	0	0	0	0	0	0	0	0	0	0	0	0	0	0	0	0	0	0	0	0	0	0	0	0	0	0	0	0	0	0	0	0	0	0	0	0	0	0	0	0	0
K.DGAGYALLADSVLAVDR.F	gb|TGME49_024350	| organism=Toxoplasma_gondii_ME49 | product=aminopeptidase N, putative | location=TGME49_chrX:3002124-3011414(-) | length=1419	156761	0	0	0	1	0	0	0	0	0	0	0	0	0	0	1	0	0	0	0	0	0	0	0	0	0	0	0	0	0	0	0	0	0	1	0	0	0	0	0	0	0	0	0	0	1	0
K.DLFDATVSECAHAMEQVASTR.S	gb|TGME49_112630	| organism=Toxoplasma_gondii_ME49 | product=hypothetical protein | location=TGME49_chrXI:2831036-2847948(-) | length=2638	286441	0	1	0	0	0	0	0	0	0	0	0	0	0	0	1	0	0	0	0	0	0	0	0	0	0	0	0	0	0	0	0	0	0	0	0	0	0	0	0	0	0	0	0	0	0	0
K.DSEGNLDEVATQVK.N	gb|TGME49_051810	| organism=Toxoplasma_gondii_ME49 | product=translation initiation factor eIF-5A, putative | location=TGME49_chrXII:5584616-5585101(-) | length=161	17468	0	0	0	0	0	0	0	0	0	1	0	0	0	0	1	0	0	0	0	0	0	0	0	0	1	0	0	0	0	1	0	0	0	0	0	0	0	0	0	0	0	0	0	0	0	0
K.DSSWITGPFECSILSR.C	gb|TGME49_094330	| organism=Toxoplasma_gondii_ME49 | product=EGF-like domain-containing protein | location=TGME49_chrIa:801830-806848(+) | length=1125	120616	0	0	0	0	0	0	0	0	0	0	0	0	0	0	0	0	0	0	0	0	0	0	0	0	0	0	0	0	0	0	0	0	0	0	0	0	0	0	0	0	0	0	0	0	0	0
K.DYAEALDSK.C	gb|TGME49_090670	| organism=Toxoplasma_gondii_ME49 | product=cytosol aminopeptidase | location=TGME49_chrIX:3921458-3926651(+) | length=563	59842	0	0	0	0	0	0	0	0	0	0	0	0	0	0	0	0	0	0	0	0	0	0	0	0	0	0	0	0	0	0	0	0	0	0	0	0	0	0	0	0	0	0	0	0	0	0
K.EAAADSLGTLK.K	gb|TGME49_076860	| organism=Toxoplasma_gondii_ME49 | product=late embryogenesis abundant domain-containing protein | location=TGME49_chrXII:6872751-6874304(+) | length=517	55517	0	0	0	0	0	0	0	0	0	0	0	0	0	0	0	0	0	0	0	0	0	0	0	0	0	0	0	0	0	0	0	0	0	0	0	0	0	0	0	0	0	0	0	0	0	0
K.EAPIAFVAELASK.D	gb|TGME49_011680	| organism=Toxoplasma_gondii_ME49 | product=protein disulfide isomerase | location=TGME49_chrIV:1603696-1605520(+) | length=471	52802	0	0	0	0	0	0	0	0	0	0	0	0	0	0	0	0	0	0	0	0	0	0	0	0	0	0	0	0	0	0	0	0	0	0	0	0	0	0	0	0	0	0	0	0	0	0
K.EEGEELEAAIPSELGASGR.H	Rev_gb|TGME49_010370	| organism=Toxoplasma_gondii_ME49 | product=RNA helicase-1 | location=TGME49_chrIX:4936572-4938011(-) | length=479	52432	0	0	0	0	0	0	0	0	0	0	0	0	0	0	0	0	0	0	0	0	0	0	0	0	0	0	0	0	0	0	0	0	0	0	0	0	0	0	0	0	0	0	0	0	0	0
K.EEIEEKEYNEFYK.S	gb|TGME49_044560	| organism=Toxoplasma_gondii_ME49 | product=heat shock protein 90, putative | location=TGME49_chrVI:3326807-3332278(+) | length=847	96824	0	0	0	0	0	0	0	0	0	0	0	0	0	0	0	0	0	0	0	0	0	0	0	0	0	0	0	0	0	0	0	0	0	0	0	0	0	0	0	0	0	0	0	0	0	0
K.ELGDVVMFDVVQDLPQGK.C	gb|TGME49_118430	| organism=Toxoplasma_gondii_ME49 | product=malate dehydrogenase, putative | location=TGME49_chrIV:1316615-1321574(-) | length=470	50368	0	0	0	0	0	0	0	0	0	0	0	0	0	0	0	0	0	0	0	0	0	0	0	0	0	0	0	0	0	0	0	0	0	0	0	0	0	0	0	0	0	0	0	0	0	0
K.ELTSLAPSTMK.I	gb|cgd5_3160	| organism=Cryptosporidium_parvum | product=actin | location=CM000433:735608-736738(-) | length=376	42174	0	0	0	0	0	0	0	0	0	0	0	0	0	0	0	0	0	0	0	0	0	0	0	0	0	0	0	0	0	0	0	0	0	0	0	0	0	0	0	0	0	0	0	0	0	0
K.ERPAPVSEPQAAASPSVGAEASSTTFSASPATR.R	gb|TGME49_119920	| organism=Toxoplasma_gondii_ME49 | product=dihydrolipoamide branched chain transacylase, E2 subunit, putative | location=TGME49_chrIV:635204-641592(-) | length=510	55032	0	0	0	0	0	0	0	0	0	0	0	0	0	0	0	0	0	0	0	0	0	0	0	0	0	0	0	0	0	0	0	0	0	0	0	0	0	0	0	0	0	0	0	0	0	0
K.ESQKDIYYITGESR.Q	gb|TGME49_088380	| organism=Toxoplasma_gondii_ME49 | product=heat shock protein 90 | location=TGME49_chrIX:2575419-2579813(+) | length=708	81933	0	0	0	0	1	0	0	0	0	0	0	0	0	0	1	0	0	0	0	0	0	0	0	0	0	0	0	0	0	0	0	0	0	0	0	0	0	0	0	0	0	0	0	0	0	0
K.ETCAATLEAASSGEDPFDAFSK.T	gb|TGME49_112630	| organism=Toxoplasma_gondii_ME49 | product=hypothetical protein | location=TGME49_chrXI:2831036-2847948(-) | length=2638	286441	0	0	0	0	0	0	0	0	0	0	0	0	0	0	0	0	0	0	0	0	0	0	0	0	0	0	0	0	0	0	0	0	0	0	0	0	0	0	0	0	0	0	0	0	0	0
K.EVDACQQQAENLR.T	gb|TGME49_113080	| organism=Toxoplasma_gondii_ME49 | product=hypothetical protein | location=TGME49_chrXI:3077277-3078644(-) | length=455	49528	0	0	0	0	0	0	1	0	0	0	0	0	0	0	1	0	0	0	0	0	0	0	0	0	0	0	0	0	0	0	0	0	0	0	0	0	0	0	0	0	0	0	0	0	0	0
K.FAAEIAHNISSR.K	gb|TGME49_067400	| organism=Toxoplasma_gondii_ME49 | product=ribosomal protein L32, putative | location=TGME49_chrIX:778265-779401(-) | length=134	15617	0	0	0	0	0	0	0	0	0	1	0	0	0	0	1	0	0	0	0	0	0	0	0	0	0	0	0	0	0	0	0	0	0	0	0	0	0	0	0	0	0	0	0	0	0	0
[truncated: 12,392 more rows]
[truncated: 88 more columns]
