# Supplementary material for: Proteomic Analysis of Fractionated Toxoplasma Oocysts Reveals Clues to Their Environmental Resistance
Source: PLoS One. 2012 Jan 18;7(1):e29955. doi: 10.1371/journal.pone.0029955 (PMC3261165; doi:10.1371/journal.pone.0029955)
Supplement: Table S3 — All proteins identified for which no prior MS evidence has been detected and reported on ToxoDB.org (v6.4). (XLSX) [file pone.0029955.s003.xlsx]

## Sheet: Sheet1
			Wall			Sporocyst/sporozoite
Gene ID	Description	Molecular Weight (Da)	Expt 1 (NBT)	Expt 2 (BT)	Expt 2 (NBT)	Expt 1 (NBT)	Expt 2 (BT)	Expt 2 (NBT)
TGME49_001410	protein phosphatase 2C, putative	43485	0	0	0	2	0	0
TGME49_002100	hypothetical protein	14882	0	0	0	2	0	0
TGME49_003230	hypothetical protein	23485	0	0	0	9	5	0
TGME49_003500	alanine dehydrogenase, putative	50207	8	0	0	3	0	0
TGME49_003570	acyltransferase, putative	55458	0	0	0	19	4	20
TGME49_003580	NAD-binding domain-containing protein	46072	0	0	0	9	3	10
TGME49_003720	vitamin K epoxide reductase complex subunit 1, putative	20480	0	0	0	8	0	6
TGME49_003890	hypothetical protein	34115	0	3	0	3	13	9
TGME49_006400	DNA photolyase, putative	70451	3	0	2	32	5	48
TGME49_009470	hypothetical protein	57616	36	5	17	35	13	65
TGME49_009610	oocyst wall protein COWP, putative	50701	18	0	2	29	17	38
TGME49_009810	hypothetical protein	36185	2	0	0	17	11	13
TGME49_009920	PAN domain-containing protein	87272	12	19	34	135	94	184
TGME49_010260	glycerol-3-phosphate dehydrogenase, putative	57420	12	0	5	17	12	19
TGME49_010410	high mobility group protein	33900	0	0	0	0	0	2
TGME49_011320	C protein immunoglobulin-A-binding beta antigen	40538	3	0	4	3	4	4
TGME49_011840	hypothetical protein	85682	4	0	0	0	0	0
TGME49_014190	SRS46	38537	6	3	0	26	28	61
TGME49_014570	hypothetical protein	65671	3	10	9	37	19	20
TGME49_015140	hypothetical protein	37544	0	0	0	5	4	9
TGME49_016640	homoserine kinase, putative	50274	0	0	0	5	2	5
TGME49_016690	ankyrin repeat domain-containing protein	15220	0	0	0	0	0	2
TGME49_019230	acetoacetyl-CoA synthetase, putative	59559	0	0	0	13	0	4
TGME49_020280	SCP-like domain-containing protein	47796	2	0	0	9	0	6
TGME49_021690	hypothetical protein, conserved	149621	0	0	0	0	2	0
TGME49_022660	hypothetical protein	70601	0	0	0	2	0	0
TGME49_023430	hypothetical protein	80443	0	0	0	2	2	3
TGME49_023670	inositol monophosphatase domain-containing protein	48316	0	0	0	2	0	0
TGME49_023700	LCCL domain-containing protein / F5/8 type C domain-containing protein	162317	0	0	0	3	0	0
TGME49_024270	hypothetical protein, conserved	355621	0	0	0	3	0	0
TGME49_025120	rRNA processing protein, putative	23800	0	0	0	5	2	0
TGME49_025160	hypothetical protein	45443	0	0	2	6	0	7
TGME49_025880	UDP-glucose 4-epimerase, putative	39777	0	0	0	2	0	0
TGME49_026300	oxidoreductase, putative	39145	0	0	0	2	0	3
TGME49_027100	glutaredoxin, putative	12403	0	0	0	12	26	62
TGME49_027890	hypothetical protein	28992	0	0	0	0	2	2
TGME49_028240	hypothetical protein	124845	0	0	0	8	0	6
TGME49_031060	subtilase family serine protease, putative	62419	4	0	0	0	0	0
TGME49_031390	hypothetical protein	28820	0	0	0	2	0	0
TGME49_031900	acyl-CoA dehydrogenase, putative	49572	0	0	0	8	8	2
TGME49_032400	PAN domain-containing protein	37164	2	0	0	6	8	3
TGME49_032580	acetyl-coenzyme A synthetase, putative	91338	0	0	0	0	0	2
TGME49_034370	SRS42	19315	0	0	0	0	0	4
TGME49_034570	peroxisomal multifunctional enzyme type 2, putative	67508	8	0	2	23	11	33
TGME49_035140	hypothetical protein	44226	0	0	0	2	0	2
TGME49_035200	PAN domain-containing protein	210483	391	0	150	18	0	23
TGME49_035210	PAN domain-containing protein	43453	32	0	5	0	0	0
TGME49_035390	PAN domain-containing protein	135828	144	0	41	0	0	3
TGME49_035590	hypothetical protein	15174	0	0	0	3	4	2
TGME49_037080	hypothetical protein	42622	27	2	2	3	5	4
TGME49_038160	hypothetical protein	39379	0	0	0	6	0	8
TGME49_038170	hypothetical protein	165151	0	0	0	2	0	0
TGME49_038200	alpha/beta hydrolase fold domain containing protein	76592	0	0	0	9	2	3
TGME49_039360	hypothetical protein	44974	4	0	0	0	0	0
TGME49_040470	hypothetical protein	45211	0	0	0	4	0	2
TGME49_040980	hypothetical protein	147711	0	0	0	4	2	0
TGME49_042390	enoyl-CoA hydratase/isomerase family protein, putative	26970	0	0	0	15	2	2
TGME49_043660	glucose-methanol-choline domain-containing protein	50372	0	0	0	3	0	0
TGME49_046450	hypothetical protein	30125	0	0	0	2	0	0
TGME49_046800	acylamino-acid-releasing enzyme, putative	92719	0	0	0	5	0	5
TGME49_047240	ubiquitin carboxyl-terminal hydrolase isozyme L5, putative	45342	0	0	0	2	0	0
TGME49_047500	acyl-coenzyme A oxidase, putative	79270	0	0	0	5	0	5
TGME49_048900	hypothetical protein	56749	0	0	0	2	0	0
TGME49_048910	hypothetical protein	44829	0	0	0	5	0	0
TGME49_051910	hypothetical protein	20870	29	0	2	0	0	4
TGME49_053150	oxidoreductase, putative	141256	217	0	147	13	0	45
TGME49_053180	hypothetical protein	27851	0	0	0	2	2	2
TGME49_053300	hypothetical protein, conserved	50386	0	0	0	2	0	0
TGME49_054330	lipase domain-containing protein	115013	0	0	0	10	0	8
TGME49_054430	microneme protein, putative	71124	75	0	3	0	0	0
TGME49_056040	LCCL domain-containing protein	108786	0	0	0	2	0	0
TGME49_057290	tRNA 2' phosphotransferase, putative	139528	0	0	0	2	0	0
TGME49_058160	hypothetical protein	54724	0	0	0	4	0	0
TGME49_058200	glutamic acid-rich protein, putative	82465	8	0	2	31	15	37
TGME49_058370	Rhoptry kinase family protein ROP28	78560	0	0	0	7	2	9
TGME49_058550	SRS28	30222	26	29	27	192	157	273
TGME49_058810	SRS27B	31582	0	2	2	11	5	8
TGME49_058820	hypothetical protein, conserved	14860	0	0	0	3	0	4
TGME49_058910	hypothetical protein	95251	5	0	0	0	0	0
TGME49_059180	cystathionine beta-synthase, putative	55877	0	0	0	13	0	11
TGME49_059670	von Willebrand factor type A domain-containing protein	99084	6	12	32	164	94	241
TGME49_060140	mannose-6-phosphate isomerase, putative	72413	0	0	0	3	4	2
TGME49_062450	hypothetical protein	176280	0	0	0	0	0	2
TGME49_062480	dynein light chain roadblock-type 2, putative	11246	0	0	0	2	0	0
TGME49_065010	glutamate 5-kinase, putative	94015	0	0	0	2	0	0
TGME49_065120	hypothetical protein, conserved	70133	0	0	2	14	2	19
TGME49_065130	hypothetical protein	18457	0	0	0	5	0	0
TGME49_065860	nit protein 2, putative	48222	0	0	0	2	0	0
TGME49_066270	2-methylbutyryl-CoA dehydrogenase, putative	38497	0	0	0	20	17	8
TGME49_066700	hypothetical protein	25260	2	0	0	0	0	0
TGME49_067410	scavenger receptor protein TgSR1, putative	136544	0	0	0	2	0	0
TGME49_067660	hypothetical protein	170923	0	0	0	0	0	4
TGME49_067980	hypothetical protein	40509	0	0	0	3	3	0
TGME49_068880	hypothetical protein	44063	0	0	0	3	0	0
TGME49_069110	ornithine aminotransferase, putative	48331	0	0	0	13	8	0
TGME49_069120	oxidoreductase, putative	39948	17	6	9	67	27	79
TGME49_069380	hypothetical protein	105607	6	0	2	5	2	6
TGME49_069400	oxidoreductase, short chain dehydrogenase/reductase domain-containing protein	52851	0	0	0	9	3	6
TGME49_070950	hypothetical protein	38019	51	4	12	73	21	72
TGME49_071210	4-alpha-glucanotransferase, putative	71064	0	0	2	15	0	27
TGME49_071430	hypothetical protein	154033	0	0	0	2	0	2
TGME49_071490	hypothetical protein	35631	14	0	0	19	7	15
TGME49_072240	hypothetical protein	72099	4	0	0	15	10	14
TGME49_072550	hypothetical protein	181876	0	0	0	0	0	2
TGME49_073510	hypothetical protein	80201	0	0	2	33	23	29
TGME49_075460	hypothetical protein	30744	0	0	0	0	0	2
TGME49_075710	hypothetical protein	48945	2	0	0	0	0	0
TGME49_076850	late embryogenesis abundant domain-containing protein	10711	0	0	0	20	39	56
TGME49_076860	late embryogenesis abundant domain-containing protein	55517	0	0	4	24	18	43
TGME49_076870	LEA1 protein, putative	17916	0	0	0	34	7	34
TGME49_076880	late embryogenesis abundant domain-containing protein	12799	0	0	0	12	27	36
TGME49_078120	SCP-like extracellular domain-containing protein	75262	2	0	3	7	0	8
TGME49_078910	O-acetylserine (thiol) lyase, putative	54857	0	0	0	0	3	0
TGME49_081590	hypothetical protein	13874	12	0	10	6	13	20
TGME49_081620	aldo/keto reductase family oxidoreductase, putative	69563	0	0	0	2	0	0
TGME49_082230	sulfate adenylyltransferas-adenylylsulfate kinase, putative	68060	4	0	0	3	0	0
TGME49_085440	hypothetical protein	102970	0	0	0	3	0	0
TGME49_085690	notch (DSL) domain-containing protein	55235	0	0	0	8	0	7
TGME49_086150	PAN domain-containing protein	46800	2	0	0	0	0	0
TGME49_086240	leucine-zipper-like transcriptional regulator 1, putative	67371	0	0	0	4	0	0
TGME49_086250	oocyst wall protein, putative	55900	30	0	12	36	18	44
TGME49_086770	hypothetical protein, conserved	17322	0	0	0	6	2	5
TGME49_087040	hypothetical protein	36230	0	0	0	15	14	0
TGME49_087250	hypothetical protein	25710	13	0	3	3	3	3
TGME49_088220	hypothetical protein	26628	0	0	0	3	0	0
TGME49_088810	hypothetical protein	42747	0	0	0	2	0	0
TGME49_089080	adaptin N terminal region domain-containing protein	129380	0	0	0	2	0	0
TGME49_089310	cullin family protein	103665	0	0	0	3	0	4
TGME49_089930	phosphoenolpyruvate carboxykinase, putative	67958	0	0	0	3	0	0
TGME49_090960	phosphoglucan, water dikinase protein, putative	133830	0	0	0	6	0	3
TGME49_092350	hypothetical protein	17428	5	0	0	43	16	50
TGME49_094400	hypothetical protein	166472	0	0	0	6	0	2
TGME49_094600	hypothetical protein	64225	63	0	6	81	43	71
TGME49_095470	C2 domain-containing protein	199053	0	0	0	2	0	0
TGME49_095640	endothelin-converting enzyme, putative	117478	0	0	0	0	0	13
TGME49_095710	ubiquitin-transferase domain-containing protein	325514	0	0	0	0	0	2
TGME49_097220	very long-chain acyl-CoA synthetase, putative	100749	4	0	0	29	5	22
TGME49_097280	hypothetical protein, conserved	22787	0	0	0	10	0	10
TGME49_097290	hypothetical protein, conserved	28606	2	0	0	5	0	4
TGME49_097910	hypothetical protein	40350	0	0	3	5	5	3
TGME49_101400	hypothetical protein	209750	0	0	0	2	0	0
TGME49_106050	hypothetical protein	21551	5	3	4	4	4	0
TGME49_106270	hypothetical protein	16113	0	0	0	2	3	4
TGME49_106450	short chain dehydrogenase family protein, putative	27640	3	2	0	6	4	6
TGME49_106500	hypothetical protein	153153	0	0	0	7	3	12
TGME49_109030	hypothetical protein, conserved	40655	0	0	0	2	0	0
TGME49_109100	hypothetical protein	146464	0	0	0	2	0	0
TGME49_109530	hypothetical protein	19195	0	0	0	8	0	6
TGME49_109540	hypothetical protein	29553	0	0	0	7	3	6
TGME49_110160	piwi-PAZ domain-containing protein	83456	0	0	0	18	0	9
TGME49_110680	hypothetical protein	14251	0	0	0	2	0	0
TGME49_110800	CRAL/TRIO domain-containing protein	88004	0	0	0	4	0	0
TGME49_111110	hypothetical protein	9474	0	0	0	4	0	0
TGME49_112640	hypothetical protein	31692	0	0	0	2	0	0
TGME49_112930	cystathionine beta-lyase, putative	45927	2	0	0	7	2	0
TGME49_113940	hypothetical protein	40124	0	0	0	0	2	0
TGME49_114280	hypothetical protein	71687	0	0	0	2	0	0
TGME49_115260	alanine dehydrogenase, putative	41656	0	0	0	10	2	0
TGME49_115480	acyl-CoA oxidase, putative	94123	0	0	0	14	5	6
TGME49_115550	microneme protein, putative	33195	0	0	0	0	2	7
TGME49_115730	apical membrane antigen, putative	42516	2	0	0	18	5	19
TGME49_115920	RNA polymerase II subunit RPB11, putative	19769	0	0	0	2	0	0
TGME49_116190	superoxide dismutase, putative	29678	4	0	2	23	10	11
TGME49_116550	hypothetical protein	12988	2	0	0	6	2	7
TGME49_116680	RNA pseudouridylate synthase domain-containing protein	289806	0	0	0	0	0	2
TGME49_117700	enoyl-CoA hydratase/isomerase family domain-containing protein	31825	0	0	0	2	0	0
TGME49_119090	hypothetical protein	41793	0	0	0	2	0	0
TGME49_119890	hypothetical protein	25535	9	10	22	50	70	47
TGME49_120280	hypothetical protein	52348	0	0	0	10	2	8
TGME49_120530	hypothetical protein	54025	0	0	0	2	0	3
TGME49_120630	choline kinase, putative	69384	0	0	0	6	0	3
TGME49_120710	hypothetical protein	45224	0	0	0	2	0	0
